# Supplementary material for: Polycomb repressive complex 2 regulates skeletal growth by suppressing Wnt and TGF-β signalling
Source: Nat Commun. 2016 Jun 22;7:12047. doi: 10.1038/ncomms12047 (PMC4917962; doi:10.1038/ncomms12047)
Supplement: Supplementary Data 1 — Genes associated with H3K27me3 in chondrocytes. Annotated ChIP-seq data and comparison of ChiP-seq data with microarray analysis data (Supplementary Data2). [file ncomms12047-s2.xlsx]

## Sheet: Description
	Table S1-1:ChIP-seq processed data Experiment 1. 3790 peaks( 1280 genes) that were found to be associated with H3K27me in chondrocytes (q <0.05). 10M paired sequencing
	Table S1-2:ChIP-seq processed data Experiment 2. 22857 peaks(3926 genes) that were found to be associated with H3K27me in chondrocytes (q <0.05). 20M paired sequencing
	Table S1-3: H3K27me3-associated genes (using dataset from Experiment 2 TableS1-2) that were upregulated in Eed cKO chondrocytes.

## Sheet: Table S1-1
seqnames	starts	ends	length	pileup	negative.log10.pvalue.	fold_enrichment	negative.log10.qvalue	peak_name	peak_name_new	symbol	feature	start_position	end_position	feature_strand	insideFeature	distancetoFeature	shortestDistance	fromOverlappingOrNearest
chr1	13125686	13127043	1358	8.28	4.95223	3.95103	1.45396	301-432_broad_peak_1	X0001	Prdm14	ENSMUSG00000042414	13113458	13127163	-	inside	1477	120	Overlapping
chr1	19228228	19228521	294	7.77	5.51476	4.42446	1.75415	301-432_broad_peak_2	X0002	Tfap2b	ENSMUSG00000025927	19208915	19238734	+	inside	19313	10213	Overlapping
chr1	19240389	19240941	553	7.37	5.03203	4.21574	1.45625	301-432_broad_peak_3	X0003	Tfap2b	ENSMUSG00000025927	19208915	19238734	+	downstream	31474	1655	Overlapping
chr1	19244046	19244509	464	7.37	5.04183	4.22236	1.45625	301-432_broad_peak_4	X0004	NA	NA	NA	NA	NA	NA	NA	NA	NA
chr1	34749507	34750049	543	7.62	5.29392	4.32117	1.6317	301-432_broad_peak_5	X0005	Arhgef4	ENSMUSG00000037509	34678189	34813309	+	inside	71318	63260	Overlapping
chr1	34753639	34753932	294	8.98	6.65106	5.01074	2.32804	301-432_broad_peak_6	X0006	Arhgef4	ENSMUSG00000037509	34678189	34813309	+	inside	75450	59377	Overlapping
chr1	36743680	36744636	957	9.18	6.15428	4.72551	2.13334	301-432_broad_peak_7	X0007	NA	NA	NA	NA	NA	NA	NA	NA	NA
chr1	40678327	40679635	1309	8.99	6.238	4.81252	2.15698	301-432_broad_peak_8	X0008	Slc9a2	ENSMUSG00000026062	40681713	40768885	+	upstream	-3386	2078	Overlapping
chr1	56969139	56970336	1198	7.37	4.994	4.19002	1.45625	301-432_broad_peak_9	X0009	Satb2	ENSMUSG00000038331	56793987	56978650	-	inside	9511	8314	Overlapping
chr1	56969139	56970336	1198	7.37	4.994	4.19002	1.45625	301-432_broad_peak_9	X0009	9130024F11Rik	ENSMUSG00000087022	56971492	56975197	+	upstream	-2353	1156	Overlapping
chr1	61019729	61020022	294	7.92	5.63717	4.46212	1.82107	301-432_broad_peak_10	X0010	NA	NA	NA	NA	NA	NA	NA	NA	NA
chr1	63251832	63253127	1296	7.88	5.54813	4.40965	1.7555	301-432_broad_peak_11	X0011	NA	NA	NA	NA	NA	NA	NA	NA	NA
chr1	63254607	63256079	1473	7.82	5.26876	4.25938	1.58557	301-432_broad_peak_12	X0012	NA	NA	NA	NA	NA	NA	NA	NA	NA
chr1	63259251	63260186	936	8.09	5.79823	4.52152	1.93494	301-432_broad_peak_13	X0013	NA	NA	NA	NA	NA	NA	NA	NA	NA
chr1	63266803	63267271	469	7.54	5.23079	4.30138	1.57965	301-432_broad_peak_14	X0014	NA	ENSMUSG00000087561	63266849	63273120	-	overlapEnd	6317	46	Overlapping
chr1	63788430	63788811	382	7.37	5.00964	4.2006	1.45625	301-432_broad_peak_15	X0015	NA	NA	NA	NA	NA	NA	NA	NA	NA
chr1	65311061	65311435	375	7.65	5.37416	4.36306	1.64726	301-432_broad_peak_16	X0016	Pth2r	ENSMUSG00000025946	65282057	65389244	+	inside	29004	29004	Overlapping
chr1	74781977	74782343	367	8.97	6.15041	4.65198	2.1422	301-432_broad_peak_17	X0017	Wnt6	ENSMUSG00000033227	74771893	74785319	+	inside	10084	2976	Overlapping
chr1	74787689	74789900	2212	7.63	5.33008	4.34346	1.64309	301-432_broad_peak_18	X0018	Wnt6	ENSMUSG00000033227	74771893	74785319	+	downstream	15796	2370	Overlapping
chr1	74787689	74789900	2212	7.63	5.33008	4.34346	1.64309	301-432_broad_peak_18	X0018	Wnt10a	ENSMUSG00000026167	74791517	74804179	+	upstream	-3828	1617	Overlapping
chr1	74793911	74795285	1375	9.56	7.19234	5.27215	2.7853	301-432_broad_peak_19	X0019	Wnt10a	ENSMUSG00000026167	74791517	74804179	+	inside	2394	2394	Overlapping
chr1	74796998	74797465	468	8.86	5.79957	4.51411	1.97934	301-432_broad_peak_20	X0020	Wnt10a	ENSMUSG00000026167	74791517	74804179	+	inside	5481	5481	Overlapping
chr1	74799056	74806135	7080	8.75	5.62514	4.37057	1.8488	301-432_broad_peak_21	X0021	Wnt10a	ENSMUSG00000026167	74791517	74804179	+	overlapEnd	7539	1956	Overlapping
chr1	74809233	74810702	1470	8.88	5.80348	4.49264	2.00546	301-432_broad_peak_22	X0022	NA	NA	NA	NA	NA	NA	NA	NA	NA
chr1	74850154	74850750	597	7.87	5.60858	4.4546	1.78846	301-432_broad_peak_23	X0023	NA	ENSMUSG00000089964	74850896	74879953	+	upstream	-742	146	Overlapping
chr1	74850154	74850750	597	7.87	5.60858	4.4546	1.78846	301-432_broad_peak_23	X0023	Cdk5r2	ENSMUSG00000090071	74855030	74857732	+	upstream	-4876	4280	Overlapping
chr1	74852340	74853220	881	7.44	5.12092	4.25616	1.50607	301-432_broad_peak_24	X0024	NA	ENSMUSG00000089964	74850896	74879953	+	inside	1444	1444	Overlapping
chr1	74852340	74853220	881	7.44	5.12092	4.25616	1.50607	301-432_broad_peak_24	X0024	Cdk5r2	ENSMUSG00000090071	74855030	74857732	+	upstream	-2690	1810	Overlapping
chr1	74857847	74861331	3485	8.28	5.55224	4.39834	1.75791	301-432_broad_peak_25	X0025	NA	ENSMUSG00000089964	74850896	74879953	+	inside	6951	6951	Overlapping
chr1	74857847	74861331	3485	8.28	5.55224	4.39834	1.75791	301-432_broad_peak_25	X0025	Cdk5r2	ENSMUSG00000090071	74855030	74857732	+	downstream	2817	115	Overlapping
chr1	74881542	74881835	294	7.54	5.19513	4.27576	1.58078	301-432_broad_peak_26	X0026	NA	ENSMUSG00000089964	74850896	74879953	+	downstream	30646	1589	Overlapping
chr1	74881542	74881835	294	7.54	5.19513	4.27576	1.58078	301-432_broad_peak_26	X0026	Fev	ENSMUSG00000055197	74881510	74885419	-	inside	3877	32	Overlapping
chr1	74899469	74900660	1192	8.81	5.84105	4.50628	1.9243	301-432_broad_peak_27	X0027	Mir375	ENSMUSG00000065616	74900653	74900726	-	overlapEnd	1257	7	Overlapping
chr1	74899469	74900660	1192	8.81	5.84105	4.50628	1.9243	301-432_broad_peak_27	X0027	Ccdc108	ENSMUSG00000047021	74902072	74935599	-	downstream	36130	1412	Overlapping
chr1	74899469	74900660	1192	8.81	5.84105	4.50628	1.9243	301-432_broad_peak_27	X0027	NA	ENSMUSG00000089653	74902372	74907653	+	upstream	-2903	1712	Overlapping
chr1	74902197	74903400	1204	7.52	5.17124	4.26688	1.56572	301-432_broad_peak_28	X0028	Mir375	ENSMUSG00000065616	74900653	74900726	-	upstream	-1471	1471	Overlapping
chr1	74902197	74903400	1204	7.52	5.17124	4.26688	1.56572	301-432_broad_peak_28	X0028	Ccdc108	ENSMUSG00000047021	74902072	74935599	-	inside	33402	125	Overlapping
chr1	74902197	74903400	1204	7.52	5.17124	4.26688	1.56572	301-432_broad_peak_28	X0028	NA	ENSMUSG00000089653	74902372	74907653	+	overlapStart	-175	175	Overlapping
chr1	74904985	74905675	691	7.76	5.49484	4.41589	1.74081	301-432_broad_peak_29	X0029	Mir375	ENSMUSG00000065616	74900653	74900726	-	upstream	-4259	4259	Overlapping
chr1	74904985	74905675	691	7.76	5.49484	4.41589	1.74081	301-432_broad_peak_29	X0029	Ccdc108	ENSMUSG00000047021	74902072	74935599	-	inside	30614	2913	Overlapping
chr1	74904985	74905675	691	7.76	5.49484	4.41589	1.74081	301-432_broad_peak_29	X0029	NA	ENSMUSG00000089653	74902372	74907653	+	inside	2613	1978	Overlapping
chr1	74916712	74917755	1044	8.12	5.0256	4.01104	1.48909	301-432_broad_peak_30	X0030	Ccdc108	ENSMUSG00000047021	74902072	74935599	-	inside	18887	14640	Overlapping
chr1	74928554	74929774	1221	7.37	5.03992	4.22107	1.45625	301-432_broad_peak_31	X0031	Ccdc108	ENSMUSG00000047021	74902072	74935599	-	inside	7045	5825	Overlapping
chr1	74932590	74933598	1009	8.75	4.9522	3.91459	1.41904	301-432_broad_peak_32	X0032	Ccdc108	ENSMUSG00000047021	74902072	74935599	-	inside	3009	2001	Overlapping
chr1	74935904	74936716	813	8.79	6.4919	4.90879	2.26162	301-432_broad_peak_33	X0033	Ccdc108	ENSMUSG00000047021	74902072	74935599	-	upstream	-305	305	Overlapping
chr1	74950436	74951197	762	7.76	5.28735	4.275	1.65763	301-432_broad_peak_34	X0034	Ihh	ENSMUSG00000006538	74945320	74951651	-	inside	1215	454	Overlapping
chr1	77982274	77982567	294	7.53	5.22085	4.29886	1.56902	301-432_broad_peak_35	X0035	NA	NA	NA	NA	NA	NA	NA	NA	NA
chr1	78133796	78135254	1459	8.13	4.64554	3.81479	1.2901	301-432_broad_peak_36	X0036	Pax3	ENSMUSG00000004872	78101268	78197134	-	inside	63338	32528	Overlapping
chr1	78142561	78145130	2570	7.71	5.31056	4.30316	1.6304	301-432_broad_peak_37	X0037	Pax3	ENSMUSG00000004872	78101268	78197134	-	inside	54573	41293	Overlapping
chr1	78169449	78171091	1643	7.67	5.39077	4.37113	1.67694	301-432_broad_peak_38	X0038	Pax3	ENSMUSG00000004872	78101268	78197134	-	inside	27685	26043	Overlapping
chr1	78176011	78178376	2366	7.42	5.07539	4.23104	1.49174	301-432_broad_peak_39	X0039	Pax3	ENSMUSG00000004872	78101268	78197134	-	inside	21123	18758	Overlapping
chr1	78190682	78191090	409	7.7	5.23579	4.26246	1.60922	301-432_broad_peak_40	X0040	Pax3	ENSMUSG00000004872	78101268	78197134	-	inside	6452	6044	Overlapping
chr1	78192412	78192924	513	7.69	5.28433	4.29254	1.68622	301-432_broad_peak_41	X0041	Pax3	ENSMUSG00000004872	78101268	78197134	-	inside	4722	4210	Overlapping
chr1	78199412	78199744	333	8.39	6.06102	4.73638	1.99802	301-432_broad_peak_42	X0042	Pax3	ENSMUSG00000004872	78101268	78197134	-	upstream	-2278	2278	Overlapping
chr1	78205343	78208971	3629	8.42	5.98088	4.66929	1.98414	301-432_broad_peak_43	X0043	NA	NA	NA	NA	NA	NA	NA	NA	NA
chr1	78211709	78214261	2553	8.58	6.18964	4.74482	2.10316	301-432_broad_peak_44	X0044	NA	NA	NA	NA	NA	NA	NA	NA	NA
chr1	78219803	78221685	1883	7.59	4.86962	4.05011	1.40744	301-432_broad_peak_45	X0045	NA	NA	NA	NA	NA	NA	NA	NA	NA
chr1	78312360	78312653	294	7.88	5.59844	4.45047	1.82223	301-432_broad_peak_46	X0046	Sgpp2	ENSMUSG00000032908	78310347	78420286	+	inside	2013	2013	Overlapping
chr1	86666915	86668037	1123	8.07	5.53797	4.35615	1.82021	301-432_broad_peak_47	X0047	Nppc	ENSMUSG00000026241	86666294	86670573	-	inside	3658	621	Overlapping
chr1	87125507	87125810	304	8.5	4.78719	3.9151	1.34661	301-432_broad_peak_48	X0048	Akp3	ENSMUSG00000036500	87125009	87127912	+	inside	498	498	Overlapping
chr1	87148304	87149605	1302	8.4	5.70035	4.47214	1.87027	301-432_broad_peak_49	X0049	Ecel1	ENSMUSG00000026247	87147656	87156521	-	inside	8217	648	Overlapping
chr1	87155304	87155636	333	7.41	4.85334	4.08465	1.48162	301-432_broad_peak_50	X0050	Ecel1	ENSMUSG00000026247	87147656	87156521	-	inside	1217	885	Overlapping
chr1	87167919	87169372	1454	8.51	4.99768	4.02075	1.47312	301-432_broad_peak_51	X0051	NA	NA	NA	NA	NA	NA	NA	NA	NA
chr1	87192136	87192908	773	8.24	5.27984	4.214	1.62077	301-432_broad_peak_52	X0052	Prss56	ENSMUSG00000036480	87183494	87188404	+	downstream	8642	3732	Overlapping
chr1	87192136	87192908	773	8.24	5.27984	4.214	1.62077	301-432_broad_peak_52	X0052	Chrnd	ENSMUSG00000026251	87190653	87200069	+	inside	1483	1483	Overlapping
chr1	87262500	87264992	2493	7.91	5.56331	4.44698	1.76058	301-432_broad_peak_53	X0053	Efhd1	ENSMUSG00000026255	87264364	87310839	+	overlapStart	-1864	628	Overlapping
chr1	87262500	87264992	2493	7.91	5.56331	4.44698	1.76058	301-432_broad_peak_53	X0053	NA	ENSMUSG00000089821	87264482	87265174	-	overlapEnd	2674	182	Overlapping
chr1	89921365	89922056	692	7.92	5.5011	4.39327	1.7933	301-432_broad_peak_54	X0054	NA	NA	NA	NA	NA	NA	NA	NA	NA
chr1	89929209	89930435	1227	7.41	5.05777	4.22314	1.47379	301-432_broad_peak_55	X0055	Gbx2	ENSMUSG00000034486	89927963	89933290	-	inside	4081	1246	Overlapping
chr1	89929209	89930435	1227	7.41	5.05777	4.22314	1.47379	301-432_broad_peak_55	X0055	NA	ENSMUSG00000092627	89930235	89931862	+	overlapStart	-1026	200	Overlapping
chr1	89932252	89938397	6146	8.51	5.54935	4.338	1.77774	301-432_broad_peak_56	X0056	Gbx2	ENSMUSG00000034486	89927963	89933290	-	overlapStart	1038	1038	Overlapping
chr1	89932252	89938397	6146	8.51	5.54935	4.338	1.77774	301-432_broad_peak_56	X0056	NA	ENSMUSG00000092627	89930235	89931862	+	downstream	2017	390	Overlapping
chr1	89941182	89942123	942	7.47	5.0032	4.17208	1.45493	301-432_broad_peak_57	X0057	NA	NA	NA	NA	NA	NA	NA	NA	NA
chr1	89945615	89946325	711	7.5	4.91978	4.10712	1.41056	301-432_broad_peak_58	X0058	NA	NA	NA	NA	NA	NA	NA	NA	NA
chr1	89993145	89995473	2329	7.97	5.6147	4.49875	1.78689	301-432_broad_peak_59	X0059	Asb18	ENSMUSG00000067081	89952592	90014666	-	inside	21521	19193	Overlapping
chr1	90030633	90031341	709	7.66	5.26253	4.28543	1.61527	301-432_broad_peak_60	X0060	NA	NA	NA	NA	NA	NA	NA	NA	NA
chr1	90122018	90123517	1500	7.63	5.33808	4.34776	1.64617	301-432_broad_peak_61	X0061	Iqca	ENSMUSG00000026301	90042133	90153401	-	inside	31383	29884	Overlapping
chr1	90155279	90155733	455	7.89	5.57304	4.45226	1.78307	301-432_broad_peak_62	X0062	Iqca	ENSMUSG00000026301	90042133	90153401	-	upstream	-1878	1878	Overlapping
chr1	90268195	90268650	456	7.8	5.52429	4.42313	1.77408	301-432_broad_peak_63	X0063	NA	NA	NA	NA	NA	NA	NA	NA	NA
chr1	90594997	90595963	967	7.37	4.88267	4.11414	1.40966	301-432_broad_peak_64	X0064	NA	NA	NA	NA	NA	NA	NA	NA	NA
chr1	91343595	91344128	534	7.37	4.93258	4.14803	1.41816	301-432_broad_peak_65	X0065	Espnl	ENSMUSG00000049515	91322076	91348306	+	inside	21519	4178	Overlapping
chr1	91345603	91345921	319	9.99	7.51678	5.54148	2.82904	301-432_broad_peak_66	X0066	Espnl	ENSMUSG00000049515	91322076	91348306	+	inside	23527	2385	Overlapping
chr1	92495520	92496645	1126	8.26	5.85743	4.50888	1.9972	301-432_broad_peak_67	X0067	Olfr1415	ENSMUSG00000057464	92490819	92491753	-	upstream	-3767	3767	Overlapping
chr1	93098032	93098325	294	7.6	5.2858	4.32029	1.62698	301-432_broad_peak_68	X0068	Kif1a	ENSMUSG00000014602	93015457	93101865	-	inside	3833	3540	Overlapping
chr1	93100182	93101446	1265	8.18	5.88899	4.6039	1.96414	301-432_broad_peak_69	X0069	Kif1a	ENSMUSG00000014602	93015457	93101865	-	inside	1683	419	Overlapping
chr1	120342240	120342931	692	7.51	5.07574	4.2059	1.50923	301-432_broad_peak_70	X0070	C1ql2	ENSMUSG00000036907	120340583	120343171	+	inside	1657	240	Overlapping
chr1	120591316	120593778	2463	7.96	5.72137	4.50672	1.84639	301-432_broad_peak_71	X0071	NA	NA	NA	NA	NA	NA	NA	NA	NA
chr1	120595012	120596370	1359	7.54	5.20332	4.28303	1.579	301-432_broad_peak_72	X0072	NA	NA	NA	NA	NA	NA	NA	NA	NA
chr1	120598345	120599095	751	7.79	5.50637	4.4145	1.76624	301-432_broad_peak_73	X0073	En1	ENSMUSG00000058665	120602419	120609296	+	upstream	-4074	3324	Overlapping
chr1	120600594	120601603	1010	9.01	6.61968	5.04144	2.28231	301-432_broad_peak_74	X0074	En1	ENSMUSG00000058665	120602419	120609296	+	upstream	-1825	816	Overlapping
chr1	120610917	120611511	595	8.53	6.118	4.75904	2.04424	301-432_broad_peak_75	X0075	En1	ENSMUSG00000058665	120602419	120609296	+	downstream	8498	1621	Overlapping
chr1	120612805	120613694	890	8.48	6.12167	4.75376	2.06934	301-432_broad_peak_76	X0076	En1	ENSMUSG00000058665	120602419	120609296	+	downstream	10386	3509	Overlapping
chr1	127677448	127678487	1040	8.01	5.17238	4.1634	1.6092	301-432_broad_peak_77	X0077	Tmem163	ENSMUSG00000026347	127486547	127678096	-	overlapStart	648	391	Overlapping
chr1	131895761	131896054	294	8.13	4.89382	3.91681	1.46713	301-432_broad_peak_78	X0078	NA	NA	NA	NA	NA	NA	NA	NA	NA
chr1	131957789	131958901	1113	7.63	5.34144	4.34939	1.64752	301-432_broad_peak_79	X0079	Slc45a3	ENSMUSG00000026435	131962968	131982963	+	upstream	-5179	4067	Overlapping
chr1	132183057	132183824	768	7.37	5.04183	4.22236	1.45625	301-432_broad_peak_80	X0080	NA	NA	NA	NA	NA	NA	NA	NA	NA
chr1	132186974	132189761	2788	8.32	5.68016	4.42753	1.83196	301-432_broad_peak_81	X0081	Lemd1	ENSMUSG00000079330	132191437	132257381	+	upstream	-4463	1676	Overlapping
chr1	132192804	132194151	1348	7.59	4.79499	3.9917	1.3759	301-432_broad_peak_82	X0082	Lemd1	ENSMUSG00000079330	132191437	132257381	+	inside	1367	1367	Overlapping
chr1	132192804	132194151	1348	7.59	4.79499	3.9917	1.3759	301-432_broad_peak_82	X0082	Mir135b	ENSMUSG00000065435	132198089	132198184	+	upstream	-5285	3938	Overlapping
chr1	132218821	132219289	469	8.75	4.97931	3.9123	1.48305	301-432_broad_peak_83	X0083	Lemd1	ENSMUSG00000079330	132191437	132257381	+	inside	27384	27384	Overlapping
chr1	132538243	132538579	337	8.51	5.8674	4.506	2.0028	301-432_broad_peak_84	X0084	Cntn2	ENSMUSG00000053024	132509426	132542940	-	inside	4697	4361	Overlapping
chr1	132545663	132546348	686	8.51	6.1536	4.64836	2.17044	301-432_broad_peak_85	X0085	Cntn2	ENSMUSG00000053024	132509426	132542940	-	upstream	-2723	2723	Overlapping
chr1	132735827	132738241	2415	7.77	5.45448	4.38325	1.70337	301-432_broad_peak_86	X0086	Nfasc	ENSMUSG00000026442	132564692	132741797	-	inside	5970	3556	Overlapping
chr1	132740621	132742083	1463	8.6	6.23654	4.81307	2.09609	301-432_broad_peak_87	X0087	Nfasc	ENSMUSG00000026442	132564692	132741797	-	overlapStart	1176	286	Overlapping
chr1	132773074	132773737	664	8.74	6.36021	4.90853	2.12852	301-432_broad_peak_88	X0088	NA	NA	NA	NA	NA	NA	NA	NA	NA
chr1	132799225	132800458	1234	7.55	5.22185	4.29123	1.59086	301-432_broad_peak_89	X0089	NA	NA	NA	NA	NA	NA	NA	NA	NA
chr1	132878883	132880100	1218	7.56	5.2674	4.31875	1.59834	301-432_broad_peak_90	X0090	Lrrn2	ENSMUSG00000026443	132880274	132940005	+	upstream	-1391	174	Overlapping
chr1	134709516	134710285	770	7.52	5.03856	4.17956	1.48509	301-432_broad_peak_91	X0091	Syt2	ENSMUSG00000026452	134709301	134753149	+	inside	215	215	Overlapping
chr1	135037924	135038217	294	8.04	5.83608	4.55831	1.90828	301-432_broad_peak_92	X0092	Lgr6	ENSMUSG00000042793	134986349	135105276	-	inside	67352	51575	Overlapping
chr1	135913020	135913393	374	9.15	5.97594	4.52644	2.00531	301-432_broad_peak_93	X0093	Pkp1	ENSMUSG00000026413	135871396	135919207	-	inside	6187	5814	Overlapping
chr1	135914919	135915934	1016	8.42	6.00202	4.68701	1.98582	301-432_broad_peak_94	X0094	Pkp1	ENSMUSG00000026413	135871396	135919207	-	inside	4288	3273	Overlapping
chr1	135921964	135922418	455	8.5	5.24799	4.12046	1.62133	301-432_broad_peak_95	X0095	Pkp1	ENSMUSG00000026413	135871396	135919207	-	upstream	-2757	2757	Overlapping
chr1	136776142	136777521	1380	8.08	5.33961	4.23579	1.74347	301-432_broad_peak_96	X0096	NA	NA	NA	NA	NA	NA	NA	NA	NA
chr1	138831891	138833805	1915	8.36	5.17176	4.14635	1.5833	301-432_broad_peak_97	X0097	Lhx9	ENSMUSG00000019230	138825187	138848576	-	inside	16685	6704	Overlapping
chr1	138836718	138838483	1766	7.53	5.11069	4.22336	1.5231	301-432_broad_peak_98	X0098	Lhx9	ENSMUSG00000019230	138825187	138848576	-	inside	11858	10093	Overlapping
chr1	138839971	138841104	1134	8.27	5.81176	4.53331	1.8863	301-432_broad_peak_99	X0099	Lhx9	ENSMUSG00000019230	138825187	138848576	-	inside	8605	7472	Overlapping
chr1	138845307	138846710	1404	9.04	4.82241	3.888	1.43443	301-432_broad_peak_100	X0100	Lhx9	ENSMUSG00000019230	138825187	138848576	-	inside	3269	1866	Overlapping
chr1	152957582	152958064	483	7.37	5.04183	4.22236	1.45625	301-432_broad_peak_101	X0101	Nmnat2	ENSMUSG00000042751	152955102	153119260	+	inside	2480	2480	Overlapping
chr1	153651051	153653372	2322	8.03	5.12532	4.0945	1.63073	301-432_broad_peak_102	X0102	Rgs8	ENSMUSG00000042671	153653026	153697667	+	overlapStart	-1975	346	Overlapping
chr1	155728506	155733269	4764	8.57	5.71723	4.4855	1.8566	301-432_broad_peak_103	X0103	Lhx4	ENSMUSG00000026468	155698037	155742120	-	inside	13614	8851	Overlapping
chr1	155735110	155735882	773	7.96	4.84385	3.93269	1.40086	301-432_broad_peak_104	X0104	Lhx4	ENSMUSG00000026468	155698037	155742120	-	inside	7010	6238	Overlapping
chr1	155738691	155739090	400	7.58	5.2683	4.31379	1.59354	301-432_broad_peak_105	X0105	Lhx4	ENSMUSG00000026468	155698037	155742120	-	inside	3429	3030	Overlapping
chr1	155746854	155749531	2678	7.58	5.21768	4.27893	1.5753	301-432_broad_peak_106	X0106	Lhx4	ENSMUSG00000026468	155698037	155742120	-	upstream	-4734	4734	Overlapping
chr1	155750877	155751528	652	7.4	5.05383	4.22344	1.47416	301-432_broad_peak_107	X0107	NA	NA	NA	NA	NA	NA	NA	NA	NA
chr1	156207163	156207688	526	8.14	5.85057	4.57875	1.95324	301-432_broad_peak_108	X0108	Fam163a	ENSMUSG00000015484	156075967	156205026	-	upstream	-2137	2137	Overlapping
chr1	158357701	158358029	329	8.5	5.23424	4.15475	1.59101	301-432_broad_peak_109	X0109	Brinp2	ENSMUSG00000004031	158245272	158356260	-	upstream	-1441	1441	Overlapping
chr1	158357701	158358029	329	8.5	5.23424	4.15475	1.59101	301-432_broad_peak_109	X0109	Astn1	ENSMUSG00000026587	158362305	158691786	+	upstream	-4604	4276	Overlapping
chr1	161174122	161175351	1230	7.37	4.76133	4.03184	1.41929	301-432_broad_peak_110	X0110	NA	NA	NA	NA	NA	NA	NA	NA	NA
chr1	166310701	166311525	825	7.6	5.2972	4.32857	1.62451	301-432_broad_peak_111	X0111	Ildr2	ENSMUSG00000040612	166254140	166316823	+	inside	56561	5298	Overlapping
chr1	166310701	166311525	825	7.6	5.2972	4.32857	1.62451	301-432_broad_peak_111	X0111	NA	ENSMUSG00000091393	166306742	166309585	-	upstream	-1116	1116	Overlapping
chr1	167407197	167408640	1444	7.44	5.11838	4.25488	1.50496	301-432_broad_peak_112	X0112	NA	NA	NA	NA	NA	NA	NA	NA	NA
chr1	167409974	167410921	948	7.43	4.6544	3.94109	1.28986	301-432_broad_peak_113	X0113	NA	NA	NA	NA	NA	NA	NA	NA	NA
chr1	167690048	167692760	2713	8.27	5.7012	4.46798	1.84553	301-432_broad_peak_114	X0114	Lmx1a	ENSMUSG00000026686	167689240	167848741	+	inside	808	808	Overlapping
chr1	167698827	167699776	950	7.37	4.80666	4.06201	1.34643	301-432_broad_peak_115	X0115	Lmx1a	ENSMUSG00000026686	167689240	167848741	+	inside	9587	9587	Overlapping
chr1	170245821	170246114	294	8.2	5.98774	4.63656	1.97529	301-432_broad_peak_116	X0116	Sh2d1b2	ENSMUSG00000073494	170232750	170253608	+	inside	13071	7494	Overlapping
chr1	170266463	170267152	690	8.52	4.57134	3.66745	1.22197	301-432_broad_peak_117	X0117	NA	NA	NA	NA	NA	NA	NA	NA	NA
chr1	170897885	170898281	397	7.69	5.10408	4.17451	1.54441	301-432_broad_peak_118	X0118	NA	NA	NA	NA	NA	NA	NA	NA	NA
chr1	170907794	170908804	1011	7.92	5.34235	4.26275	1.73282	301-432_broad_peak_119	X0119	Fcrlb	ENSMUSG00000070524	170907274	170912941	-	inside	5147	520	Overlapping
chr1	171064028	171071403	7376	14.87	7.57659	4.51008	3.24011	301-432_broad_peak_120	X0120	Fcgr3	ENSMUSG00000059498	171051175	171064935	-	overlapStart	907	907	Overlapping
chr1	171074477	171079090	4614	18.08	7.91255	4.28979	3.26792	301-432_broad_peak_121	X0121	NA	NA	NA	NA	NA	NA	NA	NA	NA
chr1	171080954	171086014	5061	17.38	9.54676	4.9897	4.78981	301-432_broad_peak_122	X0122	NA	NA	NA	NA	NA	NA	NA	NA	NA
chr1	171190764	171193608	2845	8.07	5.66102	4.44861	1.8208	301-432_broad_peak_123	X0123	Pcp4l1	ENSMUSG00000038370	171173263	171196268	-	inside	5504	2660	Overlapping
chr1	172052101	172052476	376	8.05	5.60382	4.40291	1.80835	301-432_broad_peak_124	X0124	Nhlh1	ENSMUSG00000051251	172052293	172057573	-	overlapEnd	5472	183	Overlapping
chr1	172327748	172328452	705	8.32	5.52645	4.34696	1.80536	301-432_broad_peak_125	X0125	Kcnj9	ENSMUSG00000038026	172321034	172329263	-	inside	1515	811	Overlapping
chr1	172338232	172339185	954	7.37	5.02259	4.20935	1.45625	301-432_broad_peak_126	X0126	Kcnj10	ENSMUSG00000044708	172341211	172374085	+	upstream	-2979	2026	Overlapping
chr1	182373677	182373970	294	7.72	5.41698	4.37246	1.69419	301-432_broad_peak_127	X0127	NA	NA	NA	NA	NA	NA	NA	NA	NA
chr1	184718754	184719086	333	7.61	4.65947	3.89401	1.29818	301-432_broad_peak_128	X0128	4930488B22Rik	ENSMUSG00000092578	184712498	184718989	+	overlapEnd	6256	97	Overlapping
chr1	184723534	184724933	1400	8.58	5.22315	4.08483	1.66172	301-432_broad_peak_129	X0129	4930488B22Rik	ENSMUSG00000092578	184712498	184718989	+	downstream	11036	4545	Overlapping
chr1	184723534	184724933	1400	8.58	5.22315	4.08483	1.66172	301-432_broad_peak_129	X0129	Hlx	ENSMUSG00000039377	184727141	184732619	-	downstream	9085	2208	Overlapping
chr1	187611153	187612613	1461	7.77	5.46303	4.40854	1.69757	301-432_broad_peak_130	X0130	Esrrg	ENSMUSG00000026610	187608792	188214885	+	inside	2361	2361	Overlapping
chr1	188002144	188002437	294	8.33	6.00488	4.67802	1.99969	301-432_broad_peak_131	X0131	Esrrg	ENSMUSG00000026610	187608792	188214885	+	inside	393352	212448	Overlapping
chr1	190149056	190150221	1166	8.11	5.36457	4.24226	1.69254	301-432_broad_peak_132	X0132	Prox1	ENSMUSG00000010175	190118039	190170680	-	inside	21624	20459	Overlapping
chr1	190157257	190159253	1997	8.73	4.89178	3.89863	1.43196	301-432_broad_peak_133	X0133	Prox1	ENSMUSG00000010175	190118039	190170680	-	inside	13423	11427	Overlapping
chr1	190160655	190161848	1194	7.41	4.79157	4.04189	1.35821	301-432_broad_peak_134	X0134	Prox1	ENSMUSG00000010175	190118039	190170680	-	inside	10025	8832	Overlapping
chr1	190173033	190175469	2437	7.41	5.05202	4.21829	1.47043	301-432_broad_peak_135	X0135	Prox1	ENSMUSG00000010175	190118039	190170680	-	upstream	-2353	2353	Overlapping
chr1	190173033	190175469	2437	7.41	5.05202	4.21829	1.47043	301-432_broad_peak_135	X0135	LOC102632463	ENSMUSG00000079045	190170297	190217276	+	inside	2736	2736	Overlapping
chr1	191187538	191188956	1419	8.28	5.98258	4.66704	1.96985	301-432_broad_peak_136	X0136	Atf3	ENSMUSG00000026628	191170297	191183340	-	upstream	-4198	4198	Overlapping
chr1	191190586	191190879	294	7.97	5.74707	4.52087	1.8746	301-432_broad_peak_137	X0137	NA	NA	NA	NA	NA	NA	NA	NA	NA
chr1	191204701	191206046	1346	7.78	5.48801	4.40267	1.74725	301-432_broad_peak_138	X0138	NA	NA	NA	NA	NA	NA	NA	NA	NA
chr1	193151150	193152470	1321	7.37	5.04183	4.22236	1.45625	301-432_broad_peak_139	X0139	Irf6	ENSMUSG00000026638	193153113	193172042	+	upstream	-1963	643	Overlapping
chr1	193384217	193385290	1074	7.66	5.07511	4.16243	1.62704	301-432_broad_peak_140	X0140	NA	NA	NA	NA	NA	NA	NA	NA	NA
chr10	7388990	7390256	1267	8.01	5.24025	4.18168	1.58187	301-432_broad_peak_141	X0141	NA	NA	NA	NA	NA	NA	NA	NA	NA
chr10	7488570	7489134	565	7.55	5.07915	4.19541	1.58992	301-432_broad_peak_142	X0142	NA	NA	NA	NA	NA	NA	NA	NA	NA
chr10	7494781	7495649	869	8.49	5.73216	4.36164	1.95283	301-432_broad_peak_143	X0143	NA	NA	NA	NA	NA	NA	NA	NA	NA
chr10	19345033	19345703	671	7.42	5.04929	4.21514	1.48748	301-432_broad_peak_144	X0144	NA	NA	NA	NA	NA	NA	NA	NA	NA
chr10	19350870	19351554	685	7.87	5.58321	4.44261	1.82623	301-432_broad_peak_145	X0145	NA	NA	NA	NA	NA	NA	NA	NA	NA
chr10	19852534	19852827	294	7.74	5.2064	4.22662	1.67505	301-432_broad_peak_146	X0146	Slc35d3	ENSMUSG00000050473	19847918	19851459	-	upstream	-1075	1075	Overlapping
chr10	21156989	21157282	294	9.2	6.80733	5.10983	2.51989	301-432_broad_peak_147	X0147	Myb	ENSMUSG00000019982	21124931	21160984	-	inside	3995	3702	Overlapping
chr10	21156989	21157282	294	9.2	6.80733	5.10983	2.51989	301-432_broad_peak_147	X0147	NA	ENSMUSG00000097923	21145095	21154374	+	downstream	11894	2615	Overlapping
chr10	22149884	22151948	2065	10.59	5.54167	4.0494	1.80316	301-432_broad_peak_148	X0148	E030030I06Rik	ENSMUSG00000097327	22113051	22148823	-	upstream	-1061	1061	Overlapping
chr10	22149884	22151948	2065	10.59	5.54167	4.0494	1.80316	301-432_broad_peak_148	X0148	NA	ENSMUSG00000055657	22113051	22149270	-	upstream	-614	614	Overlapping
chr10	22149884	22151948	2065	10.59	5.54167	4.0494	1.80316	301-432_broad_peak_148	X0148	NA	ENSMUSG00000044268	22153281	22154416	-	downstream	4532	1333	Overlapping
chr10	22153904	22160509	6606	12.43	6.04869	4.04547	2.15085	301-432_broad_peak_149	X0149	NA	ENSMUSG00000055657	22113051	22149270	-	upstream	-4634	4634	Overlapping
chr10	22153904	22160509	6606	12.43	6.04869	4.04547	2.15085	301-432_broad_peak_149	X0149	NA	ENSMUSG00000044268	22153281	22154416	-	overlapStart	512	512	Overlapping
chr10	22153904	22160509	6606	12.43	6.04869	4.04547	2.15085	301-432_broad_peak_149	X0149	Raet1e	ENSMUSG00000053219	22158570	22374139	+	overlapStart	-4666	1939	Overlapping
chr10	22153904	22160509	6606	12.43	6.04869	4.04547	2.15085	301-432_broad_peak_149	X0149	H60b	ENSMUSG00000075297	22158587	22288849	+	overlapStart	-4683	1922	Overlapping
chr10	22163065	22164391	1327	10.6	5.75627	4.18056	1.88269	301-432_broad_peak_150	X0150	Raet1e	ENSMUSG00000053219	22158570	22374139	+	inside	4495	4495	Overlapping
chr10	22163065	22164391	1327	10.6	5.75627	4.18056	1.88269	301-432_broad_peak_150	X0150	H60b	ENSMUSG00000075297	22158587	22288849	+	inside	4478	4478	Overlapping
chr10	22213095	22214946	1852	8.58	5.10752	4.00411	1.59737	301-432_broad_peak_151	X0151	Raet1e	ENSMUSG00000053219	22158570	22374139	+	inside	54525	54525	Overlapping
chr10	22213095	22214946	1852	8.58	5.10752	4.00411	1.59737	301-432_broad_peak_151	X0151	H60b	ENSMUSG00000075297	22158587	22288849	+	inside	54508	54508	Overlapping
chr10	22213095	22214946	1852	8.58	5.10752	4.00411	1.59737	301-432_broad_peak_151	X0151	NA	ENSMUSG00000097705	22187014	22302835	-	inside	89740	26081	Overlapping
chr10	22213095	22214946	1852	8.58	5.10752	4.00411	1.59737	301-432_broad_peak_151	X0151	NA	ENSMUSG00000097108	22212654	22217241	+	inside	441	441	Overlapping
chr10	22241388	22241910	523	7.61	5.31543	4.33928	1.62859	301-432_broad_peak_152	X0152	Raet1e	ENSMUSG00000053219	22158570	22374139	+	inside	82818	82818	Overlapping
chr10	22241388	22241910	523	7.61	5.31543	4.33928	1.62859	301-432_broad_peak_152	X0152	H60b	ENSMUSG00000075297	22158587	22288849	+	inside	82801	46939	Overlapping
chr10	22241388	22241910	523	7.61	5.31543	4.33928	1.62859	301-432_broad_peak_152	X0152	NA	ENSMUSG00000097705	22187014	22302835	-	inside	61447	54374	Overlapping
chr10	22241388	22241910	523	7.61	5.31543	4.33928	1.62859	301-432_broad_peak_152	X0152	NA	ENSMUSG00000097053	22224281	22253819	+	inside	17107	11909	Overlapping
chr10	22273259	22277101	3843	9.92	4.98069	3.80644	1.4927	301-432_broad_peak_153	X0153	Raet1e	ENSMUSG00000053219	22158570	22374139	+	inside	114689	97038	Overlapping
chr10	22273259	22277101	3843	9.92	4.98069	3.80644	1.4927	301-432_broad_peak_153	X0153	H60b	ENSMUSG00000075297	22158587	22288849	+	inside	114672	11748	Overlapping
chr10	22273259	22277101	3843	9.92	4.98069	3.80644	1.4927	301-432_broad_peak_153	X0153	NA	ENSMUSG00000097705	22187014	22302835	-	inside	29576	25734	Overlapping
chr10	22273259	22277101	3843	9.92	4.98069	3.80644	1.4927	301-432_broad_peak_153	X0153	NA	ENSMUSG00000097586	22281455	22281736	-	downstream	8477	4354	Overlapping
chr10	22278712	22279247	536	10.84	4.83123	3.6788	1.43287	301-432_broad_peak_154	X0154	Raet1e	ENSMUSG00000053219	22158570	22374139	+	inside	120142	94892	Overlapping
chr10	22278712	22279247	536	10.84	4.83123	3.6788	1.43287	301-432_broad_peak_154	X0154	H60b	ENSMUSG00000075297	22158587	22288849	+	inside	120125	9602	Overlapping
chr10	22278712	22279247	536	10.84	4.83123	3.6788	1.43287	301-432_broad_peak_154	X0154	NA	ENSMUSG00000097705	22187014	22302835	-	inside	24123	23588	Overlapping
chr10	22278712	22279247	536	10.84	4.83123	3.6788	1.43287	301-432_broad_peak_154	X0154	NA	ENSMUSG00000097586	22281455	22281736	-	downstream	3024	2208	Overlapping
chr10	22281829	22282929	1101	13.77	4.95473	3.34244	1.50547	301-432_broad_peak_155	X0155	Raet1e	ENSMUSG00000053219	22158570	22374139	+	inside	123259	91210	Overlapping
chr10	22281829	22282929	1101	13.77	4.95473	3.34244	1.50547	301-432_broad_peak_155	X0155	H60b	ENSMUSG00000075297	22158587	22288849	+	inside	123242	5920	Overlapping
chr10	22281829	22282929	1101	13.77	4.95473	3.34244	1.50547	301-432_broad_peak_155	X0155	NA	ENSMUSG00000097705	22187014	22302835	-	inside	21006	19906	Overlapping
chr10	22281829	22282929	1101	13.77	4.95473	3.34244	1.50547	301-432_broad_peak_155	X0155	NA	ENSMUSG00000097586	22281455	22281736	-	upstream	-93	93	Overlapping
chr10	22285130	22285573	444	13.79	6.19816	3.94107	2.21117	301-432_broad_peak_156	X0156	Raet1e	ENSMUSG00000053219	22158570	22374139	+	inside	126560	88566	Overlapping
chr10	22285130	22285573	444	13.79	6.19816	3.94107	2.21117	301-432_broad_peak_156	X0156	H60b	ENSMUSG00000075297	22158587	22288849	+	inside	126543	3276	Overlapping
chr10	22285130	22285573	444	13.79	6.19816	3.94107	2.21117	301-432_broad_peak_156	X0156	NA	ENSMUSG00000097705	22187014	22302835	-	inside	17705	17262	Overlapping
chr10	22285130	22285573	444	13.79	6.19816	3.94107	2.21117	301-432_broad_peak_156	X0156	NA	ENSMUSG00000097586	22281455	22281736	-	upstream	-3394	3394	Overlapping
chr10	22287312	22287721	410	11.53	4.79688	3.48863	1.40637	301-432_broad_peak_157	X0157	Raet1e	ENSMUSG00000053219	22158570	22374139	+	inside	128742	86418	Overlapping
chr10	22287312	22287721	410	11.53	4.79688	3.48863	1.40637	301-432_broad_peak_157	X0157	H60b	ENSMUSG00000075297	22158587	22288849	+	inside	128725	1128	Overlapping
chr10	22287312	22287721	410	11.53	4.79688	3.48863	1.40637	301-432_broad_peak_157	X0157	NA	ENSMUSG00000097705	22187014	22302835	-	inside	15523	15114	Overlapping
chr10	22812220	22812634	415	8.59	4.90191	3.86834	1.47136	301-432_broad_peak_158	X0158	Tcf21	ENSMUSG00000045680	22817280	22820128	-	downstream	7908	4646	Overlapping
chr10	22819641	22820249	609	7.92	5.67749	4.48738	1.83672	301-432_broad_peak_159	X0159	Tcf21	ENSMUSG00000045680	22817280	22820128	-	overlapStart	487	121	Overlapping
chr10	22824909	22826059	1151	7.47	5.15337	4.27003	1.52651	301-432_broad_peak_160	X0160	Tcf21	ENSMUSG00000045680	22817280	22820128	-	upstream	-4781	4781	Overlapping
chr10	22844739	22845813	1075	7.37	4.98931	4.18685	1.45625	301-432_broad_peak_161	X0161	NA	NA	NA	NA	NA	NA	NA	NA	NA
chr10	22847158	22847472	315	8.62	6.36635	4.84061	2.18528	301-432_broad_peak_162	X0162	NA	NA	NA	NA	NA	NA	NA	NA	NA
chr10	42563111	42564679	1569	7.76	5.43725	4.37351	1.7026	301-432_broad_peak_163	X0163	Nr2e1	ENSMUSG00000019803	42561964	42583632	-	inside	20521	1147	Overlapping
chr10	42565920	42567202	1283	7.96	4.58262	3.76178	1.24559	301-432_broad_peak_164	X0164	Nr2e1	ENSMUSG00000019803	42561964	42583632	-	inside	17712	3956	Overlapping
chr10	42569137	42570082	946	8.06	5.75759	4.57075	1.84999	301-432_broad_peak_165	X0165	Nr2e1	ENSMUSG00000019803	42561964	42583632	-	inside	14495	7173	Overlapping
chr10	42576814	42577191	378	8.69	5.70991	4.39048	1.92494	301-432_broad_peak_166	X0166	Nr2e1	ENSMUSG00000019803	42561964	42583632	-	inside	6818	6441	Overlapping
chr10	42579978	42580705	728	9.13	4.75259	3.87469	1.4181	301-432_broad_peak_167	X0167	Nr2e1	ENSMUSG00000019803	42561964	42583632	-	inside	3654	2927	Overlapping
chr10	42579978	42580705	728	9.13	4.75259	3.87469	1.4181	301-432_broad_peak_167	X0167	Ostm1	ENSMUSG00000038280	42583823	42702459	+	upstream	-3845	3118	Overlapping
chr10	42582031	42585143	3113	8.17	5.74676	4.48208	1.88532	301-432_broad_peak_168	X0168	Nr2e1	ENSMUSG00000019803	42561964	42583632	-	overlapStart	1601	1511	Overlapping
chr10	42582031	42585143	3113	8.17	5.74676	4.48208	1.88532	301-432_broad_peak_168	X0168	Ostm1	ENSMUSG00000038280	42583823	42702459	+	overlapStart	-1792	1320	Overlapping
chr10	42586876	42587374	499	8.64	4.46521	3.51217	1.18811	301-432_broad_peak_169	X0169	Nr2e1	ENSMUSG00000019803	42561964	42583632	-	upstream	-3244	3244	Overlapping
chr10	42586876	42587374	499	8.64	4.46521	3.51217	1.18811	301-432_broad_peak_169	X0169	Ostm1	ENSMUSG00000038280	42583823	42702459	+	inside	3053	3053	Overlapping
chr10	42615020	42616189	1170	7.68	5.08262	4.1628	1.53245	301-432_broad_peak_170	X0170	Ostm1	ENSMUSG00000038280	42583823	42702459	+	inside	31197	31197	Overlapping
chr10	42622322	42622912	591	7.37	4.58415	3.91068	1.28701	301-432_broad_peak_171	X0171	Ostm1	ENSMUSG00000038280	42583823	42702459	+	inside	38499	38499	Overlapping
chr10	42628071	42631970	3900	8.64	5.17673	4.09275	1.60704	301-432_broad_peak_172	X0172	Ostm1	ENSMUSG00000038280	42583823	42702459	+	inside	44248	44248	Overlapping
chr10	44524387	44525641	1255	8.03	5.77384	4.52243	1.89638	301-432_broad_peak_173	X0173	Prdm1	ENSMUSG00000038151	44437178	44528501	-	inside	4114	2860	Overlapping
chr10	45469203	45470031	829	7.87	5.58493	4.44558	1.79582	301-432_broad_peak_174	X0174	Lin28b	ENSMUSG00000063804	45376621	45470201	-	inside	998	170	Overlapping
chr10	50889000	50891249	2250	7.41	5.0632	4.22752	1.47978	301-432_broad_peak_175	X0175	Sim1	ENSMUSG00000019913	50895652	50989152	+	upstream	-6652	4403	Overlapping
chr10	50909459	50910276	818	7.9	5.61398	4.4563	1.83925	301-432_broad_peak_176	X0176	Sim1	ENSMUSG00000019913	50895652	50989152	+	inside	13807	13807	Overlapping
chr10	60108197	60108724	528	7.55	5.12593	4.22675	1.53222	301-432_broad_peak_177	X0177	Spock2	ENSMUSG00000058297	60106220	60135198	+	inside	1977	1977	Overlapping
chr10	60683244	60685321	2078	7.72	5.38949	4.34933	1.64646	301-432_broad_peak_178	X0178	Cdh23	ENSMUSG00000012819	60302749	60696490	-	inside	13246	11169	Overlapping
chr10	61415703	61419390	3688	8.77	6.44969	4.89193	2.28051	301-432_broad_peak_179	X0179	Nodal	ENSMUSG00000037171	61417973	61425338	+	overlapStart	-2270	1417	Overlapping
chr10	61978838	61980082	1245	7.51	5.19777	4.28637	1.56115	301-432_broad_peak_180	X0180	Col13a1	ENSMUSG00000058806	61838237	61979108	-	overlapStart	270	270	Overlapping
chr10	67532968	67533683	716	8.83	4.85529	3.77609	1.40257	301-432_broad_peak_181	X0181	Egr2	ENSMUSG00000037868	67535476	67542188	+	upstream	-2508	1793	Overlapping
chr10	73097027	73097366	340	8.37	5.19727	4.13264	1.61921	301-432_broad_peak_182	X0182	Pcdh15	ENSMUSG00000052613	73099343	74646314	+	upstream	-2316	1977	Overlapping
chr10	73097027	73097366	340	8.37	5.19727	4.13264	1.61921	301-432_broad_peak_182	X0182	NA	ENSMUSG00000046980	73099455	73099925	+	upstream	-2428	2089	Overlapping
chr10	77677528	77678176	649	7.76	5.49855	4.41687	1.73915	301-432_broad_peak_183	X0183	NA	NA	NA	NA	NA	NA	NA	NA	NA
chr10	77682231	77683827	1597	7.37	5.00008	4.19413	1.45625	301-432_broad_peak_184	X0184	NA	NA	NA	NA	NA	NA	NA	NA	NA
chr10	78389825	78390749	925	7.5	4.87099	4.07489	1.3771	301-432_broad_peak_185	X0185	NA	ENSMUSG00000064317	78393310	78393756	+	upstream	-3485	2561	Overlapping
chr10	79920161	79921841	1681	8.19	5.01321	4.00783	1.51054	301-432_broad_peak_186	X0186	R3hdm4	ENSMUSG00000035781	79910054	79917006	-	upstream	-3155	3155	Overlapping
chr10	79920161	79921841	1681	8.19	5.01321	4.00783	1.51054	301-432_broad_peak_186	X0186	Kiss1r	ENSMUSG00000035773	79916972	79922273	+	inside	3189	432	Overlapping
chr10	80345666	80347855	2190	7.75	5.27128	4.26806	1.70279	301-432_broad_peak_187	X0187	Adamtsl5	ENSMUSG00000043822	80339111	80348412	-	inside	2746	557	Overlapping
chr10	80468922	80470023	1102	7.8	5.49741	4.40384	1.76861	301-432_broad_peak_188	X0188	NA	NA	NA	NA	NA	NA	NA	NA	NA
chr10	80481567	80483458	1892	7.54	5.08712	4.20501	1.55901	301-432_broad_peak_189	X0189	NA	NA	NA	NA	NA	NA	NA	NA	NA
chr10	80484700	80486887	2188	9	6.37867	4.86871	2.23684	301-432_broad_peak_190	X0190	NA	NA	NA	NA	NA	NA	NA	NA	NA
chr10	80489226	80490939	1714	7.83	5.35123	4.29815	1.67338	301-432_broad_peak_191	X0191	Onecut3	ENSMUSG00000045518	80494836	80517276	+	upstream	-5610	3897	Overlapping
chr10	80496784	80504216	7433	8.52	6.11599	4.75423	2.07666	301-432_broad_peak_192	X0192	Onecut3	ENSMUSG00000045518	80494836	80517276	+	inside	1948	1948	Overlapping
chr10	80496784	80504216	7433	8.52	6.11599	4.75423	2.07666	301-432_broad_peak_192	X0192	NA	ENSMUSG00000093371	80501811	80501911	-	includeFeature	5127	2305	Overlapping
chr10	80505505	80506229	725	9.06	6.73375	5.04761	2.49408	301-432_broad_peak_193	X0193	Onecut3	ENSMUSG00000045518	80494836	80517276	+	inside	10669	10669	Overlapping
chr10	80505505	80506229	725	9.06	6.73375	5.04761	2.49408	301-432_broad_peak_193	X0193	NA	ENSMUSG00000093371	80501811	80501911	-	upstream	-3594	3594	Overlapping
chr10	80508171	80509398	1228	7.6	5.16384	4.23974	1.57703	301-432_broad_peak_194	X0194	Onecut3	ENSMUSG00000045518	80494836	80517276	+	inside	13335	7878	Overlapping
chr10	81253304	81255152	1849	9.76	7.40811	5.40084	2.94288	301-432_broad_peak_195	X0195	Zfr2	ENSMUSG00000034949	81233156	81252123	+	downstream	20148	1181	Overlapping
chr10	81253304	81255152	1849	9.76	7.40811	5.40084	2.94288	301-432_broad_peak_195	X0195	Matk	ENSMUSG00000004933	81252936	81263365	+	inside	368	368	Overlapping
chr10	81256409	81256763	355	10.11	6.87196	4.97312	2.58011	301-432_broad_peak_196	X0196	Zfr2	ENSMUSG00000034949	81233156	81252123	+	downstream	23253	4286	Overlapping
chr10	81256409	81256763	355	10.11	6.87196	4.97312	2.58011	301-432_broad_peak_196	X0196	Matk	ENSMUSG00000004933	81252936	81263365	+	inside	3473	3473	Overlapping
chr10	81260901	81261853	953	7.8	5.47585	4.39272	1.76591	301-432_broad_peak_197	X0197	Matk	ENSMUSG00000004933	81252936	81263365	+	inside	7965	1512	Overlapping
chr10	81260901	81261853	953	7.8	5.47585	4.39272	1.76591	301-432_broad_peak_197	X0197	Mrpl54	ENSMUSG00000034932	81264714	81266934	-	downstream	6033	2861	Overlapping
chr10	81281532	81282815	1284	8.14	5.79111	4.49942	1.94792	301-432_broad_peak_198	X0198	Tjp3	ENSMUSG00000034917	81273208	81291267	-	inside	9735	8324	Overlapping
chr10	81342379	81343615	1237	8.25	5.74808	4.48543	1.90985	301-432_broad_peak_199	X0199	Gipc3	ENSMUSG00000034872	81337763	81343266	-	overlapStart	887	349	Overlapping
chr10	81342379	81343615	1237	8.25	5.74808	4.48543	1.90985	301-432_broad_peak_199	X0199	Hmg20b	ENSMUSG00000020232	81346049	81350480	-	downstream	8101	2434	Overlapping
chr10	81457412	81457833	422	7.89	5.61164	4.45179	1.79873	301-432_broad_peak_200	X0200	Celf5	ENSMUSG00000034818	81459228	81482709	-	downstream	25297	1395	Overlapping
chr10	81457412	81457833	422	7.89	5.61164	4.45179	1.79873	301-432_broad_peak_200	X0200	NA	ENSMUSG00000084849	81461160	81462972	+	upstream	-3748	3327	Overlapping
chr10	81466331	81467106	776	7.37	4.86306	4.10115	1.45625	301-432_broad_peak_201	X0201	Celf5	ENSMUSG00000034818	81459228	81482709	-	inside	16378	7103	Overlapping
chr10	81466331	81467106	776	7.37	4.86306	4.10115	1.45625	301-432_broad_peak_201	X0201	NA	ENSMUSG00000084849	81461160	81462972	+	downstream	5171	3359	Overlapping
chr10	81468319	81469356	1038	7.57	4.71019	3.94004	1.33361	301-432_broad_peak_202	X0202	Celf5	ENSMUSG00000034818	81459228	81482709	-	inside	14390	9091	Overlapping
chr10	81471336	81472327	992	7.65	4.90588	4.05026	1.48481	301-432_broad_peak_203	X0203	Celf5	ENSMUSG00000034818	81459228	81482709	-	inside	11373	10382	Overlapping
chr10	81473550	81475028	1479	8.41	5.61134	4.36188	1.86294	301-432_broad_peak_204	X0204	Celf5	ENSMUSG00000034818	81459228	81482709	-	inside	9159	7681	Overlapping
chr10	84752567	84755612	3046	7.91	5.24588	4.21257	1.67053	301-432_broad_peak_205	X0205	Rfx4	ENSMUSG00000020037	84756063	84906538	+	upstream	-3496	451	Overlapping
chr10	84762346	84763553	1208	7.89	4.57576	3.76866	1.27522	301-432_broad_peak_206	X0206	Rfx4	ENSMUSG00000020037	84756063	84906538	+	inside	6283	6283	Overlapping
chr10	86839168	86839507	340	7.37	5.04183	4.22236	1.45625	301-432_broad_peak_207	X0207	Nt5dc3	ENSMUSG00000054027	86779006	86838389	+	downstream	60162	779	Overlapping
chr10	86839168	86839507	340	7.37	5.04183	4.22236	1.45625	301-432_broad_peak_207	X0207	NA	ENSMUSG00000089959	86839095	86874954	+	inside	73	73	Overlapping
chr10	86839168	86839507	340	7.37	5.04183	4.22236	1.45625	301-432_broad_peak_207	X0207	Stab2	ENSMUSG00000035459	86841199	87008025	-	downstream	168857	1692	Overlapping
chr10	86849145	86849932	788	8.24	6.00986	4.62324	2.02197	301-432_broad_peak_208	X0208	NA	ENSMUSG00000089959	86839095	86874954	+	inside	10050	10050	Overlapping
chr10	86849145	86849932	788	8.24	6.00986	4.62324	2.02197	301-432_broad_peak_208	X0208	Stab2	ENSMUSG00000035459	86841199	87008025	-	inside	158880	7946	Overlapping
chr10	86849145	86849932	788	8.24	6.00986	4.62324	2.02197	301-432_broad_peak_208	X0208	NA	ENSMUSG00000093799	86845812	86845908	+	downstream	3333	3237	Overlapping
chr10	86857473	86858203	731	7.44	5.10413	4.24386	1.50863	301-432_broad_peak_209	X0209	NA	ENSMUSG00000089959	86839095	86874954	+	inside	18378	16751	Overlapping
chr10	86857473	86858203	731	7.44	5.10413	4.24386	1.50863	301-432_broad_peak_209	X0209	Stab2	ENSMUSG00000035459	86841199	87008025	-	inside	150552	16274	Overlapping
chr10	86864154	86864674	521	7.54	5.22741	4.29973	1.57804	301-432_broad_peak_210	X0210	NA	ENSMUSG00000089959	86839095	86874954	+	inside	25059	10280	Overlapping
chr10	86864154	86864674	521	7.54	5.22741	4.29973	1.57804	301-432_broad_peak_210	X0210	Stab2	ENSMUSG00000035459	86841199	87008025	-	inside	143871	22955	Overlapping
chr10	89740860	89741153	294	10.03	7.47066	5.51382	2.87877	301-432_broad_peak_211	X0211	Uhrf1bp1l	ENSMUSG00000019951	89744992	89819869	+	upstream	-4132	3839	Overlapping
chr10	116309868	116310517	650	7.46	5.11714	4.24671	1.52391	301-432_broad_peak_212	X0212	Ptprb	ENSMUSG00000020154	116301375	116389538	+	inside	8493	8493	Overlapping
chr10	121346967	121347947	981	8.3	5.03099	4.00982	1.54421	301-432_broad_peak_213	X0213	NA	NA	NA	NA	NA	NA	NA	NA	NA
chr10	127076302	127077114	813	8.2	5.48461	4.31096	1.72199	301-432_broad_peak_214	X0214	LOC105242480;Agap2	ENSMUSG00000025422	127078908	127093169	+	upstream	-2606	1794	Overlapping
chr10	127080449	127080928	480	7.8	5.55086	4.43883	1.76216	301-432_broad_peak_215	X0215	LOC105242480;Agap2	ENSMUSG00000025422	127078908	127093169	+	inside	1541	1541	Overlapping
chr10	127083536	127085525	1990	8.01	5.54919	4.40498	1.73702	301-432_broad_peak_216	X0216	LOC105242480;Agap2	ENSMUSG00000025422	127078908	127093169	+	inside	4628	4628	Overlapping
chr10	127163237	127164507	1271	7.37	4.6875	3.98087	1.30039	301-432_broad_peak_217	X0217	B4galnt1	ENSMUSG00000006731	127165157	127172340	+	upstream	-1920	650	Overlapping
chr10	127167901	127169414	1514	7.62	5.32809	4.34469	1.63657	301-432_broad_peak_218	X0218	B4galnt1	ENSMUSG00000006731	127165157	127172340	+	inside	2744	2744	Overlapping
chr10	127167901	127169414	1514	7.62	5.32809	4.34469	1.63657	301-432_broad_peak_218	X0218	Slc26a10	ENSMUSG00000040441	127172427	127180645	-	downstream	12744	3013	Overlapping
chr10	127321630	127322941	1312	8.19	5.81726	4.60788	1.88583	301-432_broad_peak_219	X0219	Arhgap9	ENSMUSG00000040345	127323728	127329943	+	upstream	-2098	787	Overlapping
chr10	127327078	127327916	839	8.27	5.76689	4.55344	1.8751	301-432_broad_peak_220	X0220	Arhgap9	ENSMUSG00000040345	127323728	127329943	+	inside	3350	2027	Overlapping
chr10	127327078	127327916	839	8.27	5.76689	4.55344	1.8751	301-432_broad_peak_220	X0220	Gli1	ENSMUSG00000025407	127329890	127341589	-	downstream	14511	1974	Overlapping
chr10	127329272	127330405	1134	7.5	5.15249	4.25893	1.55368	301-432_broad_peak_221	X0221	Arhgap9	ENSMUSG00000040345	127323728	127329943	+	overlapEnd	5544	462	Overlapping
chr10	127329272	127330405	1134	7.5	5.15249	4.25893	1.55368	301-432_broad_peak_221	X0221	Gli1	ENSMUSG00000025407	127329890	127341589	-	overlapEnd	12317	515	Overlapping
chr10	127529444	127531421	1978	7.88	5.62911	4.46995	1.83196	301-432_broad_peak_222	X0222	Nxph4	ENSMUSG00000040258	127525474	127534559	-	inside	5115	3138	Overlapping
chr11	3943975	3945034	1060	7.64	5.31874	4.33179	1.65102	301-432_broad_peak_223	X0223	NA	ENSMUSG00000034493	3937542	3976778	-	inside	32803	6433	Overlapping
chr11	4745753	4746137	385	7.71	5.07402	4.14577	1.60088	301-432_broad_peak_224	X0224	Cabp7	ENSMUSG00000009075	4736893	4746778	-	inside	1025	641	Overlapping
chr11	4943855	4945401	1547	7.69	5.4089	4.37788	1.69087	301-432_broad_peak_225	X0225	Nefh	ENSMUSG00000020396	4938755	4948064	-	inside	4209	2663	Overlapping
chr11	7065308	7066146	839	7.37	5.02595	4.21162	1.45625	301-432_broad_peak_226	X0226	Adcy1	ENSMUSG00000020431	7063490	7178506	+	inside	1818	1818	Overlapping
chr11	21994512	21995414	903	7.37	4.71521	3.99965	1.30372	301-432_broad_peak_227	X0227	Otx1	ENSMUSG00000005917	21994765	22002897	-	overlapEnd	8385	253	Overlapping
chr11	24060478	24060771	294	8.09	5.78381	4.55235	1.86664	301-432_broad_peak_228	X0228	NA	ENSMUSG00000055010	24048956	24075054	-	inside	14576	11522	Overlapping
chr11	33197694	33199401	1708	8.84	5.18916	4.12979	1.56234	301-432_broad_peak_229	X0229	Tlx3	ENSMUSG00000040610	33200753	33203588	-	downstream	5894	1352	Overlapping
chr11	33197694	33199401	1708	8.84	5.18916	4.12979	1.56234	301-432_broad_peak_229	X0229	NA	ENSMUSG00000087501	33204056	33221477	+	upstream	-6362	4655	Overlapping
chr11	33204271	33205361	1091	8.01	5.39964	4.27391	1.73666	301-432_broad_peak_230	X0230	Tlx3	ENSMUSG00000040610	33200753	33203588	-	upstream	-683	683	Overlapping
chr11	33204271	33205361	1091	8.01	5.39964	4.27391	1.73666	301-432_broad_peak_230	X0230	NA	ENSMUSG00000087501	33204056	33221477	+	inside	215	215	Overlapping
chr11	33840711	33841904	1194	7.61	5.26627	4.3051	1.63203	301-432_broad_peak_231	X0231	Kcnip1	ENSMUSG00000053519	33629340	33993152	-	inside	152441	151248	Overlapping
chr11	35985215	35986491	1277	7.37	5.04183	4.22236	1.45625	301-432_broad_peak_232	X0232	Wwc1	ENSMUSG00000018849	35838401	35980527	-	upstream	-4688	4688	Overlapping
chr11	43763391	43764477	1087	7.37	5.02365	4.21007	1.45625	301-432_broad_peak_233	X0233	NA	NA	NA	NA	NA	NA	NA	NA	NA
chr11	49587223	49588305	1083	7.74	5.35036	4.32549	1.66724	301-432_broad_peak_234	X0234	NA	ENSMUSG00000069890	49586642	49588462	-	inside	1239	157	Overlapping
chr11	49602952	49603459	508	7.73	5.42247	4.3743	1.70963	301-432_broad_peak_235	X0235	NA	NA	NA	NA	NA	NA	NA	NA	NA
chr11	49606638	49607676	1039	7.43	4.69707	3.97205	1.30399	301-432_broad_peak_236	X0236	Flt4	ENSMUSG00000020357	49609264	49652739	+	upstream	-2626	1588	Overlapping
chr11	49609444	49611890	2447	9.39	6.94978	5.22897	2.57322	301-432_broad_peak_237	X0237	Flt4	ENSMUSG00000020357	49609264	49652739	+	inside	180	180	Overlapping
chr11	49620482	49621411	930	7.42	5.07979	4.23428	1.49114	301-432_broad_peak_238	X0238	Flt4	ENSMUSG00000020357	49609264	49652739	+	inside	11218	11218	Overlapping
chr11	49899651	49901134	1484	7.58	5.22918	4.28926	1.60849	301-432_broad_peak_239	X0239	NA	ENSMUSG00000080487	49895732	49895845	+	downstream	3919	3806	Overlapping
chr11	49899651	49901134	1484	7.58	5.22918	4.28926	1.60849	301-432_broad_peak_239	X0239	Rasgef1c	ENSMUSG00000020374	49901836	49980994	+	upstream	-2185	702	Overlapping
chr11	49928610	49929510	901	8.18	5.82048	4.58629	1.90603	301-432_broad_peak_240	X0240	Rasgef1c	ENSMUSG00000020374	49901836	49980994	+	inside	26774	26774	Overlapping
chr11	49941617	49943090	1474	7.72	5.42291	4.37459	1.68904	301-432_broad_peak_241	X0241	Rasgef1c	ENSMUSG00000020374	49901836	49980994	+	inside	39781	37904	Overlapping
chr11	52163728	52164465	738	7.93	5.18825	4.2072	1.65924	301-432_broad_peak_242	X0242	NA	ENSMUSG00000097219	51949883	52269514	-	inside	105786	105049	Overlapping
chr11	52169440	52171698	2259	8.07	5.30324	4.21339	1.67624	301-432_broad_peak_243	X0243	NA	ENSMUSG00000097219	51949883	52269514	-	inside	100074	97816	Overlapping
chr11	52478949	52480097	1149	7.44	5.01268	4.18599	1.44073	301-432_broad_peak_244	X0244	NA	ENSMUSG00000081297	52478509	52479103	-	overlapStart	154	154	Overlapping
chr11	52497628	52501156	3529	8.3	6.01727	4.67634	2.0105	301-432_broad_peak_245	X0245	NA	NA	NA	NA	NA	NA	NA	NA	NA
chr11	52506213	52507071	859	7.69	5.36957	4.35048	1.69434	301-432_broad_peak_246	X0246	NA	NA	NA	NA	NA	NA	NA	NA	NA
chr11	52509002	52509683	682	7.37	5.04005	4.22115	1.45625	301-432_broad_peak_247	X0247	NA	NA	NA	NA	NA	NA	NA	NA	NA
chr11	52557517	52558548	1032	7.39	4.94547	4.15281	1.41371	301-432_broad_peak_248	X0248	NA	NA	NA	NA	NA	NA	NA	NA	NA
chr11	52617360	52618397	1038	7.81	5.52492	4.42137	1.78082	301-432_broad_peak_249	X0249	NA	NA	NA	NA	NA	NA	NA	NA	NA
chr11	53474165	53476344	2180	9.49	7.0392	5.24627	2.62023	301-432_broad_peak_250	X0250	NA	ENSMUSG00000049427	53469750	53470479	-	upstream	-3686	3686	Overlapping
chr11	53474165	53476344	2180	9.49	7.0392	5.24627	2.62023	301-432_broad_peak_250	X0250	Sowaha	ENSMUSG00000044352	53476580	53480195	-	downstream	6030	236	Overlapping
chr11	53474165	53476344	2180	9.49	7.0392	5.24627	2.62023	301-432_broad_peak_250	X0250	NA	ENSMUSG00000054450	53480167	53481097	+	upstream	-6002	3823	Overlapping
chr11	53477926	53478993	1068	7.53	5.20887	4.29008	1.57073	301-432_broad_peak_251	X0251	Sowaha	ENSMUSG00000044352	53476580	53480195	-	inside	2269	1202	Overlapping
chr11	53477926	53478993	1068	7.53	5.20887	4.29008	1.57073	301-432_broad_peak_251	X0251	NA	ENSMUSG00000054450	53480167	53481097	+	upstream	-2241	1174	Overlapping
chr11	57826651	57831919	5269	8.7	6.30496	4.80846	2.20557	301-432_broad_peak_252	X0252	Hand1	ENSMUSG00000037335	57828706	57832818	-	overlapEnd	6167	899	Overlapping
chr11	57834008	57836172	2165	7.44	5.09369	4.23799	1.50546	301-432_broad_peak_253	X0253	Hand1	ENSMUSG00000037335	57828706	57832818	-	upstream	-1190	1190	Overlapping
chr11	57839484	57840026	543	8.35	6.112	4.71596	2.04245	301-432_broad_peak_254	X0254	NA	NA	NA	NA	NA	NA	NA	NA	NA
chr11	58920268	58920623	356	9.17	4.50319	3.5699	1.18944	301-432_broad_peak_255	X0255	Btnl10	ENSMUSG00000020490	58917909	58927158	+	inside	2359	2359	Overlapping
chr11	58944389	58946724	2336	8.23	5.86899	4.59896	1.91627	301-432_broad_peak_256	X0256	Hist3h2ba	ENSMUSG00000056895	58948912	58949532	+	upstream	-4523	2188	Overlapping
chr11	58948350	58949345	996	8.5	6.21386	4.78349	2.07248	301-432_broad_peak_257	X0257	Hist3h2ba	ENSMUSG00000056895	58948912	58949532	+	overlapStart	-562	187	Overlapping
chr11	58948350	58949345	996	8.5	6.21386	4.78349	2.07248	301-432_broad_peak_257	X0257	NA	ENSMUSG00000080712	58954049	58954512	-	downstream	6162	4704	Overlapping
chr11	58951611	58952246	636	8.92	6.11646	4.65908	2.04522	301-432_broad_peak_258	X0258	Hist3h2ba	ENSMUSG00000056895	58948912	58949532	+	downstream	2699	2079	Overlapping
chr11	58951611	58952246	636	8.92	6.11646	4.65908	2.04522	301-432_broad_peak_258	X0258	NA	ENSMUSG00000080712	58954049	58954512	-	downstream	2901	1803	Overlapping
chr11	58951611	58952246	636	8.92	6.11646	4.65908	2.04522	301-432_broad_peak_258	X0258	Trim17	ENSMUSG00000036964	58954686	58973098	+	upstream	-3075	2440	Overlapping
chr11	58951611	58952246	636	8.92	6.11646	4.65908	2.04522	301-432_broad_peak_258	X0258	Hist3h2a	ENSMUSG00000078851	58954686	58956674	+	upstream	-3075	2440	Overlapping
chr11	58995148	58996149	1002	7.71	4.85771	4.00244	1.42439	301-432_broad_peak_259	X0259	Trim11	ENSMUSG00000020455	58978094	58991458	+	downstream	17054	3690	Overlapping
chr11	58995148	58996149	1002	7.71	4.85771	4.00244	1.42439	301-432_broad_peak_259	X0259	Obscn	ENSMUSG00000061462	58994257	59136402	-	inside	141254	891	Overlapping
chr11	59134494	59139458	4965	8.98	6.22915	4.76256	2.1515	301-432_broad_peak_260	X0260	Obscn	ENSMUSG00000061462	58994257	59136402	-	overlapStart	1908	1908	Overlapping
chr11	59288651	59289822	1172	8.11	5.85523	4.58774	1.89421	301-432_broad_peak_261	X0261	Wnt3a	ENSMUSG00000009900	59248034	59290752	-	inside	2101	930	Overlapping
chr11	59291332	59292101	770	9.27	6.33677	4.79234	2.22585	301-432_broad_peak_262	X0262	Wnt3a	ENSMUSG00000009900	59248034	59290752	-	upstream	-580	580	Overlapping
chr11	59315161	59316204	1044	7.87	5.39794	4.31809	1.72037	301-432_broad_peak_263	X0263	Wnt9a	ENSMUSG00000000126	59306929	59333552	+	inside	8232	8232	Overlapping
chr11	59317706	59318581	876	7.78	5.31672	4.29135	1.67484	301-432_broad_peak_264	X0264	Wnt9a	ENSMUSG00000000126	59306929	59333552	+	inside	10777	10777	Overlapping
chr11	60569116	60570131	1016	7.98	4.65991	3.8023	1.33111	301-432_broad_peak_265	X0265	NA	ENSMUSG00000084273	60571624	60572210	-	downstream	3094	1493	Overlapping
chr11	60569116	60570131	1016	7.98	4.65991	3.8023	1.33111	301-432_broad_peak_265	X0265	NA	ENSMUSG00000097913	60573528	60633113	+	upstream	-4412	3397	Overlapping
chr11	60569116	60570131	1016	7.98	4.65991	3.8023	1.33111	301-432_broad_peak_265	X0265	NA	ENSMUSG00000093924	60573568	60575549	-	downstream	6433	3437	Overlapping
chr11	60573618	60575989	2372	10.7	5.14957	3.78427	1.61763	301-432_broad_peak_266	X0266	NA	ENSMUSG00000084273	60571624	60572210	-	upstream	-1408	1408	Overlapping
chr11	60573618	60575989	2372	10.7	5.14957	3.78427	1.61763	301-432_broad_peak_266	X0266	NA	ENSMUSG00000097913	60573528	60633113	+	inside	90	90	Overlapping
chr11	60573618	60575989	2372	10.7	5.14957	3.78427	1.61763	301-432_broad_peak_266	X0266	NA	ENSMUSG00000093924	60573568	60575549	-	overlapStart	1931	50	Overlapping
chr11	60577836	60578367	532	13.07	5.40432	3.67099	1.75478	301-432_broad_peak_267	X0267	NA	ENSMUSG00000097913	60573528	60633113	+	inside	4308	4308	Overlapping
chr11	60577836	60578367	532	13.07	5.40432	3.67099	1.75478	301-432_broad_peak_267	X0267	NA	ENSMUSG00000093924	60573568	60575549	-	upstream	-2287	2287	Overlapping
chr11	60586180	60587703	1524	16.53	6.2658	3.66496	2.22552	301-432_broad_peak_268	X0268	NA	ENSMUSG00000097913	60573528	60633113	+	inside	12652	12652	Overlapping
chr11	60586180	60587703	1524	16.53	6.2658	3.66496	2.22552	301-432_broad_peak_268	X0268	Gm12621	ENSMUSG00000096363	60591722	60592102	-	downstream	5922	4019	Overlapping
chr11	60588918	60590566	1649	15.85	6.02512	3.59956	2.08374	301-432_broad_peak_269	X0269	NA	ENSMUSG00000097913	60573528	60633113	+	inside	15390	15390	Overlapping
chr11	60588918	60590566	1649	15.85	6.02512	3.59956	2.08374	301-432_broad_peak_269	X0269	Gm12621	ENSMUSG00000096363	60591722	60592102	-	downstream	3184	1156	Overlapping
chr11	60604956	60605499	544	10.29	4.91236	3.71702	1.47063	301-432_broad_peak_270	X0270	NA	ENSMUSG00000097913	60573528	60633113	+	inside	31428	27614	Overlapping
chr11	60604956	60605499	544	10.29	4.91236	3.71702	1.47063	301-432_broad_peak_270	X0270	NA	ENSMUSG00000095680	60600928	60601308	-	upstream	-3648	3648	Overlapping
chr11	60604956	60605499	544	10.29	4.91236	3.71702	1.47063	301-432_broad_peak_270	X0270	NA	ENSMUSG00000095291	60610137	60610517	-	downstream	5561	4638	Overlapping
chr11	60622584	60627323	4740	12.06	5.84475	3.98737	1.97905	301-432_broad_peak_271	X0271	NA	ENSMUSG00000097913	60573528	60633113	+	inside	49056	5790	Overlapping
chr11	60622584	60627323	4740	12.06	5.84475	3.98737	1.97905	301-432_broad_peak_271	X0271	NA	ENSMUSG00000096088	60619347	60619727	-	upstream	-2857	2857	Overlapping
chr11	60622584	60627323	4740	12.06	5.84475	3.98737	1.97905	301-432_broad_peak_271	X0271	NA	ENSMUSG00000096483	60628583	60628963	-	downstream	6379	1260	Overlapping
chr11	60622584	60627323	4740	12.06	5.84475	3.98737	1.97905	301-432_broad_peak_271	X0271	NA	ENSMUSG00000094278	60631048	60633029	-	downstream	10445	3725	Overlapping
chr11	60629516	60631382	1867	13.07	5.66902	3.79032	1.88396	301-432_broad_peak_272	X0272	NA	ENSMUSG00000097913	60573528	60633113	+	inside	55988	1731	Overlapping
chr11	60629516	60631382	1867	13.07	5.66902	3.79032	1.88396	301-432_broad_peak_272	X0272	NA	ENSMUSG00000096483	60628583	60628963	-	upstream	-553	553	Overlapping
chr11	60629516	60631382	1867	13.07	5.66902	3.79032	1.88396	301-432_broad_peak_272	X0272	NA	ENSMUSG00000094278	60631048	60633029	-	overlapEnd	3513	334	Overlapping
chr11	60633927	60635254	1328	21.25	5.71632	2.97604	1.9162	301-432_broad_peak_273	X0273	NA	ENSMUSG00000097913	60573528	60633113	+	downstream	60399	814	Overlapping
chr11	60633927	60635254	1328	21.25	5.71632	2.97604	1.9162	301-432_broad_peak_273	X0273	NA	ENSMUSG00000096483	60628583	60628963	-	upstream	-4964	4964	Overlapping
chr11	60633927	60635254	1328	21.25	5.71632	2.97604	1.9162	301-432_broad_peak_273	X0273	NA	ENSMUSG00000094278	60631048	60633029	-	upstream	-898	898	Overlapping
chr11	60636940	60637252	313	18.64	7.04286	3.73293	2.72374	301-432_broad_peak_274	X0274	NA	ENSMUSG00000097913	60573528	60633113	+	downstream	63412	3827	Overlapping
chr11	60636940	60637252	313	18.64	7.04286	3.73293	2.72374	301-432_broad_peak_274	X0274	NA	ENSMUSG00000094278	60631048	60633029	-	upstream	-3911	3911	Overlapping
chr11	60636940	60637252	313	18.64	7.04286	3.73293	2.72374	301-432_broad_peak_274	X0274	NA	ENSMUSG00000094005	60641862	60642242	-	downstream	5302	4610	Overlapping
chr11	60639459	60641199	1741	13.58	5.33784	3.52448	1.73371	301-432_broad_peak_275	X0275	NA	ENSMUSG00000094005	60641862	60642242	-	downstream	2783	663	Overlapping
chr11	60643747	60645914	2168	10.6	5.00801	3.68843	1.52264	301-432_broad_peak_276	X0276	NA	ENSMUSG00000094005	60641862	60642242	-	upstream	-1505	1505	Overlapping
chr11	60649061	60651105	2045	9.78	4.88175	3.77436	1.45979	301-432_broad_peak_277	X0277	NA	ENSMUSG00000084335	60651071	60657857	-	overlapEnd	8796	34	Overlapping
chr11	60663438	60664316	879	8.56	4.65547	3.65651	1.27814	301-432_broad_peak_278	X0278	NA	ENSMUSG00000095605	60666685	60667065	-	downstream	3627	2369	Overlapping
chr11	60663438	60664316	879	8.56	4.65547	3.65651	1.27814	301-432_broad_peak_278	X0278	NA	ENSMUSG00000093978	60669141	60671125	-	downstream	7687	4825	Overlapping
chr11	60670237	60671781	1545	8.59	5.10118	3.97961	1.60463	301-432_broad_peak_279	X0279	NA	ENSMUSG00000095605	60666685	60667065	-	upstream	-3172	3172	Overlapping
chr11	60670237	60671781	1545	8.59	5.10118	3.97961	1.60463	301-432_broad_peak_279	X0279	NA	ENSMUSG00000093978	60669141	60671125	-	overlapStart	888	656	Overlapping
chr11	60679399	60680064	666	15.21	5.4887	3.45779	1.79388	301-432_broad_peak_280	X0280	NA	ENSMUSG00000095136	60679708	60680088	-	overlapEnd	689	24	Overlapping
chr11	60679399	60680064	666	15.21	5.4887	3.45779	1.79388	301-432_broad_peak_280	X0280	NA	ENSMUSG00000094566	60682180	60684164	-	downstream	4765	2116	Overlapping
chr11	60683867	60684319	453	15.36	7.01678	4.2031	2.68645	301-432_broad_peak_281	X0281	NA	ENSMUSG00000095136	60679708	60680088	-	upstream	-3779	3779	Overlapping
chr11	60683867	60684319	453	15.36	7.01678	4.2031	2.68645	301-432_broad_peak_281	X0281	NA	ENSMUSG00000094566	60682180	60684164	-	overlapStart	297	155	Overlapping
chr11	61344536	61346245	1710	9.16	4.41951	3.61605	1.13227	301-432_broad_peak_282	X0282	Slc47a2	ENSMUSG00000069855	61301632	61342860	-	upstream	-1676	1676	Overlapping
chr11	61344536	61346245	1710	9.16	4.41951	3.61605	1.13227	301-432_broad_peak_282	X0282	Slc47a1	ENSMUSG00000010122	61343402	61378345	-	inside	33809	1134	Overlapping
chr11	61377015	61377447	433	7.66	5.32874	4.33365	1.66686	301-432_broad_peak_283	X0283	Slc47a1	ENSMUSG00000010122	61343402	61378345	-	inside	1330	898	Overlapping
chr11	66523911	66524204	294	8.84	6.52295	4.96008	2.22439	301-432_broad_peak_284	X0284	Shisa6	ENSMUSG00000053930	66211726	66525964	-	inside	2053	1760	Overlapping
chr11	68233750	68234890	1141	9.18	6.27008	4.79318	2.16546	301-432_broad_peak_285	X0285	Ntn1	ENSMUSG00000020902	68209365	68400823	-	inside	167073	24385	Overlapping
chr11	68353119	68354462	1344	7.5	5.19001	4.28568	1.54959	301-432_broad_peak_286	X0286	Ntn1	ENSMUSG00000020902	68209365	68400823	-	inside	47704	46361	Overlapping
chr11	68391031	68391639	609	8.39	5.51656	4.36776	1.78068	301-432_broad_peak_287	X0287	Ntn1	ENSMUSG00000020902	68209365	68400823	-	inside	9792	9184	Overlapping
chr11	68393671	68394512	842	8.17	5.92302	4.57485	1.95308	301-432_broad_peak_288	X0288	Ntn1	ENSMUSG00000020902	68209365	68400823	-	inside	7152	6311	Overlapping
chr11	68404727	68405857	1131	7.37	4.94776	4.15822	1.41232	301-432_broad_peak_289	X0289	Ntn1	ENSMUSG00000020902	68209365	68400823	-	upstream	-3904	3904	Overlapping
chr11	69196811	69197552	742	8.1	5.77313	4.50259	1.92354	301-432_broad_peak_290	X0290	Alox8	ENSMUSG00000020891	69183933	69197843	-	inside	1032	291	Overlapping
chr11	70219779	70221230	1452	7.49	5.08344	4.21624	1.54324	301-432_broad_peak_291	X0291	Slc16a11	ENSMUSG00000040938	70212753	70216417	+	downstream	7026	3362	Overlapping
chr11	70219779	70221230	1452	7.49	5.08344	4.21624	1.54324	301-432_broad_peak_291	X0291	Slc16a13	ENSMUSG00000044367	70216790	70220994	-	overlapStart	1215	236	Overlapping
chr11	70219779	70221230	1452	7.49	5.08344	4.21624	1.54324	301-432_broad_peak_291	X0291	Bcl6b	ENSMUSG00000000317	70224129	70229798	-	downstream	10019	2899	Overlapping
chr11	70223956	70226841	2886	8.74	5.99883	4.61654	2.06608	301-432_broad_peak_292	X0292	Slc16a13	ENSMUSG00000044367	70216790	70220994	-	upstream	-2962	2962	Overlapping
chr11	70223956	70226841	2886	8.74	5.99883	4.61654	2.06608	301-432_broad_peak_292	X0292	Bcl6b	ENSMUSG00000000317	70224129	70229798	-	overlapEnd	5842	173	Overlapping
chr11	70250552	70251053	502	10.17	7.80858	5.59914	3.12784	301-432_broad_peak_293	X0293	Alox12	ENSMUSG00000000320	70241458	70255353	-	inside	4801	4300	Overlapping
chr11	70252991	70254564	1574	9.08	5.88205	4.56916	1.93272	301-432_broad_peak_294	X0294	Alox12	ENSMUSG00000000320	70241458	70255353	-	inside	2362	789	Overlapping
chr11	70315437	70316008	572	7.38	4.86079	4.09642	1.40374	301-432_broad_peak_295	X0295	Alox12e	ENSMUSG00000018907	70315611	70322628	-	overlapEnd	7191	174	Overlapping
chr11	70319423	70320304	882	7.84	5.53339	4.41924	1.80132	301-432_broad_peak_296	X0296	Alox12e	ENSMUSG00000018907	70315611	70322628	-	inside	3205	2324	Overlapping
chr11	70321593	70322584	992	8.13	5.91416	4.59396	1.91206	301-432_broad_peak_297	X0297	Alox12e	ENSMUSG00000018907	70315611	70322628	-	inside	1035	44	Overlapping
chr11	70335709	70336878	1170	7.37	5.04183	4.22236	1.45625	301-432_broad_peak_298	X0298	NA	NA	NA	NA	NA	NA	NA	NA	NA
chr11	70345099	70345819	721	7.6	5.11961	4.21138	1.53626	301-432_broad_peak_299	X0299	Alox15	ENSMUSG00000018924	70344153	70352031	-	inside	6932	946	Overlapping
chr11	70349913	70350583	671	9.36	5.48285	4.24181	1.77194	301-432_broad_peak_300	X0300	Alox15	ENSMUSG00000018924	70344153	70352031	-	inside	2118	1448	Overlapping
chr11	70352797	70353548	752	8.16	5.94243	4.59225	1.95742	301-432_broad_peak_301	X0301	Alox15	ENSMUSG00000018924	70344153	70352031	-	upstream	-766	766	Overlapping
chr11	70352797	70353548	752	8.16	5.94243	4.59225	1.95742	301-432_broad_peak_301	X0301	NA	ENSMUSG00000082145	70358139	70358781	+	upstream	-5342	4591	Overlapping
chr11	70355370	70356493	1124	8.02	4.46972	3.67295	1.17162	301-432_broad_peak_302	X0302	Alox15	ENSMUSG00000018924	70344153	70352031	-	upstream	-3339	3339	Overlapping
chr11	70355370	70356493	1124	8.02	4.46972	3.67295	1.17162	301-432_broad_peak_302	X0302	NA	ENSMUSG00000082145	70358139	70358781	+	upstream	-2769	1646	Overlapping
chr11	72315851	72317064	1214	7.37	5.04183	4.22236	1.45625	301-432_broad_peak_303	X0303	Xaf1	ENSMUSG00000040483	72301630	72313733	+	downstream	14221	2118	Overlapping
chr11	72315851	72317064	1214	7.37	5.04183	4.22236	1.45625	301-432_broad_peak_303	X0303	Fbxo39	ENSMUSG00000070388	72314445	72319416	+	inside	1406	1406	Overlapping
chr11	74588029	74589082	1054	7.7	5.41023	4.37599	1.69859	301-432_broad_peak_304	X0304	Rap1gap2	ENSMUSG00000038807	74383357	74590186	-	inside	2157	1104	Overlapping
chr11	74590794	74591232	439	8.71	5.77939	4.52361	1.95843	301-432_broad_peak_305	X0305	Rap1gap2	ENSMUSG00000038807	74383357	74590186	-	upstream	-608	608	Overlapping
chr11	75196088	75196403	316	9.48	6.83177	5.05007	2.61489	301-432_broad_peak_306	X0306	Dph1	ENSMUSG00000078789	75177644	75191241	-	upstream	-4847	4847	Overlapping
chr11	75196088	75196403	316	9.48	6.83177	5.05007	2.61489	301-432_broad_peak_306	X0306	Rtn4rl1	ENSMUSG00000045287	75193784	75267769	+	inside	2304	2304	Overlapping
chr11	76664614	76664996	383	7.5	5.13573	4.24937	1.54918	301-432_broad_peak_307	X0307	NA	NA	NA	NA	NA	NA	NA	NA	NA
chr11	76670327	76671130	804	7.39	5.00307	4.19289	1.45421	301-432_broad_peak_308	X0308	Bhlha9	ENSMUSG00000044243	76672471	76673676	+	upstream	-2144	1341	Overlapping
chr11	76672925	76675535	2611	8.8	5.61736	4.34888	1.78331	301-432_broad_peak_309	X0309	Bhlha9	ENSMUSG00000044243	76672471	76673676	+	overlapEnd	454	454	Overlapping
chr11	76672925	76675535	2611	8.8	5.61736	4.34888	1.78331	301-432_broad_peak_309	X0309	Tusc5	ENSMUSG00000046275	76679809	76698664	+	upstream	-6884	4274	Overlapping
chr11	77615057	77615482	426	8.81	6.45297	4.94458	2.25689	301-432_broad_peak_310	X0310	NA	NA	NA	NA	NA	NA	NA	NA	NA
chr11	77913142	77915539	2398	8.84	5.8424	4.51377	1.9039	301-432_broad_peak_311	X0311	Gm11190	ENSMUSG00000055045	77912128	77929288	-	inside	16146	1014	Overlapping
chr11	77931524	77932554	1031	7.58	5.23882	4.29457	1.58502	301-432_broad_peak_312	X0312	Gm11190	ENSMUSG00000055045	77912128	77929288	-	upstream	-2236	2236	Overlapping
chr11	77931524	77932554	1031	7.58	5.23882	4.29457	1.58502	301-432_broad_peak_312	X0312	Sez6	ENSMUSG00000000632	77930801	77979048	+	inside	723	723	Overlapping
chr11	77937900	77939125	1226	7.74	4.94652	4.05054	1.46974	301-432_broad_peak_313	X0313	Sez6	ENSMUSG00000000632	77930801	77979048	+	inside	7099	7099	Overlapping
chr11	77949770	77952035	2266	7.58	5.06453	4.17881	1.49334	301-432_broad_peak_314	X0314	Sez6	ENSMUSG00000000632	77930801	77979048	+	inside	18969	18969	Overlapping
chr11	77976545	77977485	941	8.56	5.80041	4.54827	1.99178	301-432_broad_peak_315	X0315	Sez6	ENSMUSG00000000632	77930801	77979048	+	inside	45744	1563	Overlapping
chr11	78490210	78492136	1927	8.27	5.62363	4.3757	1.8794	301-432_broad_peak_316	X0316	Sarm1	ENSMUSG00000050132	78472331	78497754	-	inside	7544	5618	Overlapping
chr11	78494555	78495379	825	8.71	5.14622	4.0921	1.57239	301-432_broad_peak_317	X0317	Sarm1	ENSMUSG00000050132	78472331	78497754	-	inside	3199	2375	Overlapping
chr11	78494555	78495379	825	8.71	5.14622	4.0921	1.57239	301-432_broad_peak_317	X0317	Vtn	ENSMUSG00000017344	78499092	78502324	+	upstream	-4537	3713	Overlapping
chr11	78909662	78909955	294	7.82	5.51584	4.41166	1.79043	301-432_broad_peak_318	X0318	NA	NA	NA	NA	NA	NA	NA	NA	NA
chr11	78924169	78924827	659	7.5	4.41104	3.75544	1.11788	301-432_broad_peak_319	X0319	Nos2	ENSMUSG00000020826	78920788	78960254	+	inside	3381	3381	Overlapping
chr11	79065452	79066025	574	7.76	5.21671	4.22729	1.6268	301-432_broad_peak_320	X0320	Ksr1	ENSMUSG00000018334	79013441	79146407	-	inside	80955	52011	Overlapping
chr11	79077083	79078741	1659	8.22	4.97866	4.00801	1.50628	301-432_broad_peak_321	X0321	Ksr1	ENSMUSG00000018334	79013441	79146407	-	inside	69324	63642	Overlapping
chr11	79086624	79087893	1270	8.75	6.45469	4.91453	2.17627	301-432_broad_peak_322	X0322	Ksr1	ENSMUSG00000018334	79013441	79146407	-	inside	59783	58514	Overlapping
chr11	79097504	79097928	425	7.47	5.14834	4.26635	1.52719	301-432_broad_peak_323	X0323	Ksr1	ENSMUSG00000018334	79013441	79146407	-	inside	48903	48479	Overlapping
chr11	79973162	79973888	727	7.86	5.35855	4.29469	1.74606	301-432_broad_peak_324	X0324	NA	NA	NA	NA	NA	NA	NA	NA	NA
chr11	80153730	80155039	1310	9.67	5.87558	4.48249	1.98189	301-432_broad_peak_325	X0325	Adap2	ENSMUSG00000020709	80154106	80178958	+	overlapStart	-376	376	Overlapping
chr11	80153730	80155039	1310	9.67	5.87558	4.48249	1.98189	301-432_broad_peak_325	X0325	NA	ENSMUSG00000086507	80158862	80177629	-	downstream	23899	3823	Overlapping
chr11	81042414	81042928	515	7.37	5.04183	4.22236	1.45625	301-432_broad_peak_326	X0326	Asic2	ENSMUSG00000020704	80880170	81968457	-	inside	926043	162244	Overlapping
chr11	81042414	81042928	515	7.37	5.04183	4.22236	1.45625	301-432_broad_peak_326	X0326	NA	ENSMUSG00000082027	81046795	81048771	+	upstream	-4381	3867	Overlapping
chr11	81154555	81156950	2396	8.17	5.88314	4.60307	1.91564	301-432_broad_peak_327	X0327	Asic2	ENSMUSG00000020704	80880170	81968457	-	inside	813902	274385	Overlapping
chr11	81514415	81515083	669	7.66	5.27308	4.29309	1.64337	301-432_broad_peak_328	X0328	Asic2	ENSMUSG00000020704	80880170	81968457	-	inside	454042	453374	Overlapping
chr11	82917491	82918084	594	8.15	5.42433	4.28924	1.74097	301-432_broad_peak_329	X0329	Unc45b	ENSMUSG00000018845	82910551	82943403	+	inside	6940	6940	Overlapping
chr11	82948392	82949058	667	7.89	5.63042	4.46983	1.79667	301-432_broad_peak_330	X0330	Unc45b	ENSMUSG00000018845	82910551	82943403	+	downstream	37841	4989	Overlapping
chr11	82948392	82949058	667	7.89	5.63042	4.46983	1.79667	301-432_broad_peak_330	X0330	Slfn5os	ENSMUSG00000086327	82942342	82960681	-	inside	12289	6050	Overlapping
chr11	82948392	82949058	667	7.89	5.63042	4.46983	1.79667	301-432_broad_peak_330	X0330	Slfn5	ENSMUSG00000054404	82951350	82962941	+	upstream	-2958	2292	Overlapping
chr11	82952151	82953506	1356	7.85	5.4936	4.38805	1.76599	301-432_broad_peak_331	X0331	Slfn5os	ENSMUSG00000086327	82942342	82960681	-	inside	8530	7175	Overlapping
chr11	82952151	82953506	1356	7.85	5.4936	4.38805	1.76599	301-432_broad_peak_331	X0331	Slfn5	ENSMUSG00000054404	82951350	82962941	+	inside	801	801	Overlapping
chr11	82955728	82956846	1119	8.18	5.70306	4.49328	1.8432	301-432_broad_peak_332	X0332	Slfn5os	ENSMUSG00000086327	82942342	82960681	-	inside	4953	3835	Overlapping
chr11	82955728	82956846	1119	8.18	5.70306	4.49328	1.8432	301-432_broad_peak_332	X0332	Slfn5	ENSMUSG00000054404	82951350	82962941	+	inside	4378	4378	Overlapping
chr11	83747968	83748920	953	7.37	4.78038	4.04426	1.34835	301-432_broad_peak_333	X0333	Wfdc21	ENSMUSG00000051748	83746941	83752642	+	inside	1027	1027	Overlapping
chr11	83747968	83748920	953	7.37	4.78038	4.04426	1.34835	301-432_broad_peak_333	X0333	Heatr6	ENSMUSG00000000976	83753697	83783754	+	upstream	-5729	4777	Overlapping
chr11	83855613	83856338	726	8.39	6.11999	4.70951	2.04734	301-432_broad_peak_334	X0334	Hnf1b	ENSMUSG00000020679	83850064	83905917	+	inside	5549	5549	Overlapping
chr11	83859371	83859808	438	7.37	4.98156	4.18142	1.44081	301-432_broad_peak_335	X0335	Hnf1b	ENSMUSG00000020679	83850064	83905917	+	inside	9307	9307	Overlapping
chr11	83930100	83931052	953	7.8	5.39531	4.33683	1.76934	301-432_broad_peak_336	X0336	NA	NA	NA	NA	NA	NA	NA	NA	NA
chr11	84514780	84515879	1100	10.06	6.59724	4.8694	2.41003	301-432_broad_peak_337	X0337	Aatf	ENSMUSG00000018697	84422856	84513522	-	upstream	-1258	1258	Overlapping
chr11	84514780	84515879	1100	10.06	6.59724	4.8694	2.41003	301-432_broad_peak_337	X0337	Lhx1	ENSMUSG00000018698	84517978	84526015	-	downstream	11235	2099	Overlapping
chr11	84520956	84522313	1358	8.26	5.74495	4.47467	1.8636	301-432_broad_peak_338	X0338	Lhx1	ENSMUSG00000018698	84517978	84526015	-	inside	5059	2978	Overlapping
chr11	84520956	84522313	1358	8.26	5.74495	4.47467	1.8636	301-432_broad_peak_338	X0338	Lhx1os	ENSMUSG00000087211	84525661	84535831	+	upstream	-4705	3348	Overlapping
chr11	84524337	84527930	3594	8.35	6.02916	4.71008	1.99754	301-432_broad_peak_339	X0339	Lhx1	ENSMUSG00000018698	84517978	84526015	-	overlapStart	1678	1678	Overlapping
chr11	84524337	84527930	3594	8.35	6.02916	4.71008	1.99754	301-432_broad_peak_339	X0339	Lhx1os	ENSMUSG00000087211	84525661	84535831	+	overlapStart	-1324	1324	Overlapping
chr11	84529157	84532076	2920	8.28	5.64776	4.44409	1.79253	301-432_broad_peak_340	X0340	Lhx1	ENSMUSG00000018698	84517978	84526015	-	upstream	-3142	3142	Overlapping
chr11	84529157	84532076	2920	8.28	5.64776	4.44409	1.79253	301-432_broad_peak_340	X0340	Lhx1os	ENSMUSG00000087211	84525661	84535831	+	inside	3496	3496	Overlapping
chr11	84592817	84594042	1226	8.61	5.09008	4.00156	1.5679	301-432_broad_peak_341	X0341	NA	NA	NA	NA	NA	NA	NA	NA	NA
chr11	84642793	84643397	605	8.51	5.63978	4.45553	1.91814	301-432_broad_peak_342	X0342	NA	ENSMUSG00000078015	84644287	84644364	+	upstream	-1494	890	Overlapping
chr11	84676917	84678730	1814	8.5	5.24907	4.1056	1.56916	301-432_broad_peak_343	X0343	NA	NA	NA	NA	NA	NA	NA	NA	NA
chr11	84682193	84682932	740	7.37	5.04183	4.22236	1.45625	301-432_broad_peak_344	X0344	NA	NA	NA	NA	NA	NA	NA	NA	NA
chr11	84694136	84695189	1054	7.37	4.82391	4.07397	1.37083	301-432_broad_peak_345	X0345	NA	NA	NA	NA	NA	NA	NA	NA	NA
chr11	84700840	84701366	527	8.23	6.03293	4.65168	2.00329	301-432_broad_peak_346	X0346	NA	NA	NA	NA	NA	NA	NA	NA	NA
chr11	84704873	84705698	826	7.52	5.15863	4.25914	1.56371	301-432_broad_peak_347	X0347	NA	NA	NA	NA	NA	NA	NA	NA	NA
chr11	84709854	84710324	471	8	5.49183	4.34427	1.74876	301-432_broad_peak_348	X0348	NA	NA	NA	NA	NA	NA	NA	NA	NA
chr11	84736209	84736884	676	7.37	4.99077	4.18784	1.45625	301-432_broad_peak_349	X0349	NA	NA	NA	NA	NA	NA	NA	NA	NA
chr11	85716859	85718014	1156	7.56	4.56648	3.849	1.25511	301-432_broad_peak_350	X0350	Bcas3	ENSMUSG00000059439	85353168	85826058	+	inside	363691	108044	Overlapping
chr11	85716859	85718014	1156	7.56	4.56648	3.849	1.25511	301-432_broad_peak_350	X0350	Bcas3os1	ENSMUSG00000086199	85702201	85719744	-	inside	2885	1730	Overlapping
chr11	85782498	85783573	1076	8.61	5.11788	3.95589	1.59213	301-432_broad_peak_351	X0351	Bcas3	ENSMUSG00000059439	85353168	85826058	+	inside	429330	42485	Overlapping
chr11	85782498	85783573	1076	8.61	5.11788	3.95589	1.59213	301-432_broad_peak_351	X0351	NA	ENSMUSG00000089508	85778813	85778927	+	downstream	3685	3571	Overlapping
chr11	85828109	85829410	1302	7.73	5.45641	4.39721	1.72325	301-432_broad_peak_352	X0352	Bcas3	ENSMUSG00000059439	85353168	85826058	+	downstream	474941	2051	Overlapping
chr11	85828109	85829410	1302	7.73	5.45641	4.39721	1.72325	301-432_broad_peak_352	X0352	2610027K06Rik	ENSMUSG00000087013	85791662	85832223	-	inside	4114	2813	Overlapping
chr11	85828109	85829410	1302	7.73	5.45641	4.39721	1.72325	301-432_broad_peak_352	X0352	Tbx2	ENSMUSG00000000093	85832552	85841948	+	upstream	-4443	3142	Overlapping
chr11	85833964	85834839	876	8.07	5.74355	4.56593	1.83185	301-432_broad_peak_353	X0353	2610027K06Rik	ENSMUSG00000087013	85791662	85832223	-	upstream	-1741	1741	Overlapping
chr11	85833964	85834839	876	8.07	5.74355	4.56593	1.83185	301-432_broad_peak_353	X0353	Tbx2	ENSMUSG00000000093	85832552	85841948	+	inside	1412	1412	Overlapping
chr11	85836858	85838407	1550	8.24	5.7275	4.43505	1.86485	301-432_broad_peak_354	X0354	2610027K06Rik	ENSMUSG00000087013	85791662	85832223	-	upstream	-4635	4635	Overlapping
chr11	85836858	85838407	1550	8.24	5.7275	4.43505	1.86485	301-432_broad_peak_354	X0354	Tbx2	ENSMUSG00000000093	85832552	85841948	+	inside	4306	3541	Overlapping
chr11	85839826	85841123	1298	8.73	5.2172	4.15776	1.57962	301-432_broad_peak_355	X0355	Tbx2	ENSMUSG00000000093	85832552	85841948	+	inside	7274	825	Overlapping
chr11	85885501	85887090	1590	8.08	5.60759	4.39431	1.83199	301-432_broad_peak_356	X0356	Tbx4	ENSMUSG00000000094	85886423	85916097	+	overlapStart	-922	667	Overlapping
chr11	85890377	85896347	5971	8.48	5.9999	4.64536	2.01053	301-432_broad_peak_357	X0357	Tbx4	ENSMUSG00000000094	85886423	85916097	+	inside	3954	3954	Overlapping
chr11	85900198	85900747	550	8.03	5.09324	4.18356	1.57966	301-432_broad_peak_358	X0358	Tbx4	ENSMUSG00000000094	85886423	85916097	+	inside	13775	13775	Overlapping
chr11	87361553	87361894	342	7.37	5.04183	4.22236	1.45625	301-432_broad_peak_359	X0359	Ppm1e	ENSMUSG00000046442	87226907	87359023	-	upstream	-2530	2530	Overlapping
chr11	87759923	87763915	3993	9.43	5.26191	4.05467	1.65765	301-432_broad_peak_360	X0360	NA	ENSMUSG00000084796	87755578	87757270	+	downstream	4345	2653	Overlapping
chr11	87759923	87763915	3993	9.43	5.26191	4.05467	1.65765	301-432_broad_peak_360	X0360	Mir142b	ENSMUSG00000065420	87756865	87756927	+	downstream	3058	2996	Overlapping
chr11	87759923	87763915	3993	9.43	5.26191	4.05467	1.65765	301-432_broad_peak_360	X0360	Bzrap1	ENSMUSG00000034156	87760542	87785928	+	overlapStart	-619	619	Overlapping
chr11	87765926	87766322	397	8.26	5.02502	3.96419	1.54111	301-432_broad_peak_361	X0361	Bzrap1	ENSMUSG00000034156	87760542	87785928	+	inside	5384	5384	Overlapping
chr11	90365065	90367142	2078	7.59	4.68492	3.92701	1.29406	301-432_broad_peak_362	X0362	Hlf	ENSMUSG00000003949	90336537	90390895	-	inside	25830	23753	Overlapping
chr11	90385135	90388100	2966	7.96	5.43749	4.31944	1.72746	301-432_broad_peak_363	X0363	Hlf	ENSMUSG00000003949	90336537	90390895	-	inside	5760	2795	Overlapping
chr11	90688796	90690461	1666	7.46	5.13794	4.26307	1.5177	301-432_broad_peak_364	X0364	Tom1l1	ENSMUSG00000020541	90643466	90688366	-	upstream	-430	430	Overlapping
chr11	94829052	94830192	1141	7.76	4.55236	3.79011	1.23223	301-432_broad_peak_365	X0365	NA	ENSMUSG00000081007	94828187	94828930	-	upstream	-122	122	Overlapping
chr11	94839118	94840138	1021	7.83	5.4821	4.38474	1.78414	301-432_broad_peak_366	X0366	NA	ENSMUSG00000081586	94844832	94849593	-	downstream	10475	4694	Overlapping
chr11	94843351	94844642	1292	7.76	5.11145	4.16091	1.63715	301-432_broad_peak_367	X0367	NA	ENSMUSG00000081586	94844832	94849593	-	downstream	6242	190	Overlapping
chr11	94858153	94859467	1315	7.55	4.95908	4.11671	1.45494	301-432_broad_peak_368	X0368	NA	ENSMUSG00000043522	94861019	94861759	-	downstream	3606	1552	Overlapping
chr11	94867227	94869074	1848	7.49	5.15453	4.26588	1.539	301-432_broad_peak_369	X0369	NA	NA	NA	NA	NA	NA	NA	NA	NA
chr11	94870447	94871863	1417	7.95	5.55517	4.43414	1.75586	301-432_broad_peak_370	X0370	NA	NA	NA	NA	NA	NA	NA	NA	NA
chr11	94875785	94876219	435	7.37	4.56399	3.89659	1.23661	301-432_broad_peak_371	X0371	NA	NA	NA	NA	NA	NA	NA	NA	NA
chr11	94877745	94883344	5600	7.93	5.49545	4.37946	1.74535	301-432_broad_peak_372	X0372	NA	NA	NA	NA	NA	NA	NA	NA	NA
chr11	94890074	94890666	593	7.37	5.04183	4.22236	1.45625	301-432_broad_peak_373	X0373	NA	NA	NA	NA	NA	NA	NA	NA	NA
chr11	94892471	94893318	848	8.12	5.884	4.58447	1.93404	301-432_broad_peak_374	X0374	NA	NA	NA	NA	NA	NA	NA	NA	NA
chr11	94904131	94906126	1996	8.09	5.45838	4.3557	1.77877	301-432_broad_peak_375	X0375	NA	NA	NA	NA	NA	NA	NA	NA	NA
chr11	94910376	94911571	1196	7.96	5.69332	4.49688	1.83684	301-432_broad_peak_376	X0376	NA	NA	NA	NA	NA	NA	NA	NA	NA
chr11	94916456	94919005	2550	7.96	5.64942	4.45822	1.82584	301-432_broad_peak_377	X0377	NA	ENSMUSG00000064512	94919710	94919833	+	upstream	-3254	705	Overlapping
chr11	94924546	94926540	1995	8.05	5.81286	4.53837	1.8989	301-432_broad_peak_378	X0378	NA	ENSMUSG00000064512	94919710	94919833	+	downstream	4836	4713	Overlapping
chr11	95139746	95140535	790	7.58	4.75459	3.96939	1.35487	301-432_broad_peak_379	X0379	Dlx4	ENSMUSG00000020871	95140457	95146263	-	overlapEnd	6517	78	Overlapping
chr11	95139746	95140535	790	7.58	4.75459	3.96939	1.35487	301-432_broad_peak_379	X0379	A730090H04Rik	ENSMUSG00000086552	95145054	95159047	+	upstream	-5308	4519	Overlapping
chr11	95141973	95148546	6574	7.93	5.2709	4.22785	1.65002	301-432_broad_peak_380	X0380	Dlx4	ENSMUSG00000020871	95140457	95146263	-	overlapStart	4290	1516	Overlapping
chr11	95141973	95148546	6574	7.93	5.2709	4.22785	1.65002	301-432_broad_peak_380	X0380	A730090H04Rik	ENSMUSG00000086552	95145054	95159047	+	overlapStart	-3081	3081	Overlapping
chr11	95150781	95152127	1347	8.57	5.06943	4.065	1.55229	301-432_broad_peak_381	X0381	Dlx4	ENSMUSG00000020871	95140457	95146263	-	upstream	-4518	4518	Overlapping
chr11	95150781	95152127	1347	8.57	5.06943	4.065	1.55229	301-432_broad_peak_381	X0381	A730090H04Rik	ENSMUSG00000086552	95145054	95159047	+	inside	5727	5727	Overlapping
chr11	95516325	95517394	1070	7.8	4.78853	3.94514	1.32588	301-432_broad_peak_382	X0382	Nxph3	ENSMUSG00000046719	95509846	95514570	-	upstream	-1755	1755	Overlapping
chr11	95587217	95588093	877	8.21	5.58377	4.40442	1.85688	301-432_broad_peak_383	X0383	Ngfr	ENSMUSG00000000120	95568819	95587735	-	overlapStart	518	358	Overlapping
chr11	95917013	95918072	1060	7.7	5.40133	4.37032	1.69764	301-432_broad_peak_384	X0384	B4galnt2	ENSMUSG00000013418	95865944	95914891	-	upstream	-2122	2122	Overlapping
chr11	95917013	95918072	1060	7.7	5.40133	4.37032	1.69764	301-432_broad_peak_384	X0384	NA	ENSMUSG00000088854	95921103	95921226	+	upstream	-4090	3031	Overlapping
chr11	95922459	95922888	430	9.65	7.33021	5.32212	2.86062	301-432_broad_peak_385	X0385	NA	ENSMUSG00000088854	95921103	95921226	+	downstream	1356	1233	Overlapping
chr11	95924502	95924845	344	7.54	4.82243	4.02527	1.44718	301-432_broad_peak_386	X0386	NA	ENSMUSG00000088854	95921103	95921226	+	downstream	3399	3276	Overlapping
chr11	96012926	96013356	431	9.08	6.80974	5.05409	2.50507	301-432_broad_peak_387	X0387	NA	NA	NA	NA	NA	NA	NA	NA	NA
chr11	96121999	96123550	1552	7.69	5.10253	4.17455	1.51929	301-432_broad_peak_388	X0388	NA	NA	NA	NA	NA	NA	NA	NA	NA
chr11	96125669	96126269	601	8.33	6.16641	4.68795	2.04357	301-432_broad_peak_389	X0389	NA	NA	NA	NA	NA	NA	NA	NA	NA
chr11	96146098	96146741	644	7.37	5.04183	4.22236	1.45625	301-432_broad_peak_390	X0390	Ttll6	ENSMUSG00000038756	96133787	96165451	+	inside	12311	12311	Overlapping
chr11	96166116	96167881	1766	7.6	5.27609	4.31485	1.6238	301-432_broad_peak_391	X0391	Ttll6	ENSMUSG00000038756	96133787	96165451	+	downstream	32329	665	Overlapping
chr11	96171875	96172581	707	8.92	6.33836	4.77347	2.27554	301-432_broad_peak_392	X0392	NA	ENSMUSG00000086337	96177552	96178800	+	upstream	-5677	4971	Overlapping
chr11	96174306	96175553	1248	9.45	6.35825	4.70116	2.29625	301-432_broad_peak_393	X0393	NA	ENSMUSG00000086337	96177552	96178800	+	upstream	-3246	1999	Overlapping
chr11	96177847	96179356	1510	8.95	5.96404	4.57955	1.96735	301-432_broad_peak_394	X0394	NA	ENSMUSG00000086337	96177552	96178800	+	overlapEnd	295	295	Overlapping
chr11	96181387	96183353	1967	9.49	7.26965	5.27832	2.84748	301-432_broad_peak_395	X0395	NA	ENSMUSG00000086337	96177552	96178800	+	downstream	3835	2587	Overlapping
chr11	96184715	96188838	4124	7.83	5.54909	4.43381	1.76682	301-432_broad_peak_396	X0396	NA	NA	NA	NA	NA	NA	NA	NA	NA
chr11	96192514	96193378	865	8.7	4.76209	3.92339	1.32926	301-432_broad_peak_397	X0397	Hoxb13	ENSMUSG00000049604	96194317	96197447	+	upstream	-1803	939	Overlapping
chr11	96195334	96196946	1613	7.92	5.32687	4.26033	1.66208	301-432_broad_peak_398	X0398	Hoxb13	ENSMUSG00000049604	96194317	96197447	+	inside	1017	501	Overlapping
chr11	96198982	96201760	2779	8.9	6.35131	4.81629	2.20789	301-432_broad_peak_399	X0399	Hoxb13	ENSMUSG00000049604	96194317	96197447	+	downstream	4665	1535	Overlapping
chr11	96198982	96201760	2779	8.9	6.35131	4.81629	2.20789	301-432_broad_peak_399	X0399	NA	ENSMUSG00000085983	96203455	96205480	+	upstream	-4473	1695	Overlapping
chr11	96206130	96209531	3402	8.23	5.83742	4.61619	1.89601	301-432_broad_peak_400	X0400	NA	ENSMUSG00000085983	96203455	96205480	+	downstream	2675	650	Overlapping
chr11	96211291	96212385	1095	7.37	4.99527	4.19062	1.43471	301-432_broad_peak_401	X0401	NA	NA	NA	NA	NA	NA	NA	NA	NA
chr11	96215590	96217471	1882	8.52	5.85693	4.54287	2.0133	301-432_broad_peak_402	X0402	NA	NA	NA	NA	NA	NA	NA	NA	NA
chr11	96230061	96230740	680	8.15	5.36854	4.22207	1.73424	301-432_broad_peak_403	X0403	NA	NA	NA	NA	NA	NA	NA	NA	NA
chr11	96238861	96240188	1328	8.39	5.83714	4.58915	1.92188	301-432_broad_peak_404	X0404	NA	NA	NA	NA	NA	NA	NA	NA	NA
chr11	96248109	96248626	518	7.68	5.39488	4.37088	1.66956	301-432_broad_peak_405	X0405	NA	ENSMUSG00000083337	96248634	96249189	+	upstream	-525	8	Overlapping
chr11	96248109	96248626	518	7.68	5.39488	4.37088	1.66956	301-432_broad_peak_405	X0405	NA	ENSMUSG00000078706	96251106	96264868	+	upstream	-2997	2480	Overlapping
chr11	96251986	96254650	2665	8.11	5.52821	4.37606	1.76752	301-432_broad_peak_406	X0406	NA	ENSMUSG00000083337	96248634	96249189	+	downstream	3352	2797	Overlapping
chr11	96251986	96254650	2665	8.11	5.52821	4.37606	1.76752	301-432_broad_peak_406	X0406	NA	ENSMUSG00000078706	96251106	96264868	+	inside	880	880	Overlapping
chr11	96256215	96258708	2494	8.99	5.40444	4.18891	1.65003	301-432_broad_peak_407	X0407	NA	ENSMUSG00000078706	96251106	96264868	+	inside	5109	5109	Overlapping
chr11	96263783	96264854	1072	9.15	6.47279	4.9059	2.28279	301-432_broad_peak_408	X0408	NA	ENSMUSG00000078706	96251106	96264868	+	inside	12677	14	Overlapping
chr11	96263783	96264854	1072	9.15	6.47279	4.9059	2.28279	301-432_broad_peak_408	X0408	NA	ENSMUSG00000092449	96265165	96265265	+	upstream	-1382	311	Overlapping
chr11	96263783	96264854	1072	9.15	6.47279	4.9059	2.28279	301-432_broad_peak_408	X0408	Mir196a-1	ENSMUSG00000065546	96265165	96265265	+	upstream	-1382	311	Overlapping
chr11	96268234	96268527	294	9.17	5.18468	4.03308	1.6042	301-432_broad_peak_409	X0409	NA	ENSMUSG00000078706	96251106	96264868	+	downstream	17128	3366	Overlapping
chr11	96268234	96268527	294	9.17	5.18468	4.03308	1.6042	301-432_broad_peak_409	X0409	NA	ENSMUSG00000092449	96265165	96265265	+	downstream	3069	2969	Overlapping
chr11	96268234	96268527	294	9.17	5.18468	4.03308	1.6042	301-432_broad_peak_409	X0409	Mir196a-1	ENSMUSG00000065546	96265165	96265265	+	downstream	3069	2969	Overlapping
chr11	96268234	96268527	294	9.17	5.18468	4.03308	1.6042	301-432_broad_peak_409	X0409	Hoxb9	ENSMUSG00000020875	96271458	96276595	+	upstream	-3224	2931	Overlapping
chr11	96270010	96270697	688	7.77	4.93169	4.03391	1.46819	301-432_broad_peak_410	X0410	NA	ENSMUSG00000092449	96265165	96265265	+	downstream	4845	4745	Overlapping
chr11	96270010	96270697	688	7.77	4.93169	4.03391	1.46819	301-432_broad_peak_410	X0410	Mir196a-1	ENSMUSG00000065546	96265165	96265265	+	downstream	4845	4745	Overlapping
chr11	96270010	96270697	688	7.77	4.93169	4.03391	1.46819	301-432_broad_peak_410	X0410	Hoxb9	ENSMUSG00000020875	96271458	96276595	+	upstream	-1448	761	Overlapping
chr11	96277407	96277792	386	9.66	6.90023	5.07711	2.63816	301-432_broad_peak_411	X0411	Hoxb9	ENSMUSG00000020875	96271458	96276595	+	downstream	5949	812	Overlapping
chr11	96277407	96277792	386	9.66	6.90023	5.07711	2.63816	301-432_broad_peak_411	X0411	Hoxb8	ENSMUSG00000056648	96281906	96285325	+	upstream	-4499	4114	Overlapping
chr11	96299584	96301855	2272	7.54	5.01858	4.15947	1.48449	301-432_broad_peak_412	X0412	NA	ENSMUSG00000085645	96291025	96306910	-	inside	7326	5055	Overlapping
chr11	96299584	96301855	2272	7.54	5.01858	4.15947	1.48449	301-432_broad_peak_412	X0412	Hoxb6	ENSMUSG00000000690	96292477	96301569	+	overlapEnd	7107	286	Overlapping
chr11	96299584	96301855	2272	7.54	5.01858	4.15947	1.48449	301-432_broad_peak_412	X0412	Hoxb5	ENSMUSG00000038700	96302596	96306120	+	upstream	-3012	741	Overlapping
chr11	96307956	96308773	818	8.73	5.22878	4.08995	1.65626	301-432_broad_peak_413	X0413	NA	ENSMUSG00000085645	96291025	96306910	-	upstream	-1046	1046	Overlapping
chr11	96307956	96308773	818	8.73	5.22878	4.08995	1.65626	301-432_broad_peak_413	X0413	Hoxb5	ENSMUSG00000038700	96302596	96306120	+	downstream	5360	1836	Overlapping
chr11	96313490	96314198	709	7.37	4.99741	4.19233	1.45625	301-432_broad_peak_414	X0414	Hoxb4	ENSMUSG00000038692	96316685	96321638	+	upstream	-3195	2487	Overlapping
chr11	96313490	96314198	709	7.37	4.99741	4.19233	1.45625	301-432_broad_peak_414	X0414	NA	ENSMUSG00000092205	96317166	96317274	+	upstream	-3676	2968	Overlapping
chr11	96313490	96314198	709	7.37	4.99741	4.19233	1.45625	301-432_broad_peak_414	X0414	Mir10a	ENSMUSG00000065519	96317166	96317274	+	upstream	-3676	2968	Overlapping
chr11	96317664	96318076	413	8.45	4.49935	3.59034	1.20935	301-432_broad_peak_415	X0415	Hoxb4	ENSMUSG00000038692	96316685	96321638	+	inside	979	979	Overlapping
chr11	96317664	96318076	413	8.45	4.49935	3.59034	1.20935	301-432_broad_peak_415	X0415	NA	ENSMUSG00000092205	96317166	96317274	+	downstream	498	390	Overlapping
chr11	96317664	96318076	413	8.45	4.49935	3.59034	1.20935	301-432_broad_peak_415	X0415	Mir10a	ENSMUSG00000065519	96317166	96317274	+	downstream	498	390	Overlapping
chr11	96335272	96335853	582	7.71	5.4256	4.38233	1.70885	301-432_broad_peak_416	X0416	Hoxb3	ENSMUSG00000048763	96323327	96346685	+	inside	11945	10832	Overlapping
chr11	96335272	96335853	582	7.71	5.4256	4.38233	1.70885	301-432_broad_peak_416	X0416	NA	ENSMUSG00000075589	96336300	96342108	-	downstream	6836	447	Overlapping
chr11	96337236	96338136	901	7.91	5.63559	4.46306	1.81566	301-432_broad_peak_417	X0417	Hoxb3	ENSMUSG00000048763	96323327	96346685	+	inside	13909	8549	Overlapping
chr11	96337236	96338136	901	7.91	5.63559	4.46306	1.81566	301-432_broad_peak_417	X0417	NA	ENSMUSG00000075589	96336300	96342108	-	inside	4872	936	Overlapping
chr11	96365094	96367500	2407	8.41	5.81993	4.60371	1.89507	301-432_broad_peak_418	X0418	Hoxb1	ENSMUSG00000018973	96365753	96368256	+	overlapStart	-659	659	Overlapping
chr11	96373927	96374564	638	7.37	5.04183	4.22236	1.45625	301-432_broad_peak_419	X0419	NA	NA	NA	NA	NA	NA	NA	NA	NA
chr11	96402332	96404484	2153	8.07	5.84756	4.55569	1.92396	301-432_broad_peak_420	X0420	NA	NA	NA	NA	NA	NA	NA	NA	NA
chr11	96406396	96407764	1369	8.28	5.99345	4.63176	1.99972	301-432_broad_peak_421	X0421	NA	NA	NA	NA	NA	NA	NA	NA	NA
chr11	96440139	96440492	354	7.93	5.12297	4.11769	1.58278	301-432_broad_peak_422	X0422	NA	NA	NA	NA	NA	NA	NA	NA	NA
chr11	96453496	96453789	294	7.58	5.28533	4.32614	1.60577	301-432_broad_peak_423	X0423	NA	ENSMUSG00000075586	96448324	96464547	-	inside	11051	5172	Overlapping
chr11	96457825	96458843	1019	7.4	5.05252	4.22279	1.47345	301-432_broad_peak_424	X0424	NA	ENSMUSG00000075586	96448324	96464547	-	inside	6722	5704	Overlapping
chr11	96460170	96464324	4155	7.73	5.34607	4.32403	1.67024	301-432_broad_peak_425	X0425	NA	ENSMUSG00000075586	96448324	96464547	-	inside	4377	223	Overlapping
chr11	96460170	96464324	4155	7.73	5.34607	4.32403	1.67024	301-432_broad_peak_425	X0425	Skap1	ENSMUSG00000057058	96464594	96759130	+	upstream	-4424	270	Overlapping
chr11	96502007	96503706	1700	9.59	7.28064	5.28117	2.79552	301-432_broad_peak_426	X0426	Skap1	ENSMUSG00000057058	96464594	96759130	+	inside	37413	37413	Overlapping
chr11	96538232	96539341	1110	7.59	5.27733	4.3183	1.61485	301-432_broad_peak_427	X0427	Skap1	ENSMUSG00000057058	96464594	96759130	+	inside	73638	73638	Overlapping
chr11	96573892	96578303	4412	8.15	5.2801	4.2487	1.64375	301-432_broad_peak_428	X0428	Skap1	ENSMUSG00000057058	96464594	96759130	+	inside	109298	109298	Overlapping
chr11	96635794	96636912	1119	7.37	4.98275	4.18215	1.43416	301-432_broad_peak_429	X0429	Skap1	ENSMUSG00000057058	96464594	96759130	+	inside	171200	122218	Overlapping
chr11	96649941	96652007	2067	8.01	5.78838	4.5315	1.84161	301-432_broad_peak_430	X0430	Skap1	ENSMUSG00000057058	96464594	96759130	+	inside	185347	107123	Overlapping
chr11	96662429	96662737	309	9.69	7.1644	5.36706	2.64586	301-432_broad_peak_431	X0431	Skap1	ENSMUSG00000057058	96464594	96759130	+	inside	197835	96393	Overlapping
chr11	96677852	96678979	1128	9.28	6.39428	4.8032	2.36326	301-432_broad_peak_432	X0432	Skap1	ENSMUSG00000057058	96464594	96759130	+	inside	213258	80151	Overlapping
chr11	96705666	96706374	709	7.68	5.32179	4.32098	1.64617	301-432_broad_peak_433	X0433	Skap1	ENSMUSG00000057058	96464594	96759130	+	inside	241072	52756	Overlapping
chr11	96707939	96709168	1230	8.37	5.72053	4.46904	1.90318	301-432_broad_peak_434	X0434	Skap1	ENSMUSG00000057058	96464594	96759130	+	inside	243345	49962	Overlapping
chr11	96707939	96709168	1230	8.37	5.72053	4.46904	1.90318	301-432_broad_peak_434	X0434	NA	ENSMUSG00000097289	96712983	96747436	-	downstream	39497	3815	Overlapping
chr11	96718533	96718967	435	7.7	5.42903	4.38514	1.6628	301-432_broad_peak_435	X0435	Skap1	ENSMUSG00000057058	96464594	96759130	+	inside	253939	40163	Overlapping
chr11	96718533	96718967	435	7.7	5.42903	4.38514	1.6628	301-432_broad_peak_435	X0435	NA	ENSMUSG00000097289	96712983	96747436	-	inside	28903	5550	Overlapping
chr11	96736217	96737408	1192	7.37	5.00641	4.19841	1.45625	301-432_broad_peak_436	X0436	Skap1	ENSMUSG00000057058	96464594	96759130	+	inside	271623	21722	Overlapping
chr11	96736217	96737408	1192	7.37	5.00641	4.19841	1.45625	301-432_broad_peak_436	X0436	NA	ENSMUSG00000097289	96712983	96747436	-	inside	11219	10028	Overlapping
chr11	96739364	96740346	983	7.7	5.39943	4.36732	1.68059	301-432_broad_peak_437	X0437	Skap1	ENSMUSG00000057058	96464594	96759130	+	inside	274770	18784	Overlapping
chr11	96739364	96740346	983	7.7	5.39943	4.36732	1.68059	301-432_broad_peak_437	X0437	NA	ENSMUSG00000097289	96712983	96747436	-	inside	8072	7090	Overlapping
chr11	96741651	96742102	452	7.87	5.63743	4.47254	1.77096	301-432_broad_peak_438	X0438	Skap1	ENSMUSG00000057058	96464594	96759130	+	inside	277057	17028	Overlapping
chr11	96741651	96742102	452	7.87	5.63743	4.47254	1.77096	301-432_broad_peak_438	X0438	NA	ENSMUSG00000097289	96712983	96747436	-	inside	5785	5334	Overlapping
chr11	96998261	97000171	1911	8.33	5.35241	4.27259	1.73481	301-432_broad_peak_439	X0439	NA	NA	NA	NA	NA	NA	NA	NA	NA
chr11	97009379	97010669	1291	8.54	6.18841	4.76797	2.076	301-432_broad_peak_440	X0440	Sp6	ENSMUSG00000038560	97013395	97024734	+	upstream	-4016	2726	Overlapping
chr11	97014355	97014702	348	8.25	6.08651	4.65833	1.99662	301-432_broad_peak_441	X0441	Sp6	ENSMUSG00000038560	97013395	97024734	+	inside	960	960	Overlapping
chr11	97016320	97016613	294	9.24	6.70616	5.11931	2.38358	301-432_broad_peak_442	X0442	Sp6	ENSMUSG00000038560	97013395	97024734	+	inside	2925	2925	Overlapping
chr11	97016320	97016613	294	9.24	6.70616	5.11931	2.38358	301-432_broad_peak_442	X0442	NA	ENSMUSG00000087067	97020509	97026248	-	downstream	9928	3896	Overlapping
chr11	97018026	97019517	1492	7.46	5.05899	4.20798	1.48096	301-432_broad_peak_443	X0443	Sp6	ENSMUSG00000038560	97013395	97024734	+	inside	4631	4631	Overlapping
chr11	97018026	97019517	1492	7.46	5.05899	4.20798	1.48096	301-432_broad_peak_443	X0443	NA	ENSMUSG00000087067	97020509	97026248	-	downstream	8222	992	Overlapping
chr11	97115457	97117230	1774	8.33	5.0373	3.9931	1.5324	301-432_broad_peak_444	X0444	Tbx21	ENSMUSG00000001444	97098072	97115331	-	upstream	-126	126	Overlapping
chr11	97115457	97117230	1774	8.33	5.0373	3.9931	1.5324	301-432_broad_peak_444	X0444	NA	ENSMUSG00000084368	97116797	97116915	-	includeFeature	1458	315	Overlapping
chr11	97533147	97535212	2066	9.09	6.00943	4.59684	2.06113	301-432_broad_peak_445	X0445	Srcin1	ENSMUSG00000038453	97509341	97575226	-	inside	42079	23806	Overlapping
chr11	97536463	97539316	2854	8.07	5.3659	4.2893	1.69701	301-432_broad_peak_446	X0446	Srcin1	ENSMUSG00000038453	97509341	97575226	-	inside	38763	27122	Overlapping
chr11	97542563	97543997	1435	9.14	6.68761	5.11259	2.28627	301-432_broad_peak_447	X0447	Srcin1	ENSMUSG00000038453	97509341	97575226	-	inside	32663	31229	Overlapping
chr11	97547742	97552400	4659	8.73	6.17387	4.72417	2.17599	301-432_broad_peak_448	X0448	Srcin1	ENSMUSG00000038453	97509341	97575226	-	inside	27484	22826	Overlapping
chr11	97553917	97554553	637	8.02	5.43375	4.34503	1.79705	301-432_broad_peak_449	X0449	Srcin1	ENSMUSG00000038453	97509341	97575226	-	inside	21309	20673	Overlapping
chr11	97572772	97574068	1297	7.83	5.32635	4.27693	1.65473	301-432_broad_peak_450	X0450	Srcin1	ENSMUSG00000038453	97509341	97575226	-	inside	2454	1158	Overlapping
chr11	97572772	97574068	1297	7.83	5.32635	4.27693	1.65473	301-432_broad_peak_450	X0450	NA	ENSMUSG00000086394	97566712	97576186	+	inside	6060	2118	Overlapping
chr11	97623643	97624560	918	7.43	4.7985	4.03847	1.36611	301-432_broad_peak_451	X0451	2410003L11Rik	ENSMUSG00000085860	97598512	97622893	+	downstream	25131	750	Overlapping
chr11	97623643	97624560	918	7.43	4.7985	4.03847	1.36611	301-432_broad_peak_451	X0451	E130012A19Rik	ENSMUSG00000043439	97627394	97629716	-	downstream	6073	2834	Overlapping
chr11	97627169	97628777	1609	7.59	5.12726	4.21672	1.53704	301-432_broad_peak_452	X0452	2410003L11Rik	ENSMUSG00000085860	97598512	97622893	+	downstream	28657	4276	Overlapping
chr11	97627169	97628777	1609	7.59	5.12726	4.21672	1.53704	301-432_broad_peak_452	X0452	E130012A19Rik	ENSMUSG00000043439	97627394	97629716	-	overlapEnd	2547	225	Overlapping
chr11	98305263	98305840	578	8.41	5.57499	4.38703	1.84439	301-432_broad_peak_453	X0453	NA	NA	NA	NA	NA	NA	NA	NA	NA
chr11	98317487	98318041	555	8.32	5.89572	4.59264	1.93524	301-432_broad_peak_454	X0454	NA	NA	NA	NA	NA	NA	NA	NA	NA
chr11	98319907	98320661	755	8.21	5.83492	4.63039	1.91583	301-432_broad_peak_455	X0455	Neurod2	ENSMUSG00000038255	98325416	98329648	-	downstream	9741	4755	Overlapping
chr11	98322746	98325620	2875	8.19	6.00289	4.63078	1.97656	301-432_broad_peak_456	X0456	Neurod2	ENSMUSG00000038255	98325416	98329648	-	overlapEnd	6902	204	Overlapping
chr11	98326953	98327759	807	8.97	6.59785	4.99521	2.29877	301-432_broad_peak_457	X0457	Neurod2	ENSMUSG00000038255	98325416	98329648	-	inside	2695	1537	Overlapping
chr11	98331253	98332244	992	7.69	5.29785	4.30406	1.64755	301-432_broad_peak_458	X0458	Neurod2	ENSMUSG00000038255	98325416	98329648	-	upstream	-1605	1605	Overlapping
chr11	98334166	98334816	651	7.61	5.28089	4.31437	1.61314	301-432_broad_peak_459	X0459	Neurod2	ENSMUSG00000038255	98325416	98329648	-	upstream	-4518	4518	Overlapping
chr11	98526040	98526842	803	7.76	5.4946	4.41585	1.74145	301-432_broad_peak_460	X0460	Ikzf3	ENSMUSG00000018168	98464903	98546031	-	inside	19991	19189	Overlapping
chr11	98528729	98530087	1359	7.91	5.36384	4.31155	1.63561	301-432_broad_peak_461	X0461	Ikzf3	ENSMUSG00000018168	98464903	98546031	-	inside	17302	15944	Overlapping
chr11	98548113	98548446	334	8.28	4.73316	3.78428	1.33234	301-432_broad_peak_462	X0462	Ikzf3	ENSMUSG00000018168	98464903	98546031	-	upstream	-2082	2082	Overlapping
chr11	98548113	98548446	334	8.28	4.73316	3.78428	1.33234	301-432_broad_peak_462	X0462	Zpbp2	ENSMUSG00000017195	98551098	98558665	+	upstream	-2985	2652	Overlapping
chr11	98550005	98550753	749	7.37	5.02402	4.21032	1.45625	301-432_broad_peak_463	X0463	Ikzf3	ENSMUSG00000018168	98464903	98546031	-	upstream	-3974	3974	Overlapping
chr11	98550005	98550753	749	7.37	5.02402	4.21032	1.45625	301-432_broad_peak_463	X0463	Zpbp2	ENSMUSG00000017195	98551098	98558665	+	upstream	-1093	345	Overlapping
chr11	98593491	98593785	295	9.39	7.00589	5.23766	2.51654	301-432_broad_peak_464	X0464	NA	ENSMUSG00000086545	98598292	98599073	+	upstream	-4801	4507	Overlapping
chr11	98599855	98601086	1232	7.6	5.06426	4.17093	1.52151	301-432_broad_peak_465	X0465	NA	ENSMUSG00000086545	98598292	98599073	+	downstream	1563	782	Overlapping
chr11	98650342	98650994	653	7.77	4.81007	3.95938	1.42586	301-432_broad_peak_466	X0466	Gsdma2	ENSMUSG00000017211	98646760	98657964	+	inside	3582	3582	Overlapping
chr11	98664354	98665237	884	7.76	5.47418	4.39691	1.7167	301-432_broad_peak_467	X0467	Gsdma	ENSMUSG00000017204	98664352	98677708	+	inside	2	2	Overlapping
chr11	99397040	99397346	307	9.98	7.54694	5.5344	2.85178	301-432_broad_peak_468	X0468	NA	NA	NA	NA	NA	NA	NA	NA	NA
chr11	99399707	99401088	1382	7.69	5.21548	4.2525	1.58683	301-432_broad_peak_469	X0469	NA	NA	NA	NA	NA	NA	NA	NA	NA
chr11	99450286	99450623	338	9.15	6.36626	4.86285	2.23621	301-432_broad_peak_470	X0470	NA	NA	NA	NA	NA	NA	NA	NA	NA
chr11	99992597	99993927	1331	7.37	4.86406	4.10135	1.38958	301-432_broad_peak_471	X0471	NA	ENSMUSG00000082591	99988135	99988592	-	upstream	-4005	4005	Overlapping
chr11	99992597	99993927	1331	7.37	4.86406	4.10135	1.38958	301-432_broad_peak_471	X0471	Krtap17-1	ENSMUSG00000078252	99993235	99993994	-	overlapEnd	1397	67	Overlapping
chr11	100354403	100356067	1665	7.92	5.27922	4.22557	1.67373	301-432_broad_peak_472	X0472	Hap1	ENSMUSG00000006930	100347328	100356128	-	inside	1725	61	Overlapping
chr11	100354403	100356067	1665	7.92	5.27922	4.22557	1.67373	301-432_broad_peak_472	X0472	NA	ENSMUSG00000092509	100349697	100350889	-	upstream	-3514	3514	Overlapping
chr11	101810470	101811263	794	7.56	5.24034	4.30327	1.59157	301-432_broad_peak_473	X0473	NA	NA	NA	NA	NA	NA	NA	NA	NA
chr11	101888888	101889890	1003	8.03	5.30289	4.21238	1.68092	301-432_broad_peak_474	X0474	Meox1	ENSMUSG00000001493	101877511	101894374	-	inside	5486	4484	Overlapping
chr11	101888888	101889890	1003	8.03	5.30289	4.21238	1.68092	301-432_broad_peak_474	X0474	NA	ENSMUSG00000085594	101886238	101891206	+	inside	2650	1316	Overlapping
chr11	101891501	101892093	593	7.65	5.1134	4.19065	1.64535	301-432_broad_peak_475	X0475	Meox1	ENSMUSG00000001493	101877511	101894374	-	inside	2873	2281	Overlapping
chr11	101891501	101892093	593	7.65	5.1134	4.19065	1.64535	301-432_broad_peak_475	X0475	NA	ENSMUSG00000085594	101886238	101891206	+	downstream	5263	295	Overlapping
chr11	101902332	101903532	1201	8.31	6.02683	4.67334	1.98652	301-432_broad_peak_476	X0476	NA	NA	NA	NA	NA	NA	NA	NA	NA
chr11	101916436	101919068	2633	7.74	5.12047	4.1797	1.60358	301-432_broad_peak_477	X0477	NA	NA	NA	NA	NA	NA	NA	NA	NA
chr11	101950511	101950951	441	7.6	5.28719	4.32002	1.61136	301-432_broad_peak_478	X0478	4930417O22Rik	ENSMUSG00000071818	101952422	101960573	+	upstream	-1911	1471	Overlapping
chr11	101960971	101962358	1388	7.87	5.19935	4.20865	1.65082	301-432_broad_peak_479	X0479	4930417O22Rik	ENSMUSG00000071818	101952422	101960573	+	downstream	8549	398	Overlapping
chr11	101960971	101962358	1388	7.87	5.19935	4.20865	1.65082	301-432_broad_peak_479	X0479	Sost	ENSMUSG00000001494	101962459	101967015	-	downstream	6044	101	Overlapping
chr11	101963776	101967782	4007	7.88	5.45575	4.35543	1.71994	301-432_broad_peak_480	X0480	4930417O22Rik	ENSMUSG00000071818	101952422	101960573	+	downstream	11354	3203	Overlapping
chr11	101963776	101967782	4007	7.88	5.45575	4.35543	1.71994	301-432_broad_peak_480	X0480	Sost	ENSMUSG00000001494	101962459	101967015	-	overlapStart	3239	767	Overlapping
chr11	101963776	101967782	4007	7.88	5.45575	4.35543	1.71994	301-432_broad_peak_480	X0480	NA	ENSMUSG00000093467	101971144	101971859	+	upstream	-7368	3362	Overlapping
chr11	101963776	101967782	4007	7.88	5.45575	4.35543	1.71994	301-432_broad_peak_480	X0480	Dusp3	ENSMUSG00000003518	101971144	101987013	-	downstream	23237	3362	Overlapping
chr11	102103893	102104633	741	7.48	4.51061	3.83136	1.21593	301-432_broad_peak_481	X0481	Ppy	ENSMUSG00000017316	102099931	102101319	-	upstream	-2574	2574	Overlapping
chr11	102103893	102104633	741	7.48	4.51061	3.83136	1.21593	301-432_broad_peak_481	X0481	Pyy	ENSMUSG00000017311	102106677	102107832	-	downstream	3939	2044	Overlapping
chr11	102106041	102108528	2488	8.22	5.82201	4.51956	1.95803	301-432_broad_peak_482	X0482	Ppy	ENSMUSG00000017316	102099931	102101319	-	upstream	-4722	4722	Overlapping
chr11	102106041	102108528	2488	8.22	5.82201	4.51956	1.95803	301-432_broad_peak_482	X0482	Pyy	ENSMUSG00000017311	102106677	102107832	-	includeFeature	1791	636	Overlapping
chr11	102106041	102108528	2488	8.22	5.82201	4.51956	1.95803	301-432_broad_peak_482	X0482	NA	ENSMUSG00000084200	102113250	102113573	-	downstream	7532	4722	Overlapping
chr11	102142469	102144345	1877	7.98	5.70673	4.48972	1.86127	301-432_broad_peak_483	X0483	Nags	ENSMUSG00000048217	102145514	102149477	+	upstream	-3045	1169	Overlapping
chr11	102142469	102144345	1877	7.98	5.70673	4.48972	1.86127	301-432_broad_peak_483	X0483	NA	ENSMUSG00000087339	102145550	102146246	-	downstream	3777	1205	Overlapping
chr11	102146407	102148570	2164	8.54	5.39423	4.15129	1.70767	301-432_broad_peak_484	X0484	Nags	ENSMUSG00000048217	102145514	102149477	+	inside	893	893	Overlapping
chr11	102146407	102148570	2164	8.54	5.39423	4.15129	1.70767	301-432_broad_peak_484	X0484	NA	ENSMUSG00000087339	102145550	102146246	-	upstream	-161	161	Overlapping
chr11	102146407	102148570	2164	8.54	5.39423	4.15129	1.70767	301-432_broad_peak_484	X0484	Tmem101	ENSMUSG00000020921	102152547	102156404	-	downstream	9997	3977	Overlapping
chr11	102665601	102666265	665	8.45	5.86091	4.57364	2.01238	301-432_broad_peak_485	X0485	Gm1564	ENSMUSG00000051455	102663717	102682237	+	inside	1884	1884	Overlapping
chr11	102942513	102945993	3481	8.27	5.93599	4.65647	1.96623	301-432_broad_peak_486	X0486	NA	ENSMUSG00000097410	102863338	103075903	+	inside	79175	79175	Overlapping
chr11	102942513	102945993	3481	8.27	5.93599	4.65647	1.96623	301-432_broad_peak_486	X0486	C1ql1	ENSMUSG00000045532	102939265	102946688	-	inside	4175	695	Overlapping
chr11	102989697	102990062	366	8.02	5.57944	4.43556	1.79051	301-432_broad_peak_487	X0487	NA	ENSMUSG00000097410	102863338	103075903	+	inside	126359	85841	Overlapping
chr11	102989697	102990062	366	8.02	5.57944	4.43556	1.79051	301-432_broad_peak_487	X0487	Dcakd	ENSMUSG00000020935	102994048	103028333	-	downstream	38636	3986	Overlapping
chr11	103195664	103197427	1764	7.81	5.55616	4.44043	1.75622	301-432_broad_peak_488	X0488	Fmnl1	ENSMUSG00000055805	103171108	103198901	+	inside	24556	1474	Overlapping
chr11	103195664	103197427	1764	7.81	5.55616	4.44043	1.75622	301-432_broad_peak_488	X0488	NA	ENSMUSG00000092371	103190711	103192896	-	upstream	-2768	2768	Overlapping
chr11	103195664	103197427	1764	7.81	5.55616	4.44043	1.75622	301-432_broad_peak_488	X0488	1700023F06Rik	ENSMUSG00000020940	103198947	103208558	-	downstream	12894	1520	Overlapping
chr11	103651951	103655705	3755	7.8	5.52441	4.4223	1.72733	301-432_broad_peak_489	X0489	Rprml	ENSMUSG00000046215	103649510	103650580	+	downstream	2441	1371	Overlapping
chr11	103659683	103661347	1665	7.5	5.0964	4.22191	1.51775	301-432_broad_peak_490	X0490	NA	NA	NA	NA	NA	NA	NA	NA	NA
chr11	103748115	103749370	1256	7.59	5.02386	4.1504	1.48553	301-432_broad_peak_491	X0491	Wnt9b	ENSMUSG00000018486	103727365	103749821	-	inside	1706	451	Overlapping
chr11	103752971	103753752	782	7.37	5.02595	4.21162	1.45625	301-432_broad_peak_492	X0492	Wnt9b	ENSMUSG00000018486	103727365	103749821	-	upstream	-3150	3150	Overlapping
chr11	103769947	103771093	1147	7.41	5.0466	4.21484	1.48191	301-432_broad_peak_493	X0493	Wnt3	ENSMUSG00000000125	103774151	103817957	+	upstream	-4204	3058	Overlapping
chr11	103794772	103795126	355	7.37	4.54987	3.88691	1.22651	301-432_broad_peak_494	X0494	Wnt3	ENSMUSG00000000125	103774151	103817957	+	inside	20621	20621	Overlapping
chr11	103803111	103803474	364	8.63	6.01535	4.69897	2.07395	301-432_broad_peak_495	X0495	Wnt3	ENSMUSG00000000125	103774151	103817957	+	inside	28960	14483	Overlapping
chr11	104099599	104100613	1015	7.41	4.79284	4.04194	1.38774	301-432_broad_peak_496	X0496	NA	NA	NA	NA	NA	NA	NA	NA	NA
chr11	104232496	104232965	470	7.82	5.52307	4.41587	1.75899	301-432_broad_peak_497	X0497	Mapt	ENSMUSG00000018411	104231391	104332090	+	inside	1105	1105	Overlapping
chr11	104234264	104234966	703	10.05	6.13493	4.55459	2.08314	301-432_broad_peak_498	X0498	Mapt	ENSMUSG00000018411	104231391	104332090	+	inside	2873	2873	Overlapping
chr11	107913036	107914256	1221	7.97	5.74215	4.51855	1.87831	301-432_broad_peak_499	X0499	Cacng5	ENSMUSG00000040373	107874606	107915055	-	inside	2019	799	Overlapping
chr11	109470327	109472333	2007	7.74	5.4675	4.40067	1.70632	301-432_broad_peak_500	X0500	Slc16a6	ENSMUSG00000041920	109450856	109473598	-	inside	3271	1265	Overlapping
chr11	109470327	109472333	2007	7.74	5.4675	4.40067	1.70632	301-432_broad_peak_500	X0500	NA	ENSMUSG00000080530	109466312	109466431	-	upstream	-3896	3896	Overlapping
chr11	109470327	109472333	2007	7.74	5.4675	4.40067	1.70632	301-432_broad_peak_500	X0500	Arsg	ENSMUSG00000020604	109473375	109573330	+	upstream	-3048	1042	Overlapping
chr11	114782591	114783766	1176	7.92	5.66294	4.48256	1.85094	301-432_broad_peak_501	X0501	Kif19a	ENSMUSG00000010021	114765389	114790739	+	inside	17202	6973	Overlapping
chr11	114789984	114791045	1062	7.71	5.41664	4.37776	1.70521	301-432_broad_peak_502	X0502	Kif19a	ENSMUSG00000010021	114765389	114790739	+	overlapEnd	24595	306	Overlapping
chr11	114789984	114791045	1062	7.71	5.41664	4.37776	1.70521	301-432_broad_peak_502	X0502	Btbd17	ENSMUSG00000000202	114791218	114795945	-	downstream	5961	173	Overlapping
chr11	114794086	114794438	353	8.14	5.90151	4.60765	1.90052	301-432_broad_peak_503	X0503	Kif19a	ENSMUSG00000010021	114765389	114790739	+	downstream	28697	3347	Overlapping
chr11	114794086	114794438	353	8.14	5.90151	4.60765	1.90052	301-432_broad_peak_503	X0503	Btbd17	ENSMUSG00000000202	114791218	114795945	-	inside	1859	1507	Overlapping
chr11	114794086	114794438	353	8.14	5.90151	4.60765	1.90052	301-432_broad_peak_503	X0503	Gpr142	ENSMUSG00000034677	114798925	114806745	+	upstream	-4839	4487	Overlapping
chr11	115083934	115085762	1829	8.15	5.83321	4.60738	1.89492	301-432_broad_peak_504	X0504	NA	NA	NA	NA	NA	NA	NA	NA	NA
chr11	115255343	115256276	934	7.46	5.12787	4.25423	1.52285	301-432_broad_peak_505	X0505	Grin2c	ENSMUSG00000020734	115249170	115267243	-	inside	11900	6173	Overlapping
chr11	115255343	115256276	934	7.46	5.12787	4.25423	1.52285	301-432_broad_peak_505	X0505	NA	ENSMUSG00000089544	115253279	115253385	+	downstream	2064	1958	Overlapping
chr11	115259741	115261272	1532	8.72	5.43445	4.24157	1.76551	301-432_broad_peak_506	X0506	Grin2c	ENSMUSG00000020734	115249170	115267243	-	inside	7502	5971	Overlapping
chr11	115263076	115263369	294	9.33	4.62892	3.7101	1.26377	301-432_broad_peak_507	X0507	Grin2c	ENSMUSG00000020734	115249170	115267243	-	inside	4167	3874	Overlapping
chr11	115263076	115263369	294	9.33	4.62892	3.7101	1.26377	301-432_broad_peak_507	X0507	Fdxr	ENSMUSG00000018861	115268025	115277050	-	downstream	13974	4656	Overlapping
chr11	115266110	115266737	628	7.4	4.58908	3.90759	1.27017	301-432_broad_peak_508	X0508	Grin2c	ENSMUSG00000020734	115249170	115267243	-	inside	1133	506	Overlapping
chr11	115266110	115266737	628	7.4	4.58908	3.90759	1.27017	301-432_broad_peak_508	X0508	Fdxr	ENSMUSG00000018861	115268025	115277050	-	downstream	10940	1288	Overlapping
chr11	115315345	115315957	613	7.42	4.62	3.9216	1.30147	301-432_broad_peak_509	X0509	Otop2	ENSMUSG00000050201	115307164	115332303	+	inside	8181	8181	Overlapping
chr11	115315345	115315957	613	7.42	4.62	3.9216	1.30147	301-432_broad_peak_509	X0509	Ush1g	ENSMUSG00000045288	115315193	115322041	-	inside	6696	152	Overlapping
chr11	115317266	115317619	354	9.62	5.52688	4.24984	1.80367	301-432_broad_peak_510	X0510	Otop2	ENSMUSG00000050201	115307164	115332303	+	inside	10102	10102	Overlapping
chr11	115317266	115317619	354	9.62	5.52688	4.24984	1.80367	301-432_broad_peak_510	X0510	Ush1g	ENSMUSG00000045288	115315193	115322041	-	inside	4775	2073	Overlapping
chr11	115318818	115322381	3564	9	4.84099	3.83481	1.41173	301-432_broad_peak_511	X0511	Otop2	ENSMUSG00000050201	115307164	115332303	+	inside	11654	9922	Overlapping
chr11	115318818	115322381	3564	9	4.84099	3.83481	1.41173	301-432_broad_peak_511	X0511	Ush1g	ENSMUSG00000045288	115315193	115322041	-	overlapStart	3223	340	Overlapping
chr11	115323807	115324824	1018	7.37	4.49311	3.84821	1.2	301-432_broad_peak_512	X0512	Otop2	ENSMUSG00000050201	115307164	115332303	+	inside	16643	7479	Overlapping
chr11	115323807	115324824	1018	7.37	4.49311	3.84821	1.2	301-432_broad_peak_512	X0512	Ush1g	ENSMUSG00000045288	115315193	115322041	-	upstream	-1766	1766	Overlapping
chr11	115331947	115333168	1222	7.93	4.96465	4.08942	1.51491	301-432_broad_peak_513	X0513	Otop2	ENSMUSG00000050201	115307164	115332303	+	overlapEnd	24783	356	Overlapping
chr11	115331947	115333168	1222	7.93	4.96465	4.08942	1.51491	301-432_broad_peak_513	X0513	Otop3	ENSMUSG00000018862	115334732	115346927	+	upstream	-2785	1564	Overlapping
chr11	115335280	115336304	1025	8.22	5.0585	4.00215	1.51153	301-432_broad_peak_514	X0514	Otop2	ENSMUSG00000050201	115307164	115332303	+	downstream	28116	2977	Overlapping
chr11	115335280	115336304	1025	8.22	5.0585	4.00215	1.51153	301-432_broad_peak_514	X0514	Otop3	ENSMUSG00000018862	115334732	115346927	+	inside	548	548	Overlapping
chr11	116917402	116917695	294	7.86	5.56329	4.42986	1.79194	301-432_broad_peak_515	X0515	Mgat5b	ENSMUSG00000043857	116918864	116986948	+	upstream	-1462	1169	Overlapping
chr11	117393347	117395253	1907	8.25	6.00035	4.64711	2.00357	301-432_broad_peak_516	X0516	NA	NA	NA	NA	NA	NA	NA	NA	NA
chr11	118567099	118568774	1676	7.37	4.94518	4.15693	1.45625	301-432_broad_peak_517	X0517	Rbfox3	ENSMUSG00000025576	118489763	118911597	-	inside	344498	77336	Overlapping
chr11	118723810	118724411	602	7.37	4.99339	4.18961	1.45625	301-432_broad_peak_518	X0518	Rbfox3	ENSMUSG00000025576	118489763	118911597	-	inside	187787	187186	Overlapping
chr11	118910313	118911359	1047	7.71	5.28691	4.29414	1.62059	301-432_broad_peak_519	X0519	Rbfox3	ENSMUSG00000025576	118489763	118911597	-	inside	1284	238	Overlapping
chr11	118916263	118917288	1026	7.37	5.03757	4.21948	1.45625	301-432_broad_peak_520	X0520	Rbfox3	ENSMUSG00000025576	118489763	118911597	-	upstream	-4666	4666	Overlapping
chr11	118967538	118968791	1254	7.49	5.05343	4.19371	1.49779	301-432_broad_peak_521	X0521	NA	NA	NA	NA	NA	NA	NA	NA	NA
chr11	119020563	119021420	858	7.37	5.03025	4.21453	1.45625	301-432_broad_peak_522	X0522	Cbx2	ENSMUSG00000025577	119022963	119031270	+	upstream	-2400	1543	Overlapping
chr11	119041382	119042735	1354	8.88	5.55516	4.36322	1.75231	301-432_broad_peak_523	X0523	Cbx8	ENSMUSG00000025578	119036306	119040969	-	upstream	-413	413	Overlapping
chr11	119044055	119046092	2038	8.62	6.26411	4.75403	2.13556	301-432_broad_peak_524	X0524	Cbx8	ENSMUSG00000025578	119036306	119040969	-	upstream	-3086	3086	Overlapping
chr11	119047772	119052644	4873	8.71	6.26926	4.81549	2.16073	301-432_broad_peak_525	X0525	NA	NA	NA	NA	NA	NA	NA	NA	NA
chr11	119055356	119056718	1363	7.54	5.01915	4.15743	1.49131	301-432_broad_peak_526	X0526	NA	NA	NA	NA	NA	NA	NA	NA	NA
chr11	119059330	119062787	3458	8.57	5.78271	4.47388	1.88963	301-432_broad_peak_527	X0527	NA	NA	NA	NA	NA	NA	NA	NA	NA
chr11	119089040	119090208	1169	7.37	4.90661	4.13041	1.41354	301-432_broad_peak_528	X0528	Cbx4	ENSMUSG00000039989	119077574	119086221	-	upstream	-2819	2819	Overlapping
chr11	119540021	119541410	1390	8.72	5.80952	4.47113	2.00275	301-432_broad_peak_529	X0529	Nptx1	ENSMUSG00000025582	119538720	119547753	-	inside	7732	1301	Overlapping
chr11	119550309	119551512	1204	7.37	4.73805	4.01584	1.39986	301-432_broad_peak_530	X0530	Nptx1	ENSMUSG00000025582	119538720	119547753	-	upstream	-2556	2556	Overlapping
chr11	119550309	119551512	1204	7.37	4.73805	4.01584	1.39986	301-432_broad_peak_530	X0530	Gm11762	ENSMUSG00000087675	119548631	119569046	+	inside	1678	1678	Overlapping
chr11	120526651	120527889	1239	7.93	5.44396	4.32736	1.78346	301-432_broad_peak_531	X0531	NA	ENSMUSG00000084983	120526856	120531784	-	overlapEnd	5133	205	Overlapping
chr11	120526651	120527889	1239	7.93	5.44396	4.32736	1.78346	301-432_broad_peak_531	X0531	Gcgr	ENSMUSG00000025127	120530700	120538986	+	upstream	-4049	2811	Overlapping
chr11	120531504	120532251	748	7.63	5.27403	4.3039	1.64833	301-432_broad_peak_532	X0532	NA	ENSMUSG00000084983	120526856	120531784	-	overlapStart	280	280	Overlapping
chr11	120531504	120532251	748	7.63	5.27403	4.3039	1.64833	301-432_broad_peak_532	X0532	Gcgr	ENSMUSG00000025127	120530700	120538986	+	inside	804	804	Overlapping
chr12	3954073	3954712	640	7.75	4.72065	3.91045	1.31012	301-432_broad_peak_533	X0533	Pomc	ENSMUSG00000020660	3954952	3960618	+	upstream	-879	240	Overlapping
chr12	8303941	8305302	1362	8.81	6.42087	4.8792	2.23698	301-432_broad_peak_534	X0534	Gdf7	ENSMUSG00000037660	8297935	8301954	-	upstream	-1987	1987	Overlapping
chr12	9575128	9577458	2331	8.42	6.0049	4.67178	2.02328	301-432_broad_peak_535	X0535	Osr1	ENSMUSG00000048387	9574443	9581499	+	inside	685	685	Overlapping
chr12	10574422	10575384	963	7.86	5.56744	4.43099	1.7855	301-432_broad_peak_536	X0536	NA	NA	NA	NA	NA	NA	NA	NA	NA
chr12	10620754	10621801	1048	7.54	5.24072	4.30735	1.58154	301-432_broad_peak_537	X0537	NA	NA	NA	NA	NA	NA	NA	NA	NA
chr12	17326514	17327506	993	10.85	8.56468	5.95872	3.6442	301-432_broad_peak_538	X0538	Atp6v1c2	ENSMUSG00000020566	17284722	17329359	-	inside	2845	1853	Overlapping
chr12	17753652	17754056	405	7.46	5.12656	4.25487	1.51935	301-432_broad_peak_539	X0539	Hpcal1	ENSMUSG00000071379	17690815	17791926	+	inside	62837	37870	Overlapping
chr12	28645567	28646382	816	8.21	5.27005	4.15276	1.61987	301-432_broad_peak_540	X0540	Rnaseh1	ENSMUSG00000020630	28649603	28659591	+	upstream	-4036	3221	Overlapping
chr12	33962541	33963019	479	8.9	4.44645	3.64113	1.14817	301-432_broad_peak_541	X0541	Twist1	ENSMUSG00000035799	33957672	33959817	+	downstream	4869	2724	Overlapping
chr12	49377323	49377927	605	7.37	5.01021	4.20098	1.45625	301-432_broad_peak_542	X0542	Foxg1	ENSMUSG00000020950	49382694	49386867	+	upstream	-5371	4767	Overlapping
chr12	51597638	51598491	854	8.4	5.38419	4.19029	1.68607	301-432_broad_peak_543	X0543	Coch	ENSMUSG00000020953	51593342	51605773	+	inside	4296	4296	Overlapping
chr12	56526249	56527585	1337	7.81	5.50268	4.42607	1.7237	301-432_broad_peak_544	X0544	Nkx2-1	ENSMUSG00000001496	56531936	56536908	-	downstream	10659	4351	Overlapping
chr12	56530046	56530386	341	8.8	6.24363	4.7431	2.15601	301-432_broad_peak_545	X0545	Nkx2-1	ENSMUSG00000001496	56531936	56536908	-	downstream	6862	1550	Overlapping
chr12	56532945	56533655	711	7.63	5.309	4.32928	1.64347	301-432_broad_peak_546	X0546	Nkx2-1	ENSMUSG00000001496	56531936	56536908	-	inside	3963	1009	Overlapping
chr12	56538247	56540767	2521	7.91	5.67098	4.48807	1.84493	301-432_broad_peak_547	X0547	Nkx2-1	ENSMUSG00000001496	56531936	56536908	-	upstream	-1339	1339	Overlapping
chr12	56606584	56608480	1897	8.27	5.7908	4.54255	1.92989	301-432_broad_peak_548	X0548	Nkx2-9	ENSMUSG00000058669	56611390	56613284	-	downstream	6700	2910	Overlapping
chr12	56614663	56615258	596	8.5	6.19281	4.78867	2.06214	301-432_broad_peak_549	X0549	Nkx2-9	ENSMUSG00000058669	56611390	56613284	-	upstream	-1379	1379	Overlapping
chr12	56677797	56678838	1042	7.68	5.40042	4.37432	1.68295	301-432_broad_peak_550	X0550	NA	NA	NA	NA	NA	NA	NA	NA	NA
chr12	56686790	56689189	2400	8.46	5.35777	4.2043	1.69126	301-432_broad_peak_551	X0551	NA	ENSMUSG00000089894	56689919	56692964	+	upstream	-3129	730	Overlapping
chr12	56686790	56689189	2400	8.46	5.35777	4.2043	1.69126	301-432_broad_peak_551	X0551	Pax9	ENSMUSG00000001497	56691768	56712822	+	upstream	-4978	2579	Overlapping
chr12	56692361	56694389	2029	7.86	5.09077	4.12378	1.52961	301-432_broad_peak_552	X0552	NA	ENSMUSG00000089894	56689919	56692964	+	overlapEnd	2442	603	Overlapping
chr12	56692361	56694389	2029	7.86	5.09077	4.12378	1.52961	301-432_broad_peak_552	X0552	Pax9	ENSMUSG00000001497	56691768	56712822	+	inside	593	593	Overlapping
chr12	56702354	56702713	360	9.05	6.58902	5.02871	2.38485	301-432_broad_peak_553	X0553	Pax9	ENSMUSG00000001497	56691768	56712822	+	inside	10586	10109	Overlapping
chr12	57531024	57532387	1364	7.97	5.72523	4.51427	1.85355	301-432_broad_peak_554	X0554	NA	NA	NA	NA	NA	NA	NA	NA	NA
chr12	57539893	57543254	3362	7.85	5.45715	4.36468	1.73137	301-432_broad_peak_555	X0555	Foxa1	ENSMUSG00000035451	57540632	57546121	-	overlapEnd	6228	739	Overlapping
chr12	57549833	57550738	906	9.03	5.66306	4.32248	1.85243	301-432_broad_peak_556	X0556	Foxa1	ENSMUSG00000035451	57540632	57546121	-	upstream	-3712	3712	Overlapping
chr12	57573864	57574157	294	7.71	5.42899	4.38207	1.68413	301-432_broad_peak_557	X0557	Ttc6	ENSMUSG00000046782	57564114	57737928	+	inside	9750	9750	Overlapping
chr12	72937586	72941611	4026	7.97	5.11036	4.13683	1.52749	301-432_broad_peak_558	X0558	4930447C04Rik	ENSMUSG00000021098	72881110	72940833	-	overlapStart	3247	778	Overlapping
chr12	72937586	72941611	4026	7.97	5.11036	4.13683	1.52749	301-432_broad_peak_558	X0558	Six6	ENSMUSG00000021099	72939725	72946094	+	overlapStart	-2139	1886	Overlapping
chr12	72937586	72941611	4026	7.97	5.11036	4.13683	1.52749	301-432_broad_peak_558	X0558	NA	ENSMUSG00000097010	72945808	72965866	+	upstream	-8222	4197	Overlapping
chr12	73544565	73545921	1357	8.03	4.80889	3.89492	1.38225	301-432_broad_peak_559	X0559	Tmem30b	ENSMUSG00000034435	73543115	73546395	-	inside	1830	474	Overlapping
chr12	73585590	73586034	445	7.85	4.64306	3.82375	1.30687	301-432_broad_peak_560	X0560	Prkch	ENSMUSG00000021108	73584798	73778185	+	inside	792	792	Overlapping
chr12	73998147	73998666	520	7.86	4.89348	3.99767	1.41142	301-432_broad_peak_561	X0561	Syt16	ENSMUSG00000044912	73997762	74267916	+	inside	385	385	Overlapping
chr12	76712546	76714020	1475	7.64	5.33953	4.34272	1.64378	301-432_broad_peak_562	X0562	Sptb	ENSMUSG00000021061	76580489	76710547	-	upstream	-1999	1999	Overlapping
chr12	80727261	80727554	294	8.78	6.53493	4.92917	2.25533	301-432_broad_peak_563	X0563	Plekhd1	ENSMUSG00000066438	80692592	80724214	+	downstream	34669	3047	Overlapping
chr12	80744525	80746051	1527	7.96	5.73329	4.51274	1.84271	301-432_broad_peak_564	X0564	NA	NA	NA	NA	NA	NA	NA	NA	NA
chr12	80755977	80756636	660	10.68	7.76951	5.49586	3.15494	301-432_broad_peak_565	X0565	Ccdc177	ENSMUSG00000062961	80754047	80760541	-	inside	4564	1930	Overlapping
chr12	80755977	80756636	660	10.68	7.76951	5.49586	3.15494	301-432_broad_peak_565	X0565	NA	ENSMUSG00000097575	80758407	80761267	+	upstream	-2430	1771	Overlapping
chr12	80759454	80760222	769	9.37	5.5221	4.2353	1.8447	301-432_broad_peak_566	X0566	Ccdc177	ENSMUSG00000062961	80754047	80760541	-	inside	1087	319	Overlapping
chr12	80759454	80760222	769	9.37	5.5221	4.2353	1.8447	301-432_broad_peak_566	X0566	NA	ENSMUSG00000097575	80758407	80761267	+	inside	1047	1045	Overlapping
chr12	81608086	81609175	1090	7.63	5.28562	4.3135	1.63442	301-432_broad_peak_567	X0567	NA	NA	NA	NA	NA	NA	NA	NA	NA
chr12	81628444	81629795	1352	7.98	5.65617	4.45533	1.82824	301-432_broad_peak_568	X0568	Ttc9	ENSMUSG00000042734	81631370	81664941	+	upstream	-2926	1575	Overlapping
chr12	81633627	81634784	1158	7.37	5.04183	4.22236	1.45625	301-432_broad_peak_569	X0569	Ttc9	ENSMUSG00000042734	81631370	81664941	+	inside	2257	2257	Overlapping
chr12	81782861	81785240	2380	7.56	5.11029	4.21449	1.52476	301-432_broad_peak_570	X0570	Map3k9	ENSMUSG00000042724	81714951	81781170	-	upstream	-1691	1691	Overlapping
chr12	82620409	82620759	351	8.75	6.28925	4.84379	2.15476	301-432_broad_peak_571	X0571	Rgs6	ENSMUSG00000021219	82616926	83133744	+	inside	3483	3483	Overlapping
chr12	82620409	82620759	351	8.75	6.28925	4.84379	2.15476	301-432_broad_peak_571	X0571	NA	ENSMUSG00000056729	82618026	82618992	+	downstream	2383	1417	Overlapping
chr12	84565785	84566241	457	8.31	6.16973	4.69636	2.05555	301-432_broad_peak_572	X0572	Vsx2	ENSMUSG00000021239	84569763	84595461	+	upstream	-3978	3522	Overlapping
chr12	84570117	84570697	581	8.72	5.19679	3.95907	1.6626	301-432_broad_peak_573	X0573	Vsx2	ENSMUSG00000021239	84569763	84595461	+	inside	354	354	Overlapping
chr12	84576211	84576882	672	7.64	5.13842	4.21086	1.55314	301-432_broad_peak_574	X0574	Vsx2	ENSMUSG00000021239	84569763	84595461	+	inside	6448	6448	Overlapping
chr12	84624769	84626996	2228	9.62	5.23547	4.05984	1.62585	301-432_broad_peak_575	X0575	NA	NA	NA	NA	NA	NA	NA	NA	NA
chr12	84640430	84641287	858	7.79	5.44288	4.37374	1.73482	301-432_broad_peak_576	X0576	Vrtn	ENSMUSG00000071235	84641020	84651455	+	overlapStart	-590	267	Overlapping
chr12	84700793	84702002	1210	7.56	5.22614	4.29257	1.59484	301-432_broad_peak_577	X0577	Syndig1l	ENSMUSG00000071234	84677279	84698807	-	upstream	-1986	1986	Overlapping
chr12	86215585	86216499	915	9.07	4.78621	3.64357	1.45625	301-432_broad_peak_578	X0578	NA	NA	NA	NA	NA	NA	NA	NA	NA
chr12	86417238	86417589	352	8.5	5.63437	4.33685	1.89295	301-432_broad_peak_579	X0579	Esrrb	ENSMUSG00000021255	86361118	86521628	+	inside	56120	56120	Overlapping
chr12	86419344	86420369	1026	7.72	5.44756	4.39327	1.70205	301-432_broad_peak_580	X0580	Esrrb	ENSMUSG00000021255	86361118	86521628	+	inside	58226	58226	Overlapping
chr12	86422252	86423966	1715	7.73	5.41404	4.3652	1.66965	301-432_broad_peak_581	X0581	Esrrb	ENSMUSG00000021255	86361118	86521628	+	inside	61134	61134	Overlapping
chr12	86980202	86980602	401	7.37	4.92752	4.14496	1.45625	301-432_broad_peak_582	X0582	Zdhhc22	ENSMUSG00000048483	86983382	86988676	-	downstream	8474	2780	Overlapping
chr12	99965078	99969513	4436	8.01	5.68732	4.46512	1.83837	301-432_broad_peak_583	X0583	Kcnk13	ENSMUSG00000045404	99964500	100062682	+	inside	578	578	Overlapping
chr12	104474825	104475769	945	7.37	4.88818	4.1176	1.3845	301-432_broad_peak_584	X0584	Gsc	ENSMUSG00000021095	104471210	104473327	-	upstream	-1498	1498	Overlapping
chr12	104474825	104475769	945	7.37	4.88818	4.1176	1.3845	301-432_broad_peak_584	X0584	NA	ENSMUSG00000056606	104474489	104477489	+	inside	336	336	Overlapping
chr12	105337623	105338759	1137	8.03	5.36832	4.25724	1.71477	301-432_broad_peak_585	X0585	Tunar	ENSMUSG00000097929	105336595	105383931	+	inside	1028	1028	Overlapping
chr12	106480441	106481798	1358	7.91	5.67393	4.49089	1.83223	301-432_broad_peak_586	X0586	NA	NA	NA	NA	NA	NA	NA	NA	NA
chr12	107838282	107838653	372	7.37	4.98998	4.1873	1.45625	301-432_broad_peak_587	X0587	NA	NA	NA	NA	NA	NA	NA	NA	NA
chr12	108317646	108318452	807	8.13	5.50592	4.36531	1.73397	301-432_broad_peak_588	X0588	Hhipl1	ENSMUSG00000021260	108306271	108328300	+	inside	11375	9848	Overlapping
chr12	108317646	108318452	807	8.13	5.50592	4.36531	1.73397	301-432_broad_peak_588	X0588	NA	ENSMUSG00000097847	108313780	108328030	-	inside	10384	3866	Overlapping
chr12	108701396	108702791	1396	8	5.38019	4.29641	1.68543	301-432_broad_peak_589	X0589	Degs2	ENSMUSG00000021263	108686793	108702306	-	overlapStart	910	485	Overlapping
chr12	109963899	109964962	1064	8.19	4.6872	3.7799	1.26745	301-432_broad_peak_590	X0590	NA	NA	NA	NA	NA	NA	NA	NA	NA
chr12	110012736	110013037	302	9.14	6.47716	4.93278	2.27483	301-432_broad_peak_591	X0591	NA	NA	NA	NA	NA	NA	NA	NA	NA
chr12	110261511	110262599	1089	7.93	5.36745	4.27856	1.74158	301-432_broad_peak_592	X0592	NA	NA	NA	NA	NA	NA	NA	NA	NA
chr12	110273571	110274181	611	7.73	5.06086	4.13664	1.51398	301-432_broad_peak_593	X0593	NA	ENSMUSG00000097758	110275385	110278068	-	downstream	4497	1204	Overlapping
chr12	110273571	110274181	611	7.73	5.06086	4.13664	1.51398	301-432_broad_peak_593	X0593	Mir1247	ENSMUSG00000080356	110278049	110278129	-	downstream	4558	3868	Overlapping
chr12	110273571	110274181	611	7.73	5.06086	4.13664	1.51398	301-432_broad_peak_593	X0593	Dio3	ENSMUSG00000075707	110279069	110281097	+	upstream	-5498	4888	Overlapping
chr12	110279027	110280120	1094	8.06	5.03462	4.02924	1.53593	301-432_broad_peak_594	X0594	NA	ENSMUSG00000097758	110275385	110278068	-	upstream	-959	959	Overlapping
chr12	110279027	110280120	1094	8.06	5.03462	4.02924	1.53593	301-432_broad_peak_594	X0594	Mir1247	ENSMUSG00000080356	110278049	110278129	-	upstream	-898	898	Overlapping
chr12	110279027	110280120	1094	8.06	5.03462	4.02924	1.53593	301-432_broad_peak_594	X0594	Dio3	ENSMUSG00000075707	110279069	110281097	+	overlapStart	-42	42	Overlapping
chr12	110285124	110286426	1303	8.01	5.6542	4.44783	1.79795	301-432_broad_peak_595	X0595	Dio3	ENSMUSG00000075707	110279069	110281097	+	downstream	6055	4027	Overlapping
chr12	110288707	110289156	450	9.67	5.62757	4.31731	1.7608	301-432_broad_peak_596	X0596	NA	NA	NA	NA	NA	NA	NA	NA	NA
chr12	110291070	110292151	1082	8.16	5.75139	4.47122	1.88346	301-432_broad_peak_597	X0597	NA	NA	NA	NA	NA	NA	NA	NA	NA
chr12	110332494	110333381	888	7.53	4.93438	4.10531	1.43119	301-432_broad_peak_598	X0598	NA	NA	NA	NA	NA	NA	NA	NA	NA
chr12	110435179	110435729	551	7.97	5.03241	4.05039	1.52968	301-432_broad_peak_599	X0599	NA	NA	NA	NA	NA	NA	NA	NA	NA
chr12	110721610	110721903	294	8.4	5.9887	4.61146	2.00227	301-432_broad_peak_600	X0600	NA	NA	NA	NA	NA	NA	NA	NA	NA
chr12	111269400	111270254	855	7.48	4.64231	3.92021	1.29802	301-432_broad_peak_601	X0601	Traf3	ENSMUSG00000021277	111166371	111267153	+	downstream	103029	2247	Overlapping
chr12	111269400	111270254	855	7.48	4.64231	3.92021	1.29802	301-432_broad_peak_601	X0601	Amn	ENSMUSG00000021278	111271112	111276426	+	upstream	-1712	858	Overlapping
chr12	111273431	111275283	1853	7.93	5.67695	4.48354	1.82854	301-432_broad_peak_602	X0602	Amn	ENSMUSG00000021278	111271112	111276426	+	inside	2319	1143	Overlapping
chr12	111436371	111437777	1407	7.51	5.1154	4.23371	1.55466	301-432_broad_peak_603	X0603	Tnfaip2	ENSMUSG00000021281	111442470	111455018	+	upstream	-6099	4693	Overlapping
chr12	112132254	112133280	1027	8.51	4.83997	3.91744	1.36537	301-432_broad_peak_604	X0604	Aspg	ENSMUSG00000037686	112106684	112127573	+	downstream	25570	4681	Overlapping
chr12	112132254	112133280	1027	8.51	4.83997	3.91744	1.36537	301-432_broad_peak_604	X0604	Mir203	ENSMUSG00000065574	112130881	112130955	+	downstream	1373	1299	Overlapping
chr12	112330288	112330929	642	7.37	4.49311	3.84821	1.2	301-432_broad_peak_605	X0605	NA	NA	NA	NA	NA	NA	NA	NA	NA
chr12	112478097	112479183	1087	8.09	5.65799	4.42897	1.8057	301-432_broad_peak_606	X0606	NA	NA	NA	NA	NA	NA	NA	NA	NA
chr12	117154953	117158076	3124	7.87	5.60446	4.45199	1.7722	301-432_broad_peak_607	X0607	Ptprn2	ENSMUSG00000056553	116485721	117278167	+	inside	669232	120091	Overlapping
chr12	117159381	117159771	391	8.46	5.65736	4.3645	1.86378	301-432_broad_peak_608	X0608	Ptprn2	ENSMUSG00000056553	116485721	117278167	+	inside	673660	118396	Overlapping
chr12	118836026	118837083	1058	7.94	5.67535	4.48068	1.82773	301-432_broad_peak_609	X0609	NA	NA	NA	NA	NA	NA	NA	NA	NA
chr12	118840332	118840628	297	9.65	7.23132	5.35544	2.6891	301-432_broad_peak_610	X0610	NA	NA	NA	NA	NA	NA	NA	NA	NA
chr12	118842904	118843197	294	7.64	5.33629	4.34019	1.64114	301-432_broad_peak_611	X0611	Sp8	ENSMUSG00000048562	118846330	118852578	+	upstream	-3426	3133	Overlapping
chr12	118850061	118850354	294	8.83	6.57521	4.94617	2.24557	301-432_broad_peak_612	X0612	Sp8	ENSMUSG00000048562	118846330	118852578	+	inside	3731	2224	Overlapping
chr13	3341417	3342167	751	12.42	7.81261	5.25848	3.16639	301-432_broad_peak_613	X0613	NA	NA	NA	NA	NA	NA	NA	NA	NA
chr13	3343951	3345157	1207	8.16	5.57264	4.40004	1.81369	301-432_broad_peak_614	X0614	NA	NA	NA	NA	NA	NA	NA	NA	NA
chr13	9834304	9834597	294	12.94	7.28068	4.75174	2.85423	301-432_broad_peak_615	X0615	NA	ENSMUSG00000088609	9834470	9834525	-	includeFeature	221	72	Overlapping
chr13	21242936	21244284	1349	8.21	5.10582	4.11625	1.57604	301-432_broad_peak_616	X0616	NA	NA	NA	NA	NA	NA	NA	NA	NA
chr13	21984133	21985672	1540	7.65	5.35919	4.35875	1.63591	301-432_broad_peak_617	X0617	Pom121l2	ENSMUSG00000016982	21981182	21988734	+	inside	2951	2951	Overlapping
chr13	21996020	21997515	1496	9.34	6.90364	5.19158	2.53463	301-432_broad_peak_618	X0618	Prss16	ENSMUSG00000006179	22002177	22009742	-	downstream	13722	4662	Overlapping
chr13	21999715	22001530	1816	7.41	4.63333	3.9345	1.31624	301-432_broad_peak_619	X0619	Prss16	ENSMUSG00000006179	22002177	22009742	-	downstream	10027	647	Overlapping
chr13	22008139	22008743	605	8.13	5.41774	4.31665	1.72502	301-432_broad_peak_620	X0620	Prss16	ENSMUSG00000006179	22002177	22009742	-	inside	1603	999	Overlapping
chr13	22018081	22018709	629	7.37	5.01051	4.20118	1.45625	301-432_broad_peak_621	X0621	NA	ENSMUSG00000085827	22014469	22015370	+	downstream	3612	2711	Overlapping
chr13	22018081	22018709	629	7.37	5.01051	4.20118	1.45625	301-432_broad_peak_621	X0621	NA	ENSMUSG00000086508	22016691	22018249	+	overlapEnd	1390	168	Overlapping
chr13	23286377	23288530	2154	8.18	5.84681	4.56102	1.92546	301-432_broad_peak_622	X0622	4930557F10Rik	ENSMUSG00000085488	23276205	23313400	-	inside	27023	10172	Overlapping
chr13	23286377	23288530	2154	8.18	5.84681	4.56102	1.92546	301-432_broad_peak_622	X0622	4933404K08Rik	ENSMUSG00000085122	23278351	23282267	+	downstream	8026	4110	Overlapping
chr13	23310031	23311742	1712	8.13	5.76267	4.57039	1.85496	301-432_broad_peak_623	X0623	4930557F10Rik	ENSMUSG00000085488	23276205	23313400	-	inside	3369	1658	Overlapping
chr13	23310031	23311742	1712	8.13	5.76267	4.57039	1.85496	301-432_broad_peak_623	X0623	NA	ENSMUSG00000087097	23313526	23385799	+	upstream	-3495	1784	Overlapping
chr13	23399423	23404658	5236	8.68	5.44373	4.21459	1.76452	301-432_broad_peak_624	X0624	NA	NA	NA	NA	NA	NA	NA	NA	NA
chr13	23406339	23408642	2304	10.04	4.72311	3.58782	1.36717	301-432_broad_peak_625	X0625	NA	NA	NA	NA	NA	NA	NA	NA	NA
chr13	23410553	23412727	2175	12.51	6.59315	4.38243	2.5284	301-432_broad_peak_626	X0626	NA	NA	NA	NA	NA	NA	NA	NA	NA
chr13	28882798	28883823	1026	7.69	5.39127	4.36707	1.68853	301-432_broad_peak_627	X0627	NA	ENSMUSG00000085936	28460035	28885620	-	inside	2822	1797	Overlapping
chr13	30747260	30748368	1109	7.47	5.16101	4.27329	1.53132	301-432_broad_peak_628	X0628	Irf4	ENSMUSG00000021356	30749227	30766927	+	upstream	-1967	859	Overlapping
chr13	30975220	30976361	1142	8.77	4.7117	3.81293	1.34741	301-432_broad_peak_629	X0629	Exoc2	ENSMUSG00000021357	30813920	30974047	-	upstream	-1173	1173	Overlapping
chr13	30975220	30976361	1142	8.77	4.7117	3.81293	1.34741	301-432_broad_peak_629	X0629	NA	ENSMUSG00000056257	30974205	30975976	+	overlapEnd	1015	385	Overlapping
chr13	30986210	30987200	991	8.3	5.05712	3.99184	1.56493	301-432_broad_peak_630	X0630	NA	NA	NA	NA	NA	NA	NA	NA	NA
chr13	31004779	31005072	294	7.44	5.06341	4.21778	1.48126	301-432_broad_peak_631	X0631	NA	ENSMUSG00000082014	31009144	31013974	+	upstream	-4365	4072	Overlapping
chr13	31556898	31557659	762	7.8	4.67716	3.85912	1.3213	301-432_broad_peak_632	X0632	NA	ENSMUSG00000090863	31556135	31559333	-	inside	2435	763	Overlapping
chr13	31556898	31557659	762	7.8	4.67716	3.85912	1.3213	301-432_broad_peak_632	X0632	Foxq1	ENSMUSG00000038415	31558171	31560970	+	upstream	-1273	512	Overlapping
chr13	31608213	31608784	572	7.37	4.96724	4.17189	1.45625	301-432_broad_peak_633	X0633	NA	NA	NA	NA	NA	NA	NA	NA	NA
chr13	31610965	31612153	1189	7.37	4.90601	4.13029	1.45625	301-432_broad_peak_634	X0634	NA	NA	NA	NA	NA	NA	NA	NA	NA
chr13	31614930	31616043	1114	7.69	5.36137	4.34418	1.67115	301-432_broad_peak_635	X0635	NA	ENSMUSG00000087276	31619169	31620369	+	upstream	-4239	3126	Overlapping
chr13	31618811	31621881	3071	8.38	5.71493	4.44456	1.85698	301-432_broad_peak_636	X0636	NA	ENSMUSG00000087276	31619169	31620369	+	includeFeature	-358	358	Overlapping
chr13	31618811	31621881	3071	8.38	5.71493	4.44456	1.85698	301-432_broad_peak_636	X0636	Foxf2	ENSMUSG00000038402	31625817	31631403	+	upstream	-7006	3936	Overlapping
chr13	31628816	31629698	883	7.46	4.78117	4.02094	1.35552	301-432_broad_peak_637	X0637	Foxf2	ENSMUSG00000038402	31625817	31631403	+	inside	2999	1705	Overlapping
chr13	31661554	31662601	1048	8.41	5.54313	4.32842	1.77741	301-432_broad_peak_638	X0638	NA	NA	NA	NA	NA	NA	NA	NA	NA
chr13	31666995	31667344	350	8.83	5.95235	4.62891	2.04537	301-432_broad_peak_639	X0639	NA	NA	NA	NA	NA	NA	NA	NA	NA
chr13	36717467	36720896	3430	8.01	5.15139	4.12216	1.59597	301-432_broad_peak_640	X0640	Nrn1	ENSMUSG00000039114	36725626	36734477	-	downstream	17010	4730	Overlapping
chr13	36722685	36724954	2270	8.4	5.81705	4.56474	1.91163	301-432_broad_peak_641	X0641	Nrn1	ENSMUSG00000039114	36725626	36734477	-	downstream	11792	672	Overlapping
chr13	36734142	36735532	1391	7.91	5.49007	4.36752	1.76387	301-432_broad_peak_642	X0642	Nrn1	ENSMUSG00000039114	36725626	36734477	-	overlapStart	335	335	Overlapping
chr13	38140978	38142433	1456	8.08	5.77739	4.57362	1.86157	301-432_broad_peak_643	X0643	NA	NA	NA	NA	NA	NA	NA	NA	NA
chr13	38143864	38144354	491	8.17	5.69715	4.53802	1.83325	301-432_broad_peak_644	X0644	NA	NA	NA	NA	NA	NA	NA	NA	NA
chr13	38148975	38150015	1041	7.96	5.72365	4.50752	1.85718	301-432_broad_peak_645	X0645	Dsp	ENSMUSG00000054889	38151329	38198577	+	upstream	-2354	1314	Overlapping
chr13	38148975	38150015	1041	7.96	5.72365	4.50752	1.85718	301-432_broad_peak_645	X0645	NA	ENSMUSG00000063303	38151434	38151792	-	downstream	2817	1419	Overlapping
chr13	38157900	38158358	459	7.53	5.2122	4.29024	1.57604	301-432_broad_peak_646	X0646	Dsp	ENSMUSG00000054889	38151329	38198577	+	inside	6571	6571	Overlapping
chr13	40693810	40694836	1027	7.37	5.01007	4.20089	1.45625	301-432_broad_peak_647	X0647	NA	NA	NA	NA	NA	NA	NA	NA	NA
chr13	40701556	40703249	1694	7.93	5.29942	4.23953	1.65491	301-432_broad_peak_648	X0648	NA	ENSMUSG00000055732	40704006	40707949	+	upstream	-2450	757	Overlapping
chr13	40706619	40707695	1077	8.27	5.80673	4.51957	1.90204	301-432_broad_peak_649	X0649	NA	ENSMUSG00000055732	40704006	40707949	+	inside	2613	254	Overlapping
chr13	40727110	40728645	1536	8.52	5.85543	4.54966	1.93875	301-432_broad_peak_650	X0650	Tfap2a	ENSMUSG00000021359	40715676	40733823	-	inside	6713	5178	Overlapping
chr13	40727110	40728645	1536	8.52	5.85543	4.54966	1.93875	301-432_broad_peak_650	X0650	Gm26688	ENSMUSG00000097752	40727809	40735145	+	overlapStart	-699	699	Overlapping
chr13	40734413	40734970	558	7.56	5.24034	4.30269	1.59268	301-432_broad_peak_651	X0651	Tfap2a	ENSMUSG00000021359	40715676	40733823	-	upstream	-590	590	Overlapping
chr13	40734413	40734970	558	7.56	5.24034	4.30269	1.59268	301-432_broad_peak_651	X0651	Gm26688	ENSMUSG00000097752	40727809	40735145	+	inside	6604	175	Overlapping
chr13	40738367	40739570	1204	8.82	4.82563	3.87694	1.38263	301-432_broad_peak_652	X0652	Tfap2a	ENSMUSG00000021359	40715676	40733823	-	upstream	-4544	4544	Overlapping
chr13	40738367	40739570	1204	8.82	4.82563	3.87694	1.38263	301-432_broad_peak_652	X0652	Gm26688	ENSMUSG00000097752	40727809	40735145	+	downstream	10558	3222	Overlapping
chr13	40744748	40746032	1285	7.65	5.36603	4.36091	1.66047	301-432_broad_peak_653	X0653	NA	NA	NA	NA	NA	NA	NA	NA	NA
chr13	41109056	41110574	1519	8.12	5.79106	4.51781	1.8848	301-432_broad_peak_654	X0654	Gcm2	ENSMUSG00000021362	41101428	41109988	-	overlapStart	932	586	Overlapping
chr13	41109056	41110574	1519	8.12	5.79106	4.51781	1.8848	301-432_broad_peak_654	X0654	NA	ENSMUSG00000038651	41114308	41171684	+	upstream	-5252	3734	Overlapping
chr13	42679006	42680506	1501	7.8	5.21759	4.21789	1.60832	301-432_broad_peak_655	X0655	Phactr1	ENSMUSG00000054728	42680624	43138526	+	upstream	-1618	118	Overlapping
chr13	42707399	42709870	2472	7.7	5.39637	4.36531	1.70217	301-432_broad_peak_656	X0656	Phactr1	ENSMUSG00000054728	42680624	43138526	+	inside	26775	26775	Overlapping
chr13	42718666	42720556	1891	7.73	5.46418	4.40213	1.71227	301-432_broad_peak_657	X0657	Phactr1	ENSMUSG00000054728	42680624	43138526	+	inside	38042	38042	Overlapping
chr13	43793241	43793998	758	7.65	5.31196	4.32461	1.66103	301-432_broad_peak_658	X0658	Cd83	ENSMUSG00000015396	43785108	43803130	+	inside	8133	8133	Overlapping
chr13	48660533	48666479	5947	8.49	5.79787	4.49243	1.9021	301-432_broad_peak_659	X0659	Barx1	ENSMUSG00000021381	48662999	48666507	+	overlapStart	-2466	28	Overlapping
chr13	48672874	48674605	1732	9.28	5.97916	4.59159	1.99188	301-432_broad_peak_660	X0660	NA	NA	NA	NA	NA	NA	NA	NA	NA
chr13	48676780	48677938	1159	8.02	5.69324	4.47302	1.8552	301-432_broad_peak_661	X0661	NA	NA	NA	NA	NA	NA	NA	NA	NA
chr13	48681148	48683353	2206	7.37	4.93497	4.1497	1.42289	301-432_broad_peak_662	X0662	NA	NA	NA	NA	NA	NA	NA	NA	NA
chr13	48733289	48735486	2198	8.34	5.06882	4.09067	1.50418	301-432_broad_peak_663	X0663	NA	NA	NA	NA	NA	NA	NA	NA	NA
chr13	48737934	48738384	451	7.77	5.35967	4.31653	1.71195	301-432_broad_peak_664	X0664	NA	NA	NA	NA	NA	NA	NA	NA	NA
chr13	48767064	48768524	1461	7.42	5.0762	4.2326	1.48931	301-432_broad_peak_665	X0665	NA	NA	NA	NA	NA	NA	NA	NA	NA
chr13	53385945	53387415	1471	8.26	6.04412	4.64297	2.0245	301-432_broad_peak_666	X0666	NA	NA	NA	NA	NA	NA	NA	NA	NA
chr13	53462084	53462622	539	8.58	5.68274	4.41425	1.82818	301-432_broad_peak_667	X0667	Msx2	ENSMUSG00000021469	53466882	53473074	-	downstream	10990	4260	Overlapping
chr13	53464393	53465011	619	8.3	4.84365	3.83522	1.44205	301-432_broad_peak_668	X0668	Msx2	ENSMUSG00000021469	53466882	53473074	-	downstream	8681	1871	Overlapping
chr13	53466241	53469379	3139	8.13	5.66102	4.48144	1.81841	301-432_broad_peak_669	X0669	Msx2	ENSMUSG00000021469	53466882	53473074	-	overlapEnd	6833	641	Overlapping
chr13	53470904	53471682	779	8.06	5.03428	4.03066	1.51336	301-432_broad_peak_670	X0670	Msx2	ENSMUSG00000021469	53466882	53473074	-	inside	2170	1392	Overlapping
chr13	53579473	53579953	481	7.7	5.41257	4.37682	1.69983	301-432_broad_peak_671	X0671	NA	NA	NA	NA	NA	NA	NA	NA	NA
chr13	53670889	53671803	915	7.53	5.22193	4.29687	1.57591	301-432_broad_peak_672	X0672	NA	NA	NA	NA	NA	NA	NA	NA	NA
chr13	53806790	53808114	1325	7.42	5.06134	4.22118	1.47962	301-432_broad_peak_673	X0673	NA	NA	NA	NA	NA	NA	NA	NA	NA
chr13	54254645	54254938	294	8.72	6.26852	4.77748	2.13534	301-432_broad_peak_674	X0674	NA	NA	NA	NA	NA	NA	NA	NA	NA
chr13	54733266	54734344	1079	7.82	5.10543	4.14132	1.5573	301-432_broad_peak_675	X0675	Cdhr2	ENSMUSG00000034918	54701462	54736662	+	inside	31804	2318	Overlapping
chr13	54733266	54734344	1079	7.82	5.10543	4.14132	1.5573	301-432_broad_peak_675	X0675	Gprin1	ENSMUSG00000069227	54736672	54749874	-	downstream	16608	2328	Overlapping
chr13	54738836	54739430	595	8.31	5.60803	4.33613	1.87652	301-432_broad_peak_676	X0676	Cdhr2	ENSMUSG00000034918	54701462	54736662	+	downstream	37374	2174	Overlapping
chr13	54738836	54739430	595	8.31	5.60803	4.33613	1.87652	301-432_broad_peak_676	X0676	Gprin1	ENSMUSG00000069227	54736672	54749874	-	inside	11038	2164	Overlapping
chr13	54742818	54743529	712	8.38	5.6181	4.41498	1.89459	301-432_broad_peak_677	X0677	Gprin1	ENSMUSG00000069227	54736672	54749874	-	inside	7056	6146	Overlapping
chr13	54763204	54764439	1236	8.94	6.20127	4.681	2.12605	301-432_broad_peak_678	X0678	Sncb	ENSMUSG00000034891	54758861	54766595	-	inside	3391	2156	Overlapping
chr13	54870688	54871196	509	7.37	5.00681	4.19869	1.45625	301-432_broad_peak_679	X0679	NA	NA	NA	NA	NA	NA	NA	NA	NA
chr13	54872432	54872821	390	7.47	5.11859	4.24748	1.52447	301-432_broad_peak_680	X0680	NA	NA	NA	NA	NA	NA	NA	NA	NA
chr13	54875313	54876667	1355	7.37	5.00208	4.19549	1.45625	301-432_broad_peak_681	X0681	NA	NA	NA	NA	NA	NA	NA	NA	NA
chr13	54884911	54885942	1032	8.24	4.62507	3.72719	1.25751	301-432_broad_peak_682	X0682	NA	NA	NA	NA	NA	NA	NA	NA	NA
chr13	55372598	55374704	2107	7.92	5.21551	4.21636	1.6778	301-432_broad_peak_683	X0683	Rgs14	ENSMUSG00000052087	55369733	55384687	+	inside	2865	2865	Overlapping
chr13	55402936	55403961	1026	10.44	5.35751	3.99986	1.73846	301-432_broad_peak_684	X0684	Slc34a1	ENSMUSG00000021490	55399649	55414695	+	inside	3287	3287	Overlapping
chr13	55418557	55419841	1285	7.85	5.24127	4.21518	1.69283	301-432_broad_peak_685	X0685	Slc34a1	ENSMUSG00000021490	55399649	55414695	+	downstream	18908	3862	Overlapping
chr13	55418557	55419841	1285	7.85	5.24127	4.21518	1.69283	301-432_broad_peak_685	X0685	Pfn3	ENSMUSG00000044444	55414754	55415166	-	upstream	-3391	3391	Overlapping
chr13	55418557	55419841	1285	7.85	5.24127	4.21518	1.69283	301-432_broad_peak_685	X0685	F12	ENSMUSG00000021492	55417959	55426793	-	inside	8236	598	Overlapping
chr13	55822167	55823191	1025	8.63	5.53331	4.34634	1.78585	301-432_broad_peak_686	X0686	Pitx1	ENSMUSG00000021506	55825055	55836192	-	downstream	14025	1864	Overlapping
chr13	55833151	55837369	4219	8.58	6.1804	4.80956	2.10704	301-432_broad_peak_687	X0687	Pitx1	ENSMUSG00000021506	55825055	55836192	-	overlapStart	3041	1177	Overlapping
chr13	55840337	55840753	417	9.02	5.6156	4.35265	1.87095	301-432_broad_peak_688	X0688	Pitx1	ENSMUSG00000021506	55825055	55836192	-	upstream	-4145	4145	Overlapping
chr13	55979283	55979618	336	8.26	6.03934	4.66745	1.98712	301-432_broad_peak_689	X0689	NA	NA	NA	NA	NA	NA	NA	NA	NA
chr13	56207999	56209264	1266	7.77	4.95697	4.04782	1.47941	301-432_broad_peak_690	X0690	NA	NA	NA	NA	NA	NA	NA	NA	NA
chr13	56218845	56219969	1125	7.37	5.02631	4.21187	1.45625	301-432_broad_peak_691	X0691	NA	ENSMUSG00000097361	56222225	56243940	-	downstream	25095	2256	Overlapping
chr13	56223792	56224124	333	9.49	6.37242	4.83009	2.26213	301-432_broad_peak_692	X0692	NA	ENSMUSG00000097361	56222225	56243940	-	inside	20148	1567	Overlapping
chr13	56230375	56230830	456	8.39	4.8278	3.80227	1.43946	301-432_broad_peak_693	X0693	NA	ENSMUSG00000097361	56222225	56243940	-	inside	13565	8150	Overlapping
chr13	56244377	56248865	4489	8.29	5.64669	4.45658	1.83446	301-432_broad_peak_694	X0694	NA	ENSMUSG00000097361	56222225	56243940	-	upstream	-437	437	Overlapping
chr13	56244377	56248865	4489	8.29	5.64669	4.45658	1.83446	301-432_broad_peak_694	X0694	Neurog1	ENSMUSG00000048904	56250506	56252163	-	downstream	7786	1641	Overlapping
chr13	56251343	56252922	1580	8.1	5.66484	4.51847	1.80409	301-432_broad_peak_695	X0695	Neurog1	ENSMUSG00000048904	56250506	56252163	-	overlapStart	820	759	Overlapping
chr13	56254265	56257124	2860	8.72	6.06611	4.69732	2.04099	301-432_broad_peak_696	X0696	Neurog1	ENSMUSG00000048904	56250506	56252163	-	upstream	-2102	2102	Overlapping
chr13	57658420	57658914	495	11.09	6.07008	4.36056	2.09722	301-432_broad_peak_697	X0697	Spock1	ENSMUSG00000056222	57429296	57907587	-	inside	249167	229124	Overlapping
chr13	60557917	60558999	1083	7.51	5.174	4.27046	1.56124	301-432_broad_peak_698	X0698	NA	NA	NA	NA	NA	NA	NA	NA	NA
chr13	60566101	60566625	525	7.37	4.59757	3.9195	1.25395	301-432_broad_peak_699	X0699	NA	NA	NA	NA	NA	NA	NA	NA	NA
chr13	69482894	69484229	1336	9.07	4.8798	3.84914	1.37415	301-432_broad_peak_700	X0700	NA	NA	NA	NA	NA	NA	NA	NA	NA
chr13	71950823	71952054	1232	7.71	5.443	4.39279	1.69733	301-432_broad_peak_701	X0701	NA	NA	NA	NA	NA	NA	NA	NA	NA
chr13	71955647	71956272	626	7.37	4.85892	4.09764	1.37083	301-432_broad_peak_702	X0702	Irx1	ENSMUSG00000060969	71957922	71963723	-	downstream	8076	1650	Overlapping
chr13	71958022	71959014	993	7.63	5.14442	4.22121	1.55689	301-432_broad_peak_703	X0703	Irx1	ENSMUSG00000060969	71957922	71963723	-	inside	5701	100	Overlapping
chr13	71969080	71971337	2258	7.75	5.45184	4.38951	1.7298	301-432_broad_peak_704	X0704	NA	NA	NA	NA	NA	NA	NA	NA	NA
chr13	72302060	72303524	1465	7.58	5.29103	4.32885	1.61322	301-432_broad_peak_705	X0705	NA	NA	NA	NA	NA	NA	NA	NA	NA
chr13	72623662	72624282	621	8.67	6.2193	4.85546	2.1039	301-432_broad_peak_706	X0706	NA	ENSMUSG00000093587	72617921	72628564	-	inside	4902	4282	Overlapping
chr13	72623662	72624282	621	8.67	6.2193	4.85546	2.1039	301-432_broad_peak_706	X0706	Irx2	ENSMUSG00000001504	72628821	72634196	+	upstream	-5159	4539	Overlapping
chr13	72625731	72626024	294	7.91	5.40224	4.31175	1.71568	301-432_broad_peak_707	X0707	NA	ENSMUSG00000093587	72617921	72628564	-	inside	2833	2540	Overlapping
chr13	72625731	72626024	294	7.91	5.40224	4.31175	1.71568	301-432_broad_peak_707	X0707	Irx2	ENSMUSG00000001504	72628821	72634196	+	upstream	-3090	2797	Overlapping
chr13	72630309	72630614	306	9.13	6.75962	5.08612	2.34584	301-432_broad_peak_708	X0708	NA	ENSMUSG00000093587	72617921	72628564	-	upstream	-1745	1745	Overlapping
chr13	72630309	72630614	306	9.13	6.75962	5.08612	2.34584	301-432_broad_peak_708	X0708	Irx2	ENSMUSG00000001504	72628821	72634196	+	inside	1488	1488	Overlapping
chr13	72632355	72632982	628	7.54	5.23685	4.30554	1.57949	301-432_broad_peak_709	X0709	NA	ENSMUSG00000093587	72617921	72628564	-	upstream	-3791	3791	Overlapping
chr13	72632355	72632982	628	7.54	5.23685	4.30554	1.57949	301-432_broad_peak_709	X0709	Irx2	ENSMUSG00000001504	72628821	72634196	+	inside	3534	1214	Overlapping
chr13	72635695	72636749	1055	7.95	5.67916	4.48225	1.84968	301-432_broad_peak_710	X0710	Irx2	ENSMUSG00000001504	72628821	72634196	+	downstream	6874	1499	Overlapping
chr13	73259939	73261227	1289	8.21	5.92274	4.61332	1.97776	301-432_broad_peak_711	X0711	Irx4	ENSMUSG00000021604	73260498	73269620	+	overlapStart	-559	559	Overlapping
chr13	73264375	73264783	409	7.64	5.3148	4.32729	1.64883	301-432_broad_peak_712	X0712	Irx4	ENSMUSG00000021604	73260498	73269620	+	inside	3877	3877	Overlapping
chr13	73268382	73269844	1463	9.15	5.09792	3.98588	1.59543	301-432_broad_peak_713	X0713	Irx4	ENSMUSG00000021604	73260498	73269620	+	overlapEnd	7884	224	Overlapping
chr13	73274292	73274855	564	7.47	4.76398	4.00521	1.41515	301-432_broad_peak_714	X0714	Irx4	ENSMUSG00000021604	73260498	73269620	+	downstream	13794	4672	Overlapping
chr13	74123331	74124416	1086	7.37	4.65451	3.95884	1.35002	301-432_broad_peak_715	X0715	Slc9a3	ENSMUSG00000036123	74121516	74166064	+	inside	1815	1815	Overlapping
chr13	76052572	76053588	1017	7.51	5.1726	4.27113	1.55726	301-432_broad_peak_716	X0716	Gpr150	ENSMUSG00000045509	76054868	76056996	-	downstream	4424	1280	Overlapping
chr13	78183677	78184324	648	9.03	6.59509	5.02347	2.31387	301-432_broad_peak_717	X0717	Nr2f1	ENSMUSG00000069171	78188974	78199757	-	downstream	16080	4650	Overlapping
chr13	78185555	78186294	740	7.46	5.10444	4.23914	1.52136	301-432_broad_peak_718	X0718	Nr2f1	ENSMUSG00000069171	78188974	78199757	-	downstream	14202	2680	Overlapping
chr13	78209104	78209975	872	8.41	6.2191	4.70842	2.1089	301-432_broad_peak_719	X0719	NA	ENSMUSG00000087143	78198018	78236564	+	inside	11086	11086	Overlapping
chr13	83718312	83719379	1068	8.05	4.979	3.99778	1.48148	301-432_broad_peak_720	X0720	C130071C03Rik	ENSMUSG00000050334	83721556	83741308	+	upstream	-3244	2177	Overlapping
chr13	83718312	83719379	1068	8.05	4.979	3.99778	1.48148	301-432_broad_peak_720	X0720	NA	ENSMUSG00000097265	83723443	83729582	-	downstream	11270	4064	Overlapping
chr13	83722036	83725073	3038	8.22	5.87293	4.55394	1.92564	301-432_broad_peak_721	X0721	C130071C03Rik	ENSMUSG00000050334	83721556	83741308	+	inside	480	480	Overlapping
chr13	83722036	83725073	3038	8.22	5.87293	4.55394	1.92564	301-432_broad_peak_721	X0721	NA	ENSMUSG00000097265	83723443	83729582	-	overlapEnd	7546	1407	Overlapping
chr13	94067294	94068208	915	7.86	5.54079	4.41699	1.81864	301-432_broad_peak_722	X0722	Lhfpl2	ENSMUSG00000045312	94057797	94195409	+	inside	9497	9497	Overlapping
chr13	94072054	94073053	1000	7.37	5.03993	4.22107	1.45625	301-432_broad_peak_723	X0723	Lhfpl2	ENSMUSG00000045312	94057797	94195409	+	inside	14257	14257	Overlapping
chr13	94075770	94076741	972	7.82	4.81477	3.9459	1.40613	301-432_broad_peak_724	X0724	Lhfpl2	ENSMUSG00000045312	94057797	94195409	+	inside	17973	17973	Overlapping
chr13	94594643	94595095	453	7.67	5.39227	4.37212	1.67699	301-432_broad_peak_725	X0725	NA	NA	NA	NA	NA	NA	NA	NA	NA
chr13	94596735	94598104	1370	7.37	5.03556	4.21812	1.45625	301-432_broad_peak_726	X0726	NA	NA	NA	NA	NA	NA	NA	NA	NA
chr13	94600807	94602464	1658	8.01	4.94689	3.98766	1.46128	301-432_broad_peak_727	X0727	NA	NA	NA	NA	NA	NA	NA	NA	NA
chr13	94606759	94607106	348	8.19	5.87208	4.60541	1.93253	301-432_broad_peak_728	X0728	NA	NA	NA	NA	NA	NA	NA	NA	NA
chr13	94681409	94682610	1202	8.74	5.7304	4.44127	1.83747	301-432_broad_peak_729	X0729	NA	NA	NA	NA	NA	NA	NA	NA	NA
chr13	94699966	94700724	759	9.3	5.21186	4.04758	1.5913	301-432_broad_peak_730	X0730	NA	NA	NA	NA	NA	NA	NA	NA	NA
chr13	94707700	94709101	1402	7.94	5.68426	4.4837	1.82232	301-432_broad_peak_731	X0731	NA	NA	NA	NA	NA	NA	NA	NA	NA
chr13	94711684	94715072	3389	8.17	5.90111	4.62478	1.92685	301-432_broad_peak_732	X0732	NA	NA	NA	NA	NA	NA	NA	NA	NA
chr13	94864706	94866464	1759	7.85	5.03378	4.07909	1.53544	301-432_broad_peak_733	X0733	NA	NA	NA	NA	NA	NA	NA	NA	NA
chr13	94870385	94871024	640	7.67	4.99894	4.10832	1.52663	301-432_broad_peak_734	X0734	Otp	ENSMUSG00000021685	94875628	94883681	+	upstream	-5243	4604	Overlapping
chr13	94877124	94877880	757	8.88	6.07912	4.66959	2.07226	301-432_broad_peak_735	X0735	Otp	ENSMUSG00000021685	94875628	94883681	+	inside	1496	1496	Overlapping
chr13	94937847	94939525	1679	8.36	5.75221	4.53791	1.89357	301-432_broad_peak_736	X0736	NA	NA	NA	NA	NA	NA	NA	NA	NA
chr13	98366292	98366869	578	7.96	5.52939	4.37456	1.76671	301-432_broad_peak_737	X0737	NA	NA	NA	NA	NA	NA	NA	NA	NA
chr13	98500085	98500488	404	9.08	6.83179	5.08235	2.4539	301-432_broad_peak_738	X0738	NA	NA	NA	NA	NA	NA	NA	NA	NA
chr13	105443265	105445262	1998	8.43	5.3394	4.20675	1.70589	301-432_broad_peak_739	X0739	Htr1a	ENSMUSG00000021721	105443694	105448133	+	overlapStart	-429	429	Overlapping
chr13	112981368	112981849	482	7.72	5.44046	4.38932	1.71595	301-432_broad_peak_740	X0740	NA	NA	NA	NA	NA	NA	NA	NA	NA
chr13	112988916	112991094	2179	8.12	5.61005	4.46917	1.79983	301-432_broad_peak_741	X0741	Ccno	ENSMUSG00000042417	112987803	112990778	+	overlapEnd	1113	316	Overlapping
chr13	112988916	112991094	2179	8.12	5.61005	4.46917	1.79983	301-432_broad_peak_741	X0741	Mcidas	ENSMUSG00000074651	112993869	113000394	+	upstream	-4953	2775	Overlapping
chr13	112994008	112998112	4105	8.33	5.47971	4.36063	1.75328	301-432_broad_peak_742	X0742	Ccno	ENSMUSG00000042417	112987803	112990778	+	downstream	6205	3230	Overlapping
chr13	112994008	112998112	4105	8.33	5.47971	4.36063	1.75328	301-432_broad_peak_742	X0742	Mcidas	ENSMUSG00000074651	112993869	113000394	+	inside	139	139	Overlapping
chr13	113008215	113009240	1026	7.37	5.04183	4.22236	1.45625	301-432_broad_peak_743	X0743	NA	NA	NA	NA	NA	NA	NA	NA	NA
chr13	113212511	113213651	1141	7.37	5.02668	4.21212	1.45625	301-432_broad_peak_744	X0744	Gzmk	ENSMUSG00000042385	113171609	113225908	-	inside	13397	12257	Overlapping
chr13	113212511	113213651	1141	7.37	5.02668	4.21212	1.45625	301-432_broad_peak_744	X0744	Esm1	ENSMUSG00000042379	113209660	113218098	+	inside	2851	2851	Overlapping
chr13	116296673	116298177	1505	8.21	6.04457	4.64249	1.98905	301-432_broad_peak_745	X0745	Isl1	ENSMUSG00000042258	116298282	116309688	-	downstream	13015	105	Overlapping
chr13	120023570	120029268	5699	12.5	6.58663	4.419	2.49151	301-432_broad_peak_746	X0746	Gm21188;Gm36079	ENSMUSG00000095029	120026440	120027011	-	includeFeature	3441	2257	Overlapping
chr13	120030717	120032264	1548	12.12	6.67718	4.47747	2.49422	301-432_broad_peak_747	X0747	Gm21188;Gm36079	ENSMUSG00000095029	120026440	120027011	-	upstream	-3706	3706	Overlapping
chr13	120030717	120032264	1548	12.12	6.67718	4.47747	2.49422	301-432_broad_peak_747	X0747	Gm21188;Gm36079	ENSMUSG00000095609	120034760	120035331	-	downstream	4614	2496	Overlapping
chr13	120035083	120038682	3600	14.65	7.26627	4.34009	2.98364	301-432_broad_peak_748	X0748	Gm21188;Gm36079	ENSMUSG00000095609	120034760	120035331	-	overlapStart	248	248	Overlapping
chr13	120042418	120042977	560	9.45	6.87801	5.25243	2.43066	301-432_broad_peak_749	X0749	NA	ENSMUSG00000093829	120045335	120045439	+	upstream	-2917	2358	Overlapping
chr13	120050537	120051142	606	7.37	5.04183	4.22236	1.45625	301-432_broad_peak_750	X0750	NA	NA	NA	NA	NA	NA	NA	NA	NA
chr13	120093778	120094627	850	8.29	6.13925	4.6838	2.04268	301-432_broad_peak_751	X0751	NA	ENSMUSG00000095709	120099350	120100332	-	downstream	6554	4723	Overlapping
chr14	12335690	12337152	1463	7.98	5.76392	4.52314	1.84066	301-432_broad_peak_752	X0752	NA	ENSMUSG00000077158	12333777	12333904	-	upstream	-1786	1786	Overlapping
chr14	12335690	12337152	1463	7.98	5.76392	4.52314	1.84066	301-432_broad_peak_752	X0752	Fezf2	ENSMUSG00000021743	12341893	12345865	-	downstream	10175	4741	Overlapping
chr14	12343034	12343730	697	7.6	4.52858	3.81406	1.23229	301-432_broad_peak_753	X0753	Fezf2	ENSMUSG00000021743	12341893	12345865	-	inside	2831	1141	Overlapping
chr14	12345706	12346489	784	8.22	5.44163	4.25125	1.7865	301-432_broad_peak_754	X0754	Fezf2	ENSMUSG00000021743	12341893	12345865	-	overlapStart	159	159	Overlapping
chr14	28273047	28273485	439	7.37	4.98931	4.18685	1.45625	301-432_broad_peak_755	X0755	Erc2	ENSMUSG00000040640	27622443	28478537	+	inside	650604	205052	Overlapping
chr14	29717054	29718833	1780	7.7	5.06147	4.1577	1.48227	301-432_broad_peak_756	X0756	Cacna2d3	ENSMUSG00000021991	28904948	29721864	-	inside	4810	3031	Overlapping
chr14	29733372	29733699	328	8.09	5.79068	4.57621	1.86122	301-432_broad_peak_757	X0757	NA	NA	NA	NA	NA	NA	NA	NA	NA
chr14	32381795	32382498	704	8.22	5.92512	4.64545	1.92012	301-432_broad_peak_758	X0758	1700024G13Rik	ENSMUSG00000072473	32376503	32388373	-	inside	6578	5292	Overlapping
chr14	32463122	32463899	778	7.79	5.47686	4.39099	1.72713	301-432_broad_peak_759	X0759	Chat	ENSMUSG00000021919	32408204	32465909	-	inside	2787	2010	Overlapping
chr14	32463122	32463899	778	7.79	5.47686	4.39099	1.72713	301-432_broad_peak_759	X0759	NA	ENSMUSG00000097794	32465043	32483539	+	upstream	-1921	1144	Overlapping
chr14	32466467	32467009	543	7.62	5.14241	4.21444	1.52976	301-432_broad_peak_760	X0760	Chat	ENSMUSG00000021919	32408204	32465909	-	upstream	-558	558	Overlapping
chr14	32466467	32467009	543	7.62	5.14241	4.21444	1.52976	301-432_broad_peak_760	X0760	NA	ENSMUSG00000097794	32465043	32483539	+	inside	1424	1424	Overlapping
chr14	32470993	32472330	1338	7.37	5.03307	4.21644	1.45625	301-432_broad_peak_761	X0761	NA	ENSMUSG00000097794	32465043	32483539	+	inside	5950	5950	Overlapping
chr14	32600015	32601131	1117	7.37	4.95403	4.16249	1.41525	301-432_broad_peak_762	X0762	Prrxl1	ENSMUSG00000041730	32599928	32649246	+	inside	87	87	Overlapping
chr14	33239909	33240703	795	7.37	4.99949	4.19373	1.45625	301-432_broad_peak_763	X0763	Arhgap22	ENSMUSG00000063506	33214027	33369934	+	inside	25882	25882	Overlapping
chr14	34218806	34219610	805	7.78	5.49667	4.40941	1.75405	301-432_broad_peak_764	X0764	Syt15	ENSMUSG00000041479	34219596	34230421	+	overlapStart	-790	14	Overlapping
chr14	44988459	44989799	1341	7.4	4.81197	4.05835	1.35087	301-432_broad_peak_765	X0765	NA	ENSMUSG00000090709	44972269	45006900	-	inside	18441	16190	Overlapping
chr14	44988459	44989799	1341	7.4	4.81197	4.05835	1.35087	301-432_broad_peak_765	X0765	Ptger2	ENSMUSG00000037759	44988196	45003820	+	inside	263	263	Overlapping
chr14	46604273	46605374	1102	7.73	5.4476	4.39033	1.72049	301-432_broad_peak_766	X0766	NA	NA	NA	NA	NA	NA	NA	NA	NA
chr14	48658116	48660095	1980	8.82	6.31257	4.82968	2.18699	301-432_broad_peak_767	X0767	Otx2	ENSMUSG00000021848	48657680	48667644	-	inside	9528	436	Overlapping
chr14	48675573	48676911	1339	8.38	5.88526	4.54294	1.96579	301-432_broad_peak_768	X0768	NA	NA	NA	NA	NA	NA	NA	NA	NA
chr14	48679835	48680769	935	9.06	5.03962	4.12032	1.52264	301-432_broad_peak_769	X0769	NA	NA	NA	NA	NA	NA	NA	NA	NA
chr14	55378871	55379414	544	7.72	4.88637	4.02047	1.4774	301-432_broad_peak_770	X0770	NA	NA	NA	NA	NA	NA	NA	NA	NA
chr14	57059423	57060552	1130	7.43	4.63379	3.92722	1.31379	301-432_broad_peak_771	X0771	Gja3	ENSMUSG00000048582	57035609	57058030	-	upstream	-1393	1393	Overlapping
chr14	57133526	57134128	603	7.37	4.75501	4.02682	1.32449	301-432_broad_peak_772	X0772	Gjb6	ENSMUSG00000040055	57123304	57133611	-	overlapStart	85	85	Overlapping
chr14	57135808	57136736	929	7.91	5.56895	4.42372	1.80418	301-432_broad_peak_773	X0773	Gjb6	ENSMUSG00000040055	57123304	57133611	-	upstream	-2197	2197	Overlapping
chr14	58069619	58070053	435	9.64	6.43561	4.82722	2.27929	301-432_broad_peak_774	X0774	Fgf9	ENSMUSG00000021974	58070548	58112337	+	upstream	-929	495	Overlapping
chr14	58077243	58079021	1779	8.56	6.20278	4.80029	2.10718	301-432_broad_peak_775	X0775	Fgf9	ENSMUSG00000021974	58070548	58112337	+	inside	6695	6695	Overlapping
chr14	60175956	60176479	524	8.71	6.51079	4.88801	2.26352	301-432_broad_peak_776	X0776	Atp8a2	ENSMUSG00000021983	59647532	60197179	-	inside	21223	20700	Overlapping
chr14	60177908	60179195	1288	8.37	4.82512	3.9524	1.37038	301-432_broad_peak_777	X0777	Atp8a2	ENSMUSG00000021983	59647532	60197179	-	inside	19271	17984	Overlapping
chr14	60379772	60380171	400	8.66	5.51612	4.33855	1.79047	301-432_broad_peak_778	X0778	Amer2	ENSMUSG00000021986	60378287	60381003	+	inside	1485	832	Overlapping
chr14	61137289	61138010	722	7.52	5.16907	4.26534	1.56592	301-432_broad_peak_779	X0779	Sacs	ENSMUSG00000048279	61138458	61240695	+	upstream	-1169	448	Overlapping
chr14	61690647	61691093	447	7.74	5.22425	4.23696	1.60262	301-432_broad_peak_780	X0780	NA	NA	NA	NA	NA	NA	NA	NA	NA
chr14	63230099	63231635	1537	7.88	4.69985	3.8718	1.29041	301-432_broad_peak_781	X0781	Gata4	ENSMUSG00000021944	63198923	63271692	-	inside	41593	31176	Overlapping
chr14	63235706	63237325	1620	7.84	5.53404	4.41986	1.78437	301-432_broad_peak_782	X0782	Gata4	ENSMUSG00000021944	63198923	63271692	-	inside	35986	34367	Overlapping
chr14	63238808	63241579	2772	8.2	4.89356	3.95	1.40406	301-432_broad_peak_783	X0783	Gata4	ENSMUSG00000021944	63198923	63271692	-	inside	32884	30113	Overlapping
chr14	63244030	63244944	915	8.04	5.61488	4.43164	1.81667	301-432_broad_peak_784	X0784	Gata4	ENSMUSG00000021944	63198923	63271692	-	inside	27662	26748	Overlapping
chr14	63247459	63248575	1117	8.38	5.95675	4.64325	1.9349	301-432_broad_peak_785	X0785	Gata4	ENSMUSG00000021944	63198923	63271692	-	inside	24233	23117	Overlapping
chr14	63250261	63253855	3595	8.54	5.3062	4.21022	1.65083	301-432_broad_peak_786	X0786	Gata4	ENSMUSG00000021944	63198923	63271692	-	inside	21431	17837	Overlapping
chr14	63255079	63255473	395	8.33	6.08355	4.69207	2.03553	301-432_broad_peak_787	X0787	Gata4	ENSMUSG00000021944	63198923	63271692	-	inside	16613	16219	Overlapping
chr14	63256698	63258110	1413	7.74	5.41492	4.36587	1.69413	301-432_broad_peak_788	X0788	Gata4	ENSMUSG00000021944	63198923	63271692	-	inside	14994	13582	Overlapping
chr14	63259317	63262805	3489	8.03	5.40071	4.33114	1.66579	301-432_broad_peak_789	X0789	Gata4	ENSMUSG00000021944	63198923	63271692	-	inside	12375	8887	Overlapping
chr14	63265950	63267107	1158	7.37	4.99587	4.19129	1.45625	301-432_broad_peak_790	X0790	Gata4	ENSMUSG00000021944	63198923	63271692	-	inside	5742	4585	Overlapping
chr14	63268465	63269145	681	8.26	5.99246	4.64448	1.98416	301-432_broad_peak_791	X0791	Gata4	ENSMUSG00000021944	63198923	63271692	-	inside	3227	2547	Overlapping
chr14	63272262	63273175	914	8.07	5.81193	4.53803	1.94739	301-432_broad_peak_792	X0792	Gata4	ENSMUSG00000021944	63198923	63271692	-	upstream	-570	570	Overlapping
chr14	63295805	63297194	1390	8.53	5.63626	4.41673	1.82383	301-432_broad_peak_793	X0793	NA	NA	NA	NA	NA	NA	NA	NA	NA
chr14	63330797	63331464	668	7.61	5.29305	4.32266	1.63317	301-432_broad_peak_794	X0794	NA	NA	NA	NA	NA	NA	NA	NA	NA
chr14	63583585	63584697	1113	7.79	5.49307	4.41556	1.73649	301-432_broad_peak_795	X0795	NA	NA	NA	NA	NA	NA	NA	NA	NA
chr14	63587218	63588193	976	8.32	5.95526	4.55957	1.99306	301-432_broad_peak_796	X0796	NA	NA	NA	NA	NA	NA	NA	NA	NA
chr14	63945952	63947509	1558	8.61	6.22006	4.79062	2.12361	301-432_broad_peak_797	X0797	Sox7	ENSMUSG00000063060	63943675	63950732	+	inside	2277	2277	Overlapping
chr14	63949056	63950116	1061	8.01	4.97713	4.06077	1.46039	301-432_broad_peak_798	X0798	Sox7	ENSMUSG00000063060	63943675	63950732	+	inside	5381	616	Overlapping
chr14	64587567	64587860	294	7.94	5.71172	4.50708	1.85663	301-432_broad_peak_799	X0799	Mir124a-1hg	ENSMUSG00000097545	64588116	64593959	+	upstream	-549	256	Overlapping
chr14	64587567	64587860	294	7.94	5.71172	4.50708	1.85663	301-432_broad_peak_799	X0799	Mir124a-1	ENSMUSG00000065597	64590658	64590741	+	upstream	-3091	2798	Overlapping
chr14	64587567	64587860	294	7.94	5.71172	4.50708	1.85663	301-432_broad_peak_799	X0799	Mir3078	ENSMUSG00000092972	64591186	64591271	+	upstream	-3619	3326	Overlapping
chr14	64590266	64592441	2176	9.14	6.45687	4.79753	2.30431	301-432_broad_peak_800	X0800	Mir124a-1hg	ENSMUSG00000097545	64588116	64593959	+	inside	2150	1518	Overlapping
chr14	64590266	64592441	2176	9.14	6.45687	4.79753	2.30431	301-432_broad_peak_800	X0800	Mir124a-1	ENSMUSG00000065597	64590658	64590741	+	includeFeature	-392	392	Overlapping
chr14	64590266	64592441	2176	9.14	6.45687	4.79753	2.30431	301-432_broad_peak_800	X0800	Mir3078	ENSMUSG00000092972	64591186	64591271	+	includeFeature	-920	920	Overlapping
chr14	64594389	64595610	1222	8.11	4.81129	3.86707	1.42044	301-432_broad_peak_801	X0801	Mir124a-1hg	ENSMUSG00000097545	64588116	64593959	+	downstream	6273	430	Overlapping
chr14	64594389	64595610	1222	8.11	4.81129	3.86707	1.42044	301-432_broad_peak_801	X0801	Mir124a-1	ENSMUSG00000065597	64590658	64590741	+	downstream	3731	3648	Overlapping
chr14	64594389	64595610	1222	8.11	4.81129	3.86707	1.42044	301-432_broad_peak_801	X0801	Mir3078	ENSMUSG00000092972	64591186	64591271	+	downstream	3203	3118	Overlapping
chr14	66912064	66912786	723	7.37	5.02936	4.21393	1.45625	301-432_broad_peak_802	X0802	Pnma2	ENSMUSG00000046204	66911171	66920054	+	inside	893	893	Overlapping
chr14	67225760	67227490	1731	7.58	5.2355	4.29393	1.60749	301-432_broad_peak_803	X0803	NA	ENSMUSG00000093744	67232438	67233129	-	downstream	7369	4948	Overlapping
chr14	67261287	67261596	310	7.61	4.85728	4.02834	1.40913	301-432_broad_peak_804	X0804	Ebf2	ENSMUSG00000022053	67233293	67430918	+	inside	27994	27994	Overlapping
chr14	67634417	67635268	852	8.04	5.3906	4.27007	1.73552	301-432_broad_peak_805	X0805	NA	NA	NA	NA	NA	NA	NA	NA	NA
chr14	67653899	67654235	337	10.26	7.95318	5.64946	3.27542	301-432_broad_peak_806	X0806	NA	NA	NA	NA	NA	NA	NA	NA	NA
chr14	69167561	69169150	1590	7.89	5.63357	4.47933	1.78507	301-432_broad_peak_807	X0807	1700092C10Rik	ENSMUSG00000092499	69164798	69171857	-	inside	4296	2707	Overlapping
chr14	69167561	69169150	1590	7.89	5.63357	4.47933	1.78507	301-432_broad_peak_807	X0807	Nkx2-6	ENSMUSG00000044186	69171577	69175539	+	upstream	-4016	2427	Overlapping
chr14	69172008	69173260	1253	7.72	5.44851	4.3903	1.67372	301-432_broad_peak_808	X0808	1700092C10Rik	ENSMUSG00000092499	69164798	69171857	-	upstream	-151	151	Overlapping
chr14	69172008	69173260	1253	7.72	5.44851	4.3903	1.67372	301-432_broad_peak_808	X0808	Nkx2-6	ENSMUSG00000044186	69171577	69175539	+	inside	431	431	Overlapping
chr14	69174620	69175451	832	7.54	5.09066	4.20672	1.51037	301-432_broad_peak_809	X0809	1700092C10Rik	ENSMUSG00000092499	69164798	69171857	-	upstream	-2763	2763	Overlapping
chr14	69174620	69175451	832	7.54	5.09066	4.20672	1.51037	301-432_broad_peak_809	X0809	Nkx2-6	ENSMUSG00000044186	69171577	69175539	+	inside	3043	88	Overlapping
chr14	69192762	69193089	328	7.59	5.06296	4.17387	1.61812	301-432_broad_peak_810	X0810	Nkx3-1	ENSMUSG00000022061	69190639	69194662	+	inside	2123	1573	Overlapping
chr14	70080451	70080876	426	7.57	5.08305	4.19405	1.58514	301-432_broad_peak_811	X0811	Egr3	ENSMUSG00000033730	70077446	70080157	+	downstream	3005	294	Overlapping
chr14	70082946	70084087	1142	7.62	4.51473	3.79412	1.17176	301-432_broad_peak_812	X0812	Egr3	ENSMUSG00000033730	70077446	70080157	+	downstream	5500	2789	Overlapping
chr14	70838188	70839658	1471	7.76	5.4682	4.3955	1.72147	301-432_broad_peak_813	X0813	NA	NA	NA	NA	NA	NA	NA	NA	NA
chr14	70870474	70871258	785	7.94	5.16263	4.14371	1.59969	301-432_broad_peak_814	X0814	NA	NA	NA	NA	NA	NA	NA	NA	NA
chr14	70883941	70884937	997	8.12	5.88392	4.5934	1.93448	301-432_broad_peak_815	X0815	NA	NA	NA	NA	NA	NA	NA	NA	NA
chr14	73535113	73536485	1373	8.55	6.37087	4.77933	2.17478	301-432_broad_peak_816	X0816	Nudt15	ENSMUSG00000033405	73519865	73548242	-	inside	13129	11757	Overlapping
chr14	73535113	73536485	1373	8.55	6.37087	4.77933	2.17478	301-432_broad_peak_816	X0816	Sucla2	ENSMUSG00000022110	73525320	73596142	+	inside	9793	9793	Overlapping
chr14	79772703	79773529	827	7.86	4.97989	4.05247	1.45776	301-432_broad_peak_817	X0817	Pcdh8	ENSMUSG00000036422	79766773	79771312	-	upstream	-1391	1391	Overlapping
chr14	79777361	79778637	1277	7.85	5.60031	4.4583	1.78536	301-432_broad_peak_818	X0818	NA	NA	NA	NA	NA	NA	NA	NA	NA
chr14	84446761	84448532	1772	8.1	5.73649	4.48048	1.89599	301-432_broad_peak_819	X0819	Pcdh17	ENSMUSG00000035566	84443564	84537060	+	inside	3197	3197	Overlapping
chr14	104473648	104473941	294	9.7	6.17758	4.59971	2.12835	301-432_broad_peak_820	X0820	Rnf219	ENSMUSG00000022120	104477535	104522666	-	downstream	49018	3594	Overlapping
chr14	118194690	118195756	1067	8.69	4.56876	3.56534	1.25231	301-432_broad_peak_821	X0821	NA	NA	NA	NA	NA	NA	NA	NA	NA
chr14	118223260	118224076	817	7.37	4.58332	3.90978	1.24659	301-432_broad_peak_822	X0822	NA	NA	NA	NA	NA	NA	NA	NA	NA
chr14	118225467	118225917	451	8.44	5.25044	4.251	1.66694	301-432_broad_peak_823	X0823	NA	NA	NA	NA	NA	NA	NA	NA	NA
chr14	118237257	118237550	294	9.68	6.19437	4.62548	2.16051	301-432_broad_peak_824	X0824	Sox21	ENSMUSG00000061517	118233233	118237030	-	upstream	-227	227	Overlapping
chr14	118237257	118237550	294	9.68	6.19437	4.62548	2.16051	301-432_broad_peak_824	X0824	NA	ENSMUSG00000090534	118236233	118261199	+	inside	1024	1024	Overlapping
chr14	118420474	118421772	1299	7.51	5.19492	4.28597	1.55729	301-432_broad_peak_825	X0825	NA	NA	NA	NA	NA	NA	NA	NA	NA
chr14	118432919	118434983	2065	7.57	5.19804	4.27002	1.58107	301-432_broad_peak_826	X0826	NA	NA	NA	NA	NA	NA	NA	NA	NA
chr14	118440383	118440717	335	8.16	5.92266	4.59573	1.99737	301-432_broad_peak_827	X0827	NA	NA	NA	NA	NA	NA	NA	NA	NA
chr14	119136728	119137283	556	7.37	5.03419	4.21719	1.45625	301-432_broad_peak_828	X0828	Hs6st3	ENSMUSG00000053465	119138416	119869594	+	upstream	-1688	1133	Overlapping
chr14	121504963	121506744	1782	7.7	5.42598	4.38506	1.70192	301-432_broad_peak_829	X0829	Slc15a1	ENSMUSG00000025557	121459622	121505254	-	overlapStart	291	291	Overlapping
chr14	122224708	122226918	2211	7.71	5.27685	4.2825	1.63065	301-432_broad_peak_830	X0830	Clybl	ENSMUSG00000025545	122181695	122402232	+	inside	43013	43013	Overlapping
chr14	122365022	122366052	1031	7.37	4.98931	4.18685	1.45625	301-432_broad_peak_831	X0831	Clybl	ENSMUSG00000025545	122181695	122402232	+	inside	183327	36180	Overlapping
chr14	122367739	122369963	2225	7.82	5.5019	4.40337	1.78266	301-432_broad_peak_832	X0832	Clybl	ENSMUSG00000025545	122181695	122402232	+	inside	186044	32269	Overlapping
chr14	122381162	122381957	796	9.43	7.00747	5.25997	2.55197	301-432_broad_peak_833	X0833	Clybl	ENSMUSG00000025545	122181695	122402232	+	inside	199467	20275	Overlapping
chr14	122403717	122405761	2045	7.37	4.788	4.04939	1.34666	301-432_broad_peak_834	X0834	Clybl	ENSMUSG00000025545	122181695	122402232	+	downstream	222022	1485	Overlapping
chr14	122452044	122453121	1078	8.8	4.99128	3.93587	1.51305	301-432_broad_peak_835	X0835	Gm5089	ENSMUSG00000064052	122434855	122451115	-	upstream	-929	929	Overlapping
chr14	122452044	122453121	1078	8.8	4.99128	3.93587	1.51305	301-432_broad_peak_835	X0835	Zic5	ENSMUSG00000041703	122456796	122465677	-	downstream	13633	3675	Overlapping
chr14	122454509	122455963	1455	7.37	4.9145	4.13554	1.39679	301-432_broad_peak_836	X0836	Gm5089	ENSMUSG00000064052	122434855	122451115	-	upstream	-3394	3394	Overlapping
chr14	122454509	122455963	1455	7.37	4.9145	4.13554	1.39679	301-432_broad_peak_836	X0836	Zic5	ENSMUSG00000041703	122456796	122465677	-	downstream	11168	833	Overlapping
chr14	122462902	122464077	1176	8.25	5.06626	4.06145	1.49459	301-432_broad_peak_837	X0837	Zic5	ENSMUSG00000041703	122456796	122465677	-	inside	2775	1600	Overlapping
chr14	122466841	122468543	1703	7.37	4.7816	4.04509	1.34898	301-432_broad_peak_838	X0838	Zic5	ENSMUSG00000041703	122456796	122465677	-	upstream	-1164	1164	Overlapping
chr14	122466841	122468543	1703	7.37	4.7816	4.04509	1.34898	301-432_broad_peak_838	X0838	2610035F20Rik	ENSMUSG00000085555	122470285	122475199	-	downstream	8358	1742	Overlapping
chr14	122472933	122474122	1190	7.37	4.99626	4.19155	1.45625	301-432_broad_peak_839	X0839	2610035F20Rik	ENSMUSG00000085555	122470285	122475199	-	inside	2266	1077	Overlapping
chr14	122472933	122474122	1190	7.37	4.99626	4.19155	1.45625	301-432_broad_peak_839	X0839	Zic2	ENSMUSG00000061524	122475436	122479852	+	upstream	-2503	1314	Overlapping
chr14	122477013	122477318	306	8.3	5.90565	4.54397	1.95078	301-432_broad_peak_840	X0840	2610035F20Rik	ENSMUSG00000085555	122470285	122475199	-	upstream	-1814	1814	Overlapping
chr14	122477013	122477318	306	8.3	5.90565	4.54397	1.95078	301-432_broad_peak_840	X0840	Zic2	ENSMUSG00000061524	122475436	122479852	+	inside	1577	1577	Overlapping
chr14	122484810	122486086	1277	7.37	5.04183	4.22236	1.45625	301-432_broad_peak_841	X0841	Zic2	ENSMUSG00000061524	122475436	122479852	+	downstream	9374	4958	Overlapping
chr14	122484810	122486086	1277	7.37	5.04183	4.22236	1.45625	301-432_broad_peak_841	X0841	NA	ENSMUSG00000075465	122490587	122492121	+	upstream	-5777	4501	Overlapping
chr14	122497728	122498712	985	7.68	5.08969	4.16606	1.53721	301-432_broad_peak_842	X0842	NA	ENSMUSG00000093669	122494614	122495251	-	upstream	-2477	2477	Overlapping
chr15	8573292	8573838	547	7.87	4.98162	4.04204	1.50338	301-432_broad_peak_843	X0843	NA	NA	NA	NA	NA	NA	NA	NA	NA
chr15	11034715	11036945	2231	8.32	5.08822	4.08526	1.53936	301-432_broad_peak_844	X0844	Rxfp3	ENSMUSG00000060735	11033718	11037968	-	inside	3253	997	Overlapping
chr15	11543054	11543615	562	8.92	6.47736	4.8732	2.25537	301-432_broad_peak_845	X0845	NA	NA	NA	NA	NA	NA	NA	NA	NA
chr15	34453284	34454201	918	7.88	5.27337	4.2353	1.63097	301-432_broad_peak_846	X0846	Erich5	ENSMUSG00000044726	34453313	34473892	+	overlapStart	-29	29	Overlapping
chr15	35309407	35310112	706	7.99	5.74881	4.53541	1.87512	301-432_broad_peak_847	X0847	NA	NA	NA	NA	NA	NA	NA	NA	NA
chr15	37233587	37233966	380	7.73	5.45775	4.39867	1.72057	301-432_broad_peak_848	X0848	LOC105245924	ENSMUSG00000089804	37231922	37233309	-	upstream	-278	278	Overlapping
chr15	37233587	37233966	380	7.73	5.45775	4.39867	1.72057	301-432_broad_peak_848	X0848	Grhl2	ENSMUSG00000022286	37233037	37363569	+	inside	550	550	Overlapping
chr15	39203047	39203744	698	7.37	5.03705	4.21913	1.45625	301-432_broad_peak_849	X0849	Rims2	ENSMUSG00000037386	39198333	39681940	+	inside	4714	4714	Overlapping
chr15	54569897	54571178	1282	7.78	5.45314	4.37846	1.71112	301-432_broad_peak_850	X0850	Mal2	ENSMUSG00000024479	54571367	54602846	+	upstream	-1470	189	Overlapping
chr15	64920859	64921241	383	7.43	5.11359	4.25303	1.50145	301-432_broad_peak_851	X0851	Adcy8	ENSMUSG00000022376	64699043	64922296	-	inside	1437	1055	Overlapping
chr15	64920859	64921241	383	7.43	5.11359	4.25303	1.50145	301-432_broad_peak_851	X0851	NA	ENSMUSG00000094296	64817695	64937996	+	inside	103164	16755	Overlapping
chr15	73841411	73841874	464	8.14	5.91876	4.58766	1.97249	301-432_broad_peak_852	X0852	Mroh5	ENSMUSG00000072487	73761411	73839699	-	upstream	-1712	1712	Overlapping
chr15	73841411	73841874	464	8.14	5.91876	4.58766	1.97249	301-432_broad_peak_852	X0852	LOC102634429	ENSMUSG00000086361	73834562	73839908	+	downstream	6849	1503	Overlapping
chr15	74517117	74519062	1946	8.25	5.92152	4.6592	1.93773	301-432_broad_peak_853	X0853	Adgrb1	ENSMUSG00000034730	74516197	74589443	+	inside	920	920	Overlapping
chr15	75086673	75087022	350	166.51	9.19702	1.65166	4.26078	301-432_broad_peak_854	X0854	NA	NA	NA	NA	NA	NA	NA	NA	NA
chr15	75563230	75566120	2891	8.36	5.63759	4.3922	1.83993	301-432_broad_peak_855	X0855	Ly6h	ENSMUSG00000022577	75551269	75567255	-	inside	4025	1135	Overlapping
chr15	75730335	75730743	409	7.99	5.23778	4.20726	1.67501	301-432_broad_peak_856	X0856	NA	NA	NA	NA	NA	NA	NA	NA	NA
chr15	75733419	75733913	495	7.37	4.37396	3.76624	1.11822	301-432_broad_peak_857	X0857	NA	NA	NA	NA	NA	NA	NA	NA	NA
chr15	75737992	75744478	6487	8.26	5.51393	4.36511	1.74421	301-432_broad_peak_858	X0858	Mafa	ENSMUSG00000047591	75746844	75747922	-	downstream	9930	2366	Overlapping
chr15	75963573	75965746	2174	8.13	5.0102	4.02981	1.45726	301-432_broad_peak_859	X0859	Zfp707	ENSMUSG00000034429	75969124	75975868	+	upstream	-5551	3378	Overlapping
chr15	75995325	75996587	1263	8.72	5.58941	4.33636	1.86241	301-432_broad_peak_860	X0860	Mapk15	ENSMUSG00000063704	75993770	75999152	+	inside	1555	1555	Overlapping
chr15	75995325	75996587	1263	8.72	5.58941	4.33636	1.86241	301-432_broad_peak_860	X0860	Fam83h	ENSMUSG00000046761	76001094	76014336	-	downstream	19011	4507	Overlapping
chr15	76002077	76002778	702	9	4.61324	3.55037	1.31345	301-432_broad_peak_861	X0861	Mapk15	ENSMUSG00000063704	75993770	75999152	+	downstream	8307	2925	Overlapping
chr15	76002077	76002778	702	9	4.61324	3.55037	1.31345	301-432_broad_peak_861	X0861	Fam83h	ENSMUSG00000046761	76001094	76014336	-	inside	12259	983	Overlapping
chr15	76004663	76006204	1542	8.74	4.97115	3.87897	1.50633	301-432_broad_peak_862	X0862	Fam83h	ENSMUSG00000046761	76001094	76014336	-	inside	9673	3569	Overlapping
chr15	76037144	76038497	1354	7.56	5.24588	4.30604	1.5942	301-432_broad_peak_863	X0863	NA	ENSMUSG00000089396	76036460	76036616	+	downstream	684	528	Overlapping
chr15	76283853	76285156	1304	7.71	5.41942	4.37817	1.70524	301-432_broad_peak_864	X0864	Spatc1	ENSMUSG00000049653	76268090	76292572	+	inside	15763	7416	Overlapping
chr15	76668007	76669028	1022	7.78	5.37161	4.33528	1.66636	301-432_broad_peak_865	X0865	Kifc2	ENSMUSG00000004187	76660642	76668196	+	overlapEnd	7365	189	Overlapping
chr15	76668007	76669028	1022	7.78	5.37161	4.33528	1.66636	301-432_broad_peak_865	X0865	Foxh1	ENSMUSG00000033837	76668285	76669948	-	overlapEnd	1941	278	Overlapping
chr15	76668007	76669028	1022	7.78	5.37161	4.33528	1.66636	301-432_broad_peak_865	X0865	Ppp1r16a	ENSMUSG00000033819	76671616	76694919	+	upstream	-3609	2588	Overlapping
chr15	77657432	77659281	1850	8.02	5.20694	4.18978	1.64471	301-432_broad_peak_866	X0866	NA	NA	NA	NA	NA	NA	NA	NA	NA
chr15	77664705	77667530	2826	8.66	5.78105	4.55246	1.95252	301-432_broad_peak_867	X0867	NA	NA	NA	NA	NA	NA	NA	NA	NA
chr15	78202597	78202990	394	8.57	6.2733	4.82274	2.15084	301-432_broad_peak_868	X0868	Pvalb	ENSMUSG00000005716	78191115	78206400	-	inside	3803	3410	Overlapping
chr15	78714833	78715960	1128	10.61	7.88555	5.5014	3.31595	301-432_broad_peak_869	X0869	Elfn2	ENSMUSG00000043460	78670023	78718113	-	inside	3280	2153	Overlapping
chr15	79266992	79267924	933	7.6	4.65826	3.8971	1.30866	301-432_broad_peak_870	X0870	Baiap2l2	ENSMUSG00000018126	79258196	79285537	-	inside	18545	8796	Overlapping
chr15	79500837	79501917	1081	7.88	5.38274	4.30328	1.78473	301-432_broad_peak_871	X0871	Kcnj4	ENSMUSG00000044216	79483719	79505241	-	inside	4404	3324	Overlapping
chr15	79506831	79508947	2117	7.55	5.2165	4.2883	1.58851	301-432_broad_peak_872	X0872	Kcnj4	ENSMUSG00000044216	79483719	79505241	-	upstream	-1590	1590	Overlapping
chr15	80091499	80093110	1612	7.63	5.22531	4.27032	1.60659	301-432_broad_peak_873	X0873	NA	ENSMUSG00000064884	80088448	80088553	-	upstream	-2946	2946	Overlapping
chr15	80091499	80093110	1612	7.63	5.22531	4.27032	1.60659	301-432_broad_peak_873	X0873	Syngr1	ENSMUSG00000022415	80091335	80119501	+	inside	164	164	Overlapping
chr15	80283695	80286005	2311	8.09	5.77902	4.58001	1.84195	301-432_broad_peak_874	X0874	Cacna1i	ENSMUSG00000022416	80287239	80398279	+	upstream	-3544	1234	Overlapping
chr15	82926343	82927563	1221	8.92	5.8635	4.49934	2.05009	301-432_broad_peak_875	X0875	NA	NA	NA	NA	NA	NA	NA	NA	NA
chr15	84442923	84443714	792	7.67	5.09549	4.17412	1.63258	301-432_broad_peak_876	X0876	1810041L15Rik	ENSMUSG00000062760	84379206	84447097	-	inside	4174	3383	Overlapping
chr15	84482942	84483931	990	7.37	4.56573	3.89773	1.23392	301-432_broad_peak_877	X0877	NA	NA	NA	NA	NA	NA	NA	NA	NA
chr15	85573043	85573379	337	8.92	6.5547	4.97349	2.31774	301-432_broad_peak_878	X0878	Wnt7b	ENSMUSG00000022382	85535440	85581821	-	inside	8778	8442	Overlapping
chr15	85576796	85578109	1314	9.98	5.27462	3.98149	1.646	301-432_broad_peak_879	X0879	Wnt7b	ENSMUSG00000022382	85535440	85581821	-	inside	5025	3712	Overlapping
chr15	85576796	85578109	1314	9.98	5.27462	3.98149	1.646	301-432_broad_peak_879	X0879	AU022754	ENSMUSG00000097209	85581143	85593708	+	upstream	-4347	3034	Overlapping
chr15	87539635	87540524	890	7.52	5.08333	4.20781	1.51941	301-432_broad_peak_880	X0880	NA	NA	NA	NA	NA	NA	NA	NA	NA
chr15	89142861	89143218	358	9.05	6.42985	4.88521	2.2634	301-432_broad_peak_881	X0881	Mapk12	ENSMUSG00000022610	89130586	89140703	-	upstream	-2158	2158	Overlapping
chr15	89142861	89143218	358	9.05	6.42985	4.88521	2.2634	301-432_broad_peak_881	X0881	Mapk11	ENSMUSG00000053137	89142487	89149606	-	inside	6745	374	Overlapping
chr15	89145471	89149210	3740	8.08	5.72951	4.56903	1.84346	301-432_broad_peak_882	X0882	Mapk12	ENSMUSG00000022610	89130586	89140703	-	upstream	-4768	4768	Overlapping
chr15	89145471	89149210	3740	8.08	5.72951	4.56903	1.84346	301-432_broad_peak_882	X0882	Mapk11	ENSMUSG00000053137	89142487	89149606	-	inside	4135	396	Overlapping
chr15	89840079	89841208	1130	7.41	5.06425	4.22665	1.48393	301-432_broad_peak_883	X0883	Syt10	ENSMUSG00000063260	89782394	89841860	-	inside	1781	652	Overlapping
chr15	91908676	91908969	294	17.06	5.50492	3.23554	1.8255	301-432_broad_peak_884	X0884	NA	ENSMUSG00000044021	91838327	91936388	+	inside	70349	27419	Overlapping
chr15	95651557	95651900	344	8.21	5.94654	4.59271	1.97757	301-432_broad_peak_885	X0885	Dbx2	ENSMUSG00000045608	95623564	95655960	-	inside	4403	4060	Overlapping
chr15	95654495	95655280	786	7.37	5.03206	4.21575	1.45625	301-432_broad_peak_886	X0886	Dbx2	ENSMUSG00000045608	95623564	95655960	-	inside	1465	680	Overlapping
chr15	97244279	97245387	1109	7.98	5.75467	4.52077	1.85882	301-432_broad_peak_887	X0887	Amigo2	ENSMUSG00000048218	97244075	97247287	-	inside	3008	204	Overlapping
chr15	97244279	97245387	1109	7.98	5.75467	4.52077	1.85882	301-432_broad_peak_887	X0887	Pced1b	ENSMUSG00000044250	97247108	97385689	+	upstream	-2829	1721	Overlapping
chr15	98164255	98164841	587	8.12	5.56342	4.35256	1.81423	301-432_broad_peak_888	X0888	Asb8	ENSMUSG00000048175	98134638	98165625	-	inside	1370	784	Overlapping
chr15	98164255	98164841	587	8.12	5.56342	4.35256	1.81423	301-432_broad_peak_888	X0888	Ccdc184	ENSMUSG00000029875	98167807	98170134	+	upstream	-3552	2966	Overlapping
chr15	98168905	98169865	961	9.37	6.98024	5.22148	2.52127	301-432_broad_peak_889	X0889	Asb8	ENSMUSG00000048175	98134638	98165625	-	upstream	-3280	3280	Overlapping
chr15	98168905	98169865	961	9.37	6.98024	5.22148	2.52127	301-432_broad_peak_889	X0889	Ccdc184	ENSMUSG00000029875	98167807	98170134	+	inside	1098	269	Overlapping
chr15	98701240	98702332	1093	7.76	5.49779	4.41537	1.72467	301-432_broad_peak_890	X0890	NA	NA	NA	NA	NA	NA	NA	NA	NA
chr15	98704637	98705437	801	7.4	4.49697	3.84449	1.20352	301-432_broad_peak_891	X0891	Ccdc65	ENSMUSG00000003354	98708208	98723326	+	upstream	-3571	2771	Overlapping
chr15	98787412	98789414	2003	9.19	5.49192	4.20816	1.79325	301-432_broad_peak_892	X0892	Wnt1	ENSMUSG00000022997	98789858	98793837	+	upstream	-2446	444	Overlapping
chr15	98790781	98794451	3671	8.33	5.42178	4.2845	1.72855	301-432_broad_peak_893	X0893	Wnt1	ENSMUSG00000022997	98789858	98793837	+	overlapEnd	923	614	Overlapping
chr15	98800059	98800352	294	8.08	5.43757	4.29072	1.81521	301-432_broad_peak_894	X0894	Ddn	ENSMUSG00000059213	98803783	98807925	-	downstream	7866	3431	Overlapping
chr15	98806024	98807108	1085	8.51	5.34213	4.2597	1.70547	301-432_broad_peak_895	X0895	Ddn	ENSMUSG00000059213	98803783	98807925	-	inside	1901	817	Overlapping
chr15	98806024	98807108	1085	8.51	5.34213	4.2597	1.70547	301-432_broad_peak_895	X0895	NA	ENSMUSG00000097414	98807033	98816077	+	overlapStart	-1009	75	Overlapping
chr15	99058793	99060090	1298	7.83	5.57249	4.442	1.76021	301-432_broad_peak_896	X0896	Prph	ENSMUSG00000023484	99055175	99058978	+	overlapEnd	3618	185	Overlapping
chr15	99066973	99067275	303	10.3	7.53662	5.54857	2.97976	301-432_broad_peak_897	X0897	NA	NA	NA	NA	NA	NA	NA	NA	NA
chr15	99225798	99227680	1883	8.96	5.40534	4.23116	1.71864	301-432_broad_peak_898	X0898	Kcnh3	ENSMUSG00000037579	99224977	99242817	+	inside	821	821	Overlapping
chr15	99231542	99232890	1349	7.88	5.52394	4.397	1.77383	301-432_broad_peak_899	X0899	Kcnh3	ENSMUSG00000037579	99224977	99242817	+	inside	6565	6565	Overlapping
chr15	99583602	99584299	698	7.87	4.77539	3.90196	1.32599	301-432_broad_peak_900	X0900	Aqp2	ENSMUSG00000023013	99579057	99584545	+	inside	4545	246	Overlapping
chr15	99586705	99590147	3443	8.22	5.67566	4.41304	1.86772	301-432_broad_peak_901	X0901	Aqp2	ENSMUSG00000023013	99579057	99584545	+	downstream	7648	2160	Overlapping
chr15	99586705	99590147	3443	8.22	5.67566	4.41304	1.86772	301-432_broad_peak_901	X0901	Aqp5	ENSMUSG00000044217	99590850	99594829	+	upstream	-4145	703	Overlapping
chr15	99591452	99592695	1244	7.98	5.72989	4.50652	1.87172	301-432_broad_peak_902	X0902	Aqp5	ENSMUSG00000044217	99590850	99594829	+	inside	602	602	Overlapping
chr15	99594289	99594669	381	7.37	4.99279	4.1892	1.45625	301-432_broad_peak_903	X0903	Aqp5	ENSMUSG00000044217	99590850	99594829	+	inside	3439	160	Overlapping
chr15	99599063	99600095	1033	7.54	5.22092	4.29499	1.57156	301-432_broad_peak_904	X0904	Aqp5	ENSMUSG00000044217	99590850	99594829	+	downstream	8213	4234	Overlapping
chr15	99599063	99600095	1033	7.54	5.22092	4.29499	1.57156	301-432_broad_peak_904	X0904	Aqp6	ENSMUSG00000043144	99601401	99605477	+	upstream	-2338	1306	Overlapping
chr15	99666763	99667460	698	7.57	4.70488	3.93779	1.33034	301-432_broad_peak_905	X0905	Asic1	ENSMUSG00000023017	99670719	99701127	+	upstream	-3956	3259	Overlapping
chr15	100635007	100635791	785	8.23	5.87109	4.62704	1.93073	301-432_broad_peak_906	X0906	Smagp	ENSMUSG00000053559	100621343	100636865	-	inside	1858	1074	Overlapping
chr15	100861489	100862983	1495	8.15	5.50168	4.36199	1.72819	301-432_broad_peak_907	X0907	NA	NA	NA	NA	NA	NA	NA	NA	NA
chr15	100868539	100869271	733	7.42	4.96999	4.16187	1.44514	301-432_broad_peak_908	X0908	Scn8a	ENSMUSG00000023033	100870684	101045929	+	upstream	-2145	1413	Overlapping
chr15	100874271	100877369	3099	7.63	5.26249	4.29697	1.60509	301-432_broad_peak_909	X0909	Scn8a	ENSMUSG00000023033	100870684	101045929	+	inside	3587	3587	Overlapping
chr15	101045458	101046119	662	8.28	5.51945	4.28711	1.82488	301-432_broad_peak_910	X0910	Scn8a	ENSMUSG00000023033	100870684	101045929	+	overlapEnd	174774	190	Overlapping
chr15	101045458	101046119	662	8.28	5.51945	4.28711	1.82488	301-432_broad_peak_910	X0910	Fignl2	ENSMUSG00000095440	101050195	101054399	-	downstream	8941	4076	Overlapping
chr15	102694430	102695929	1500	8.4	5.82933	4.5317	1.90072	301-432_broad_peak_911	X0911	NA	NA	NA	NA	NA	NA	NA	NA	NA
chr15	102735288	102736113	826	7.37	5.04183	4.22236	1.45625	301-432_broad_peak_912	X0912	NA	NA	NA	NA	NA	NA	NA	NA	NA
chr15	102743965	102746845	2881	8.33	5.05252	4.07203	1.50734	301-432_broad_peak_913	X0913	NA	NA	NA	NA	NA	NA	NA	NA	NA
chr15	102759305	102760646	1342	7.83	5.04007	4.09553	1.50767	301-432_broad_peak_914	X0914	NA	NA	NA	NA	NA	NA	NA	NA	NA
chr15	102868795	102869445	651	8.75	6.3767	4.88444	2.24456	301-432_broad_peak_915	X0915	NA	NA	NA	NA	NA	NA	NA	NA	NA
chr15	102880859	102882901	2043	8.42	5.83176	4.51202	1.94211	301-432_broad_peak_916	X0916	NA	NA	NA	NA	NA	NA	NA	NA	NA
chr15	102896101	102897107	1007	7.59	5.23888	4.29341	1.61465	301-432_broad_peak_917	X0917	NA	NA	NA	NA	NA	NA	NA	NA	NA
chr15	102899222	102900896	1675	8.65	5.4417	4.23823	1.69862	301-432_broad_peak_918	X0918	NA	NA	NA	NA	NA	NA	NA	NA	NA
chr15	102905371	102909159	3789	8.94	6.13477	4.67061	2.0952	301-432_broad_peak_919	X0919	NA	NA	NA	NA	NA	NA	NA	NA	NA
chr15	102910700	102913245	2546	8.24	5.93826	4.63897	1.97935	301-432_broad_peak_920	X0920	NA	NA	NA	NA	NA	NA	NA	NA	NA
chr15	102917367	102918157	791	7.7	5.42441	4.38449	1.67835	301-432_broad_peak_921	X0921	Hoxc13	ENSMUSG00000001655	102921104	102928814	+	upstream	-3737	2947	Overlapping
chr15	102925724	102926752	1029	8.29	6.05548	4.68488	2.01357	301-432_broad_peak_922	X0922	Hoxc13	ENSMUSG00000001655	102921104	102928814	+	inside	4620	2062	Overlapping
chr15	102928911	102930798	1888	8.23	5.95034	4.63525	1.9395	301-432_broad_peak_923	X0923	Hoxc13	ENSMUSG00000001655	102921104	102928814	+	downstream	7807	97	Overlapping
chr15	102932687	102940955	8269	8.88	6.38827	4.84964	2.22001	301-432_broad_peak_924	X0924	Hoxc13	ENSMUSG00000001655	102921104	102928814	+	downstream	11583	3873	Overlapping
chr15	102932687	102940955	8269	8.88	6.38827	4.84964	2.22001	301-432_broad_peak_924	X0924	Hoxc12	ENSMUSG00000050328	102936758	102938609	+	includeFeature	-4071	2346	Overlapping
chr15	102932687	102940955	8269	8.88	6.38827	4.84964	2.22001	301-432_broad_peak_924	X0924	Hotair	ENSMUSG00000086903	102944063	102948420	-	downstream	15733	3108	Overlapping
chr15	102943179	102945777	2599	8.39	6.01996	4.62897	1.96427	301-432_broad_peak_925	X0925	Hoxc12	ENSMUSG00000050328	102936758	102938609	+	downstream	6421	4570	Overlapping
chr15	102943179	102945777	2599	8.39	6.01996	4.62897	1.96427	301-432_broad_peak_925	X0925	Hotair	ENSMUSG00000086903	102944063	102948420	-	overlapEnd	5241	884	Overlapping
chr15	102947289	102949925	2637	9.09	5.65078	4.36443	1.82462	301-432_broad_peak_926	X0926	Hotair	ENSMUSG00000086903	102944063	102948420	-	overlapStart	1131	1131	Overlapping
chr15	102947289	102949925	2637	9.09	5.65078	4.36443	1.82462	301-432_broad_peak_926	X0926	Hoxc11	ENSMUSG00000001656	102954428	102957708	+	upstream	-7139	4503	Overlapping
chr15	102952788	102954511	1724	9.14	6.59022	5.02576	2.27123	301-432_broad_peak_927	X0927	Hotair	ENSMUSG00000086903	102944063	102948420	-	upstream	-4368	4368	Overlapping
chr15	102952788	102954511	1724	9.14	6.59022	5.02576	2.27123	301-432_broad_peak_927	X0927	Hoxc11	ENSMUSG00000001656	102954428	102957708	+	overlapStart	-1640	83	Overlapping
chr15	102958836	102963462	4627	8.74	6.33637	4.82069	2.18295	301-432_broad_peak_928	X0928	Hoxc11	ENSMUSG00000001656	102954428	102957708	+	downstream	4408	1128	Overlapping
chr15	102958836	102963462	4627	8.74	6.33637	4.82069	2.18295	301-432_broad_peak_928	X0928	Hoxc10	ENSMUSG00000022484	102966797	102971893	+	upstream	-7961	3335	Overlapping
chr15	102958836	102963462	4627	8.74	6.33637	4.82069	2.18295	301-432_broad_peak_928	X0928	NA	ENSMUSG00000092585	102967444	103015676	+	upstream	-8608	3982	Overlapping
chr15	102964997	102965764	768	7.98	5.49162	4.35581	1.73959	301-432_broad_peak_929	X0929	Hoxc10	ENSMUSG00000022484	102966797	102971893	+	upstream	-1800	1033	Overlapping
chr15	102964997	102965764	768	7.98	5.49162	4.35581	1.73959	301-432_broad_peak_929	X0929	NA	ENSMUSG00000092585	102967444	103015676	+	upstream	-2447	1680	Overlapping
chr15	102967668	102968777	1110	8.58	6.26118	4.82336	2.10089	301-432_broad_peak_930	X0930	Hoxc10	ENSMUSG00000022484	102966797	102971893	+	inside	871	871	Overlapping
chr15	102967668	102968777	1110	8.58	6.26118	4.82336	2.10089	301-432_broad_peak_930	X0930	NA	ENSMUSG00000092585	102967444	103015676	+	inside	224	224	Overlapping
chr15	102967668	102968777	1110	8.58	6.26118	4.82336	2.10089	301-432_broad_peak_930	X0930	NA	ENSMUSG00000092194	102973342	102973450	+	upstream	-5674	4565	Overlapping
chr15	102967668	102968777	1110	8.58	6.26118	4.82336	2.10089	301-432_broad_peak_930	X0930	Mir196a-2	ENSMUSG00000065488	102973342	102973450	+	upstream	-5674	4565	Overlapping
chr15	102972049	102975241	3193	8.54	6.1758	4.77895	2.10505	301-432_broad_peak_931	X0931	Hoxc10	ENSMUSG00000022484	102966797	102971893	+	downstream	5252	156	Overlapping
chr15	102972049	102975241	3193	8.54	6.1758	4.77895	2.10505	301-432_broad_peak_931	X0931	NA	ENSMUSG00000092585	102967444	103015676	+	inside	4605	4605	Overlapping
chr15	102972049	102975241	3193	8.54	6.1758	4.77895	2.10505	301-432_broad_peak_931	X0931	NA	ENSMUSG00000092194	102973342	102973450	+	includeFeature	-1293	1293	Overlapping
chr15	102972049	102975241	3193	8.54	6.1758	4.77895	2.10505	301-432_broad_peak_931	X0931	Mir196a-2	ENSMUSG00000065488	102973342	102973450	+	includeFeature	-1293	1293	Overlapping
chr15	102972049	102975241	3193	8.54	6.1758	4.77895	2.10505	301-432_broad_peak_931	X0931	Hoxc9	ENSMUSG00000036139	102976440	102985099	+	upstream	-4391	1199	Overlapping
chr15	102979113	102980241	1129	7.7	4.89117	4.03105	1.43359	301-432_broad_peak_932	X0932	NA	ENSMUSG00000092585	102967444	103015676	+	inside	11669	11669	Overlapping
chr15	102979113	102980241	1129	7.7	4.89117	4.03105	1.43359	301-432_broad_peak_932	X0932	Hoxc9	ENSMUSG00000036139	102976440	102985099	+	inside	2673	2673	Overlapping
chr16	9101643	9103875	2233	8.7	6.27236	4.84894	2.15902	301-432_broad_peak_933	X0933	NA	NA	NA	NA	NA	NA	NA	NA	NA
chr16	17912060	17913691	1632	8.07	5.81939	4.56012	1.91822	301-432_broad_peak_934	X0934	Dgcr14	ENSMUSG00000003527	17900712	17911348	-	upstream	-712	712	Overlapping
chr16	17912060	17913691	1632	8.07	5.81939	4.56012	1.91822	301-432_broad_peak_934	X0934	Gsc2	ENSMUSG00000022738	17913115	17915059	-	overlapEnd	2999	576	Overlapping
chr16	17916310	17917964	1655	8.16	5.93516	4.60002	1.97893	301-432_broad_peak_935	X0935	Dgcr14	ENSMUSG00000003527	17900712	17911348	-	upstream	-4962	4962	Overlapping
chr16	17916310	17917964	1655	8.16	5.93516	4.60002	1.97893	301-432_broad_peak_935	X0935	Gsc2	ENSMUSG00000022738	17913115	17915059	-	upstream	-1251	1251	Overlapping
chr16	18584651	18586152	1502	8.5	5.392	4.18402	1.76697	301-432_broad_peak_936	X0936	Tbx1	ENSMUSG00000009097	18581714	18586969	-	inside	2318	817	Overlapping
chr16	18589905	18591205	1301	8.01	5.62213	4.49948	1.79104	301-432_broad_peak_937	X0937	Tbx1	ENSMUSG00000009097	18581714	18586969	-	upstream	-2936	2936	Overlapping
chr16	18589905	18591205	1301	8.01	5.62213	4.49948	1.79104	301-432_broad_peak_937	X0937	NA	ENSMUSG00000075335	18591993	18609751	+	upstream	-2088	788	Overlapping
chr16	20591350	20591643	294	8.17	4.98992	4.00749	1.4518	301-432_broad_peak_938	X0938	Vwa5b2	ENSMUSG00000046613	20589472	20605377	+	inside	1878	1878	Overlapping
chr16	22650951	22651764	814	7.37	4.89007	4.11912	1.405	301-432_broad_peak_939	X0939	Dgkg	ENSMUSG00000022861	22468462	22657221	-	inside	6270	5457	Overlapping
chr16	22895184	22895558	375	7.37	4.61622	3.93267	1.31336	301-432_broad_peak_940	X0940	Ahsg	ENSMUSG00000022868	22892043	22899438	+	inside	3141	3141	Overlapping
chr16	29730003	29730344	342	9.06	6.37718	4.8601	2.19801	301-432_broad_peak_941	X0941	NA	NA	NA	NA	NA	NA	NA	NA	NA
chr16	29805340	29806587	1248	7.37	5.04183	4.22236	1.45625	301-432_broad_peak_942	X0942	NA	ENSMUSG00000097307	29811059	29837814	+	upstream	-5719	4472	Overlapping
chr16	30100373	30101573	1201	7.88	5.04929	4.08541	1.5413	301-432_broad_peak_943	X0943	NA	NA	NA	NA	NA	NA	NA	NA	NA
chr16	30149388	30149904	517	7.97	5.40198	4.29523	1.71403	301-432_broad_peak_944	X0944	NA	NA	NA	NA	NA	NA	NA	NA	NA
chr16	30307803	30308270	468	7.51	5.19957	4.28768	1.56091	301-432_broad_peak_945	X0945	Gp5	ENSMUSG00000047953	30307687	30310779	-	inside	2976	116	Overlapping
chr16	30307803	30308270	468	7.51	5.19957	4.28768	1.56091	301-432_broad_peak_945	X0945	Atp13a3	ENSMUSG00000022533	30312424	30388837	-	downstream	81034	4154	Overlapping
chr16	31933606	31934199	594	8.14	5.96122	4.61011	1.94968	301-432_broad_peak_946	X0946	Pigz	ENSMUSG00000045625	31933852	31946046	+	overlapStart	-246	246	Overlapping
chr16	35151245	35152292	1048	9.07	6.59681	5.05225	2.32232	301-432_broad_peak_947	X0947	Adcy5	ENSMUSG00000022840	35154878	35305737	+	upstream	-3633	2586	Overlapping
chr16	35537141	35540181	3041	9.36	5.15748	3.96032	1.6079	301-432_broad_peak_948	X0948	Sema5b	ENSMUSG00000052133	35541146	35664732	+	upstream	-4005	965	Overlapping
chr16	63869214	63869705	492	8.07	5.81541	4.56555	1.8812	301-432_broad_peak_949	X0949	NA	NA	NA	NA	NA	NA	NA	NA	NA
chr16	91137294	91138720	1427	8.52	6.0532	4.72334	2.01544	301-432_broad_peak_950	X0950	NA	NA	NA	NA	NA	NA	NA	NA	NA
chr16	91174808	91179449	4642	7.95	5.53233	4.42045	1.75619	301-432_broad_peak_951	X0951	Gm9881	ENSMUSG00000052471	91168198	91171401	-	upstream	-3407	3407	Overlapping
chr16	91211798	91212422	625	7.37	4.99836	4.19272	1.43595	301-432_broad_peak_952	X0952	NA	NA	NA	NA	NA	NA	NA	NA	NA
chr16	91216712	91219213	2502	8.1	5.8122	4.5288	1.92132	301-432_broad_peak_953	X0953	NA	NA	NA	NA	NA	NA	NA	NA	NA
chr16	91222128	91223614	1487	8.46	5.82088	4.62422	1.89419	301-432_broad_peak_954	X0954	Olig2	ENSMUSG00000039830	91225551	91228677	+	upstream	-3423	1937	Overlapping
chr16	91226694	91227536	843	7.8	5.54761	4.43649	1.7528	301-432_broad_peak_955	X0955	Olig2	ENSMUSG00000039830	91225551	91228677	+	inside	1143	1141	Overlapping
chr16	91228924	91230200	1277	7.41	5.0781	4.23628	1.48311	301-432_broad_peak_956	X0956	Olig2	ENSMUSG00000039830	91225551	91228677	+	downstream	3373	247	Overlapping
chr16	91232671	91232983	313	9.72	6.83989	5.08753	2.45544	301-432_broad_peak_957	X0957	Olig2	ENSMUSG00000039830	91225551	91228677	+	downstream	7120	3994	Overlapping
chr16	91236185	91237734	1550	7.75	4.77415	3.93771	1.37931	301-432_broad_peak_958	X0958	NA	NA	NA	NA	NA	NA	NA	NA	NA
chr16	91244059	91244566	508	7.5	5.19509	4.28785	1.55279	301-432_broad_peak_959	X0959	NA	NA	NA	NA	NA	NA	NA	NA	NA
chr16	91259746	91261766	2021	7.46	4.97684	4.15272	1.46342	301-432_broad_peak_960	X0960	NA	NA	NA	NA	NA	NA	NA	NA	NA
chr16	91274343	91275635	1293	7.73	5.31865	4.30949	1.657	301-432_broad_peak_961	X0961	Olig1	ENSMUSG00000046160	91269770	91271939	+	downstream	4573	2404	Overlapping
chr16	91317230	91317556	327	9	5.12067	4.05189	1.55638	301-432_broad_peak_962	X0962	NA	ENSMUSG00000085865	91320453	91328995	-	downstream	11765	2897	Overlapping
chr16	91323631	91325053	1423	8.15	5.85545	4.55771	1.92982	301-432_broad_peak_963	X0963	NA	ENSMUSG00000085865	91320453	91328995	-	inside	5364	3178	Overlapping
chr16	97172453	97172746	294	8.15	5.59978	4.37102	1.81148	301-432_broad_peak_964	X0964	Dscam	ENSMUSG00000050272	96592080	97170752	-	upstream	-1701	1701	Overlapping
chr17	4862996	4865571	2576	8.45	5.64688	4.38666	1.81392	301-432_broad_peak_965	X0965	NA	NA	NA	NA	NA	NA	NA	NA	NA
chr17	6320497	6321778	1282	7.73	5.37824	4.34387	1.69036	301-432_broad_peak_966	X0966	Dynlt1a	ENSMUSG00000092074	6310548	6317474	-	upstream	-3023	3023	Overlapping
chr17	6320497	6321778	1282	7.73	5.37824	4.34387	1.69036	301-432_broad_peak_966	X0966	NA	ENSMUSG00000097723	6314200	6493180	+	inside	6297	6297	Overlapping
chr17	6320497	6321778	1282	7.73	5.37824	4.34387	1.69036	301-432_broad_peak_966	X0966	NA	ENSMUSG00000094843	6324023	6324642	-	downstream	4145	2245	Overlapping
chr17	6701298	6702102	805	7.84	4.55854	3.77861	1.26603	301-432_broad_peak_967	X0967	Gm29719;Gm29721;Sytl3	ENSMUSG00000041831	6673459	6738042	+	inside	27839	27839	Overlapping
chr17	8388899	8390183	1285	7.37	5.00648	4.19846	1.45625	301-432_broad_peak_968	X0968	Sft2d1	ENSMUSG00000073468	8311103	8396852	+	inside	77796	6669	Overlapping
chr17	8388899	8390183	1285	7.37	5.00648	4.19846	1.45625	301-432_broad_peak_968	X0968	NA	ENSMUSG00000058159	8372397	8422728	+	inside	16502	16502	Overlapping
chr17	8388899	8390183	1285	7.37	5.00648	4.19846	1.45625	301-432_broad_peak_968	X0968	Gm16702	ENSMUSG00000097796	8379046	8389468	-	overlapStart	569	569	Overlapping
chr17	8431008	8431419	412	8.17	5.86774	4.60886	1.91198	301-432_broad_peak_969	X0969	T	ENSMUSG00000062327	8434424	8442496	+	upstream	-3416	3005	Overlapping
chr17	8433613	8435408	1796	8.41	5.99885	4.66203	1.99689	301-432_broad_peak_970	X0970	T	ENSMUSG00000062327	8434424	8442496	+	overlapStart	-811	811	Overlapping
chr17	12503142	12504556	1415	7.51	5.17872	4.27444	1.5593	301-432_broad_peak_971	X0971	Slc22a3	ENSMUSG00000023828	12419973	12507704	-	inside	4562	3148	Overlapping
chr17	12507629	12508297	669	7.79	4.861	4.0287	1.42402	301-432_broad_peak_972	X0972	Slc22a3	ENSMUSG00000023828	12419973	12507704	-	overlapStart	75	75	Overlapping
chr17	15374019	15374861	843	8.2	5.98394	4.60685	1.99004	301-432_broad_peak_973	X0973	Dll1	ENSMUSG00000014773	15367355	15376872	-	inside	2853	2011	Overlapping
chr17	15374019	15374861	843	8.2	5.98394	4.60685	1.99004	301-432_broad_peak_973	X0973	NA	ENSMUSG00000097566	15375001	15379475	+	upstream	-982	140	Overlapping
chr17	15379889	15381176	1288	7.76	5.48443	4.40716	1.73203	301-432_broad_peak_974	X0974	Dll1	ENSMUSG00000014773	15367355	15376872	-	upstream	-3017	3017	Overlapping
chr17	15379889	15381176	1288	7.76	5.48443	4.40716	1.73203	301-432_broad_peak_974	X0974	NA	ENSMUSG00000097566	15375001	15379475	+	downstream	4888	414	Overlapping
chr17	15387520	15387813	294	9.29	4.67704	3.65972	1.3012	301-432_broad_peak_975	X0975	NA	NA	NA	NA	NA	NA	NA	NA	NA
chr17	23659429	23661485	2057	7.79	5.32759	4.29539	1.66366	301-432_broad_peak_976	X0976	Ccdc64b	ENSMUSG00000043782	23660524	23668610	+	overlapStart	-1095	961	Overlapping
chr17	23681824	23683544	1721	9.06	5.16629	4.04215	1.57971	301-432_broad_peak_977	X0977	Tnfrsf12a	ENSMUSG00000023905	23675448	23677449	-	upstream	-4375	4375	Overlapping
chr17	23681824	23683544	1721	9.06	5.16629	4.04215	1.57971	301-432_broad_peak_977	X0977	Cldn6	ENSMUSG00000023906	23679366	23682446	+	overlapEnd	2458	622	Overlapping
chr17	23681824	23683544	1721	9.06	5.16629	4.04215	1.57971	301-432_broad_peak_977	X0977	Cldn9	ENSMUSG00000066720	23682585	23684026	-	overlapEnd	2202	482	Overlapping
chr17	23742667	23743479	813	7.5	5.18104	4.2783	1.55173	301-432_broad_peak_978	X0978	Paqr4	ENSMUSG00000023909	23736187	23740330	-	upstream	-2337	2337	Overlapping
chr17	23742667	23743479	813	7.5	5.18104	4.2783	1.55173	301-432_broad_peak_978	X0978	Kremen2	ENSMUSG00000040680	23741201	23745829	-	inside	3162	1466	Overlapping
chr17	23742667	23743479	813	7.5	5.18104	4.2783	1.55173	301-432_broad_peak_978	X0978	9530082P21Rik	ENSMUSG00000097006	23743235	23754065	+	overlapStart	-568	244	Overlapping
chr17	23745702	23747307	1606	8.12	5.67744	4.436	1.90293	301-432_broad_peak_979	X0979	Kremen2	ENSMUSG00000040680	23741201	23745829	-	overlapStart	127	127	Overlapping
chr17	23745702	23747307	1606	8.12	5.67744	4.436	1.90293	301-432_broad_peak_979	X0979	9530082P21Rik	ENSMUSG00000097006	23743235	23754065	+	inside	2467	2467	Overlapping
chr17	24691055	24691661	607	8.56	5.75497	4.41514	1.94286	301-432_broad_peak_980	X0980	Syngr3	ENSMUSG00000007021	24685093	24689955	-	upstream	-1100	1100	Overlapping
chr17	24691055	24691661	607	8.56	5.75497	4.41514	1.94286	301-432_broad_peak_980	X0980	Gfer	ENSMUSG00000040888	24693192	24696156	-	downstream	5101	1531	Overlapping
chr17	24691055	24691661	607	8.56	5.75497	4.41514	1.94286	301-432_broad_peak_980	X0980	Noxo1	ENSMUSG00000019320	24696235	24700529	+	upstream	-5180	4574	Overlapping
chr17	24752589	24754209	1621	9.54	6.10548	4.57563	2.08025	301-432_broad_peak_981	X0981	Hs3st6	ENSMUSG00000039628	24753004	24758683	+	overlapStart	-415	415	Overlapping
chr17	25301991	25302846	856	7.37	5.04183	4.22236	1.45625	301-432_broad_peak_982	X0982	Prss34	ENSMUSG00000056399	25298395	25300161	+	downstream	3596	1830	Overlapping
chr17	25301991	25302846	856	7.37	5.04183	4.22236	1.45625	301-432_broad_peak_982	X0982	NA	ENSMUSG00000088930	25306113	25306248	+	upstream	-4122	3267	Overlapping
chr17	25491944	25492307	364	7.79	5.48237	4.39737	1.76918	301-432_broad_peak_983	X0983	Sstr5	ENSMUSG00000050824	25489876	25497288	-	inside	5344	2068	Overlapping
chr17	25494446	25495810	1365	7.46	5.09222	4.23212	1.51818	301-432_broad_peak_984	X0984	Sstr5	ENSMUSG00000050824	25489876	25497288	-	inside	2842	1478	Overlapping
chr17	26115261	26115895	635	8.59	4.85465	3.76973	1.44428	301-432_broad_peak_985	X0985	Tmem8	ENSMUSG00000024180	26113317	26123254	+	inside	1944	1944	Overlapping
chr17	26311264	26311804	541	7.83	5.44823	4.35997	1.75582	301-432_broad_peak_986	X0986	NA	NA	NA	NA	NA	NA	NA	NA	NA
chr17	26813107	26813611	505	7.37	4.29948	3.71492	1.05631	301-432_broad_peak_987	X0987	NA	NA	NA	NA	NA	NA	NA	NA	NA
chr17	26825475	26826347	873	8.49	6.30317	4.73526	2.15989	301-432_broad_peak_988	X0988	NA	NA	NA	NA	NA	NA	NA	NA	NA
chr17	26828751	26829571	821	7.69	4.85228	4.00026	1.42203	301-432_broad_peak_989	X0989	NA	NA	NA	NA	NA	NA	NA	NA	NA
chr17	26830835	26833625	2791	8.64	4.91091	3.86383	1.44788	301-432_broad_peak_990	X0990	NA	NA	NA	NA	NA	NA	NA	NA	NA
chr17	26835383	26835745	363	8.42	6.01118	4.6289	2.07947	301-432_broad_peak_991	X0991	Nkx2-5	ENSMUSG00000015579	26838665	26841565	-	downstream	6182	2920	Overlapping
chr17	26839942	26840899	958	7.83	5.01123	4.07343	1.50927	301-432_broad_peak_992	X0992	Nkx2-5	ENSMUSG00000015579	26838665	26841565	-	inside	1623	666	Overlapping
chr17	26842633	26843416	784	8.15	5.53493	4.38279	1.75903	301-432_broad_peak_993	X0993	Nkx2-5	ENSMUSG00000015579	26838665	26841565	-	upstream	-1068	1068	Overlapping
chr17	26856507	26859788	3282	8.54	6.23495	4.79913	2.15454	301-432_broad_peak_994	X0994	NA	ENSMUSG00000078838	26860288	26886175	-	downstream	29668	500	Overlapping
chr17	26856507	26859788	3282	8.54	6.23495	4.79913	2.15454	301-432_broad_peak_994	X0994	NA	ENSMUSG00000092539	26861444	26897886	+	upstream	-4937	1656	Overlapping
chr17	27653432	27654248	817	7.37	4.98941	4.18692	1.45625	301-432_broad_peak_995	X0995	Pacsin1	ENSMUSG00000040276	27655510	27711106	+	upstream	-2078	1262	Overlapping
chr17	27656162	27657336	1175	7.37	4.95764	4.16537	1.45625	301-432_broad_peak_996	X0996	Pacsin1	ENSMUSG00000040276	27655510	27711106	+	inside	652	652	Overlapping
chr17	28361488	28364019	2532	8.2	5.11531	4.08348	1.59287	301-432_broad_peak_997	X0997	Tulp1	ENSMUSG00000037446	28351516	28365182	-	inside	3694	1163	Overlapping
chr17	28387493	28387786	294	9.14	6.77555	5.1023	2.36811	301-432_broad_peak_998	X0998	NA	NA	NA	NA	NA	NA	NA	NA	NA
chr17	30900445	30901209	765	10.14	4.75946	3.581	1.35342	301-432_broad_peak_999	X0999	Glp1r	ENSMUSG00000024027	30901868	30936510	+	upstream	-1423	659	Overlapping
chr17	31796098	31796437	340	7.6	5.03243	4.14744	1.58375	301-432_broad_peak_1000	X1000	NA	NA	NA	NA	NA	NA	NA	NA	NA
chr17	32078419	32080754	2336	8.56	5.48097	4.27782	1.79106	301-432_broad_peak_1001	X1001	Pdxk-ps	ENSMUSG00000002791	32076084	32100286	-	inside	21867	2335	Overlapping
chr17	32083385	32084230	846	8.07	5.30727	4.20175	1.7124	301-432_broad_peak_1002	X1002	Pdxk-ps	ENSMUSG00000002791	32076084	32100286	-	inside	16901	7301	Overlapping
chr17	32096126	32097710	1585	9.06	5.58369	4.35023	1.87767	301-432_broad_peak_1003	X1003	Pdxk-ps	ENSMUSG00000002791	32076084	32100286	-	inside	4160	2576	Overlapping
chr17	32100883	32103969	3087	7.93	5.63938	4.4579	1.79696	301-432_broad_peak_1004	X1004	Pdxk-ps	ENSMUSG00000002791	32076084	32100286	-	upstream	-597	597	Overlapping
chr17	32163049	32163472	424	8.34	5.1432	4.10697	1.52729	301-432_broad_peak_1005	X1005	Notch3	ENSMUSG00000038146	32120821	32166880	-	inside	3831	3408	Overlapping
chr17	32391597	32391976	380	7.37	4.78531	4.04764	1.35142	301-432_broad_peak_1006	X1006	Wiz	ENSMUSG00000024050	32354056	32389401	-	upstream	-2196	2196	Overlapping
chr17	32391597	32391976	380	7.37	4.78531	4.04764	1.35142	301-432_broad_peak_1006	X1006	NA	ENSMUSG00000084600	32389012	32389069	+	downstream	2585	2528	Overlapping
chr17	32391597	32391976	380	7.37	4.78531	4.04764	1.35142	301-432_broad_peak_1006	X1006	Rasal3	ENSMUSG00000052142	32390660	32403583	-	inside	11986	937	Overlapping
chr17	32415136	32416329	1194	7.39	4.4915	3.8415	1.20137	301-432_broad_peak_1007	X1007	Pglyrp2	ENSMUSG00000079563	32413101	32424167	-	inside	9031	2035	Overlapping
chr17	32461453	32461964	512	7.37	5.0223	4.20916	1.45625	301-432_broad_peak_1008	X1008	NA	NA	NA	NA	NA	NA	NA	NA	NA
chr17	33978328	33980109	1782	9.1	6.741	5.07773	2.40875	301-432_broad_peak_1009	X1009	NA	ENSMUSG00000067203	33974787	33978788	-	overlapStart	460	460	Overlapping
chr17	33978328	33980109	1782	9.1	6.741	5.07773	2.40875	301-432_broad_peak_1009	X1009	NA	ENSMUSG00000092512	33980487	33980744	-	downstream	2416	378	Overlapping
chr17	33997794	33998116	323	10.8	6.06508	4.36811	2.12651	301-432_broad_peak_1010	X1010	H2-K1	ENSMUSG00000061232	33996018	34000333	-	inside	2539	1776	Overlapping
chr17	34001781	34002142	362	8.89	4.77059	3.79255	1.38713	301-432_broad_peak_1011	X1011	H2-K1	ENSMUSG00000061232	33996018	34000333	-	upstream	-1448	1448	Overlapping
chr17	34179182	34180021	840	7.37	5.02486	4.21089	1.45625	301-432_broad_peak_1012	X1012	Psmb9	ENSMUSG00000096727	34181989	34187764	-	downstream	8582	1968	Overlapping
chr17	34214455	34215860	1406	8.26	5.98986	4.65911	1.94548	301-432_broad_peak_1013	X1013	Tap2	ENSMUSG00000024339	34203528	34216321	+	inside	10927	461	Overlapping
chr17	34214455	34215860	1406	8.26	5.98986	4.65911	1.94548	301-432_broad_peak_1013	X1013	NA	ENSMUSG00000081512	34211313	34214459	-	overlapStart	4	4	Overlapping
chr17	34672701	34673235	535	8.23	5.44264	4.24396	1.779	301-432_broad_peak_1014	X1014	Tnxb	ENSMUSG00000033327	34670536	34719815	+	inside	2165	2165	Overlapping
chr17	34677296	34677609	314	8.06	5.29369	4.19623	1.68519	301-432_broad_peak_1015	X1015	Tnxb	ENSMUSG00000033327	34670536	34719815	+	inside	6760	6760	Overlapping
chr17	34968515	34971627	3113	8.51	5.8156	4.53534	1.95481	301-432_broad_peak_1016	X1016	Hspa1a	ENSMUSG00000091971	34969200	34972154	-	overlapEnd	3639	527	Overlapping
chr17	34968515	34971627	3113	8.51	5.8156	4.53534	1.95481	301-432_broad_peak_1016	X1016	NA	ENSMUSG00000092609	34969913	34972136	+	overlapStart	-1398	509	Overlapping
chr17	34968515	34971627	3113	8.51	5.8156	4.53534	1.95481	301-432_broad_peak_1016	X1016	Hspa1l	ENSMUSG00000007033	34972704	34979284	+	upstream	-4189	1077	Overlapping
chr17	35066137	35067322	1186	7.37	5.01557	4.2046	1.45625	301-432_broad_peak_1017	X1017	Ddah2	ENSMUSG00000007039	35059036	35062095	+	downstream	7101	4042	Overlapping
chr17	35066137	35067322	1186	7.37	5.01557	4.2046	1.45625	301-432_broad_peak_1017	X1017	G6b	ENSMUSG00000073414	35062694	35066184	-	overlapStart	47	47	Overlapping
chr17	35066137	35067322	1186	7.37	5.01557	4.2046	1.45625	301-432_broad_peak_1017	X1017	Ly6g6c	ENSMUSG00000092586	35065389	35070050	+	inside	748	748	Overlapping
chr17	35066137	35067322	1186	7.37	5.01557	4.2046	1.45625	301-432_broad_peak_1017	X1017	Ly6g6d	ENSMUSG00000073413	35071444	35078065	-	downstream	11928	4122	Overlapping
chr17	35077512	35078306	795	7.37	5.01984	4.20749	1.45625	301-432_broad_peak_1018	X1018	Ly6g6d	ENSMUSG00000073413	35071444	35078065	-	overlapStart	553	241	Overlapping
chr17	35077512	35078306	795	7.37	5.01984	4.20749	1.45625	301-432_broad_peak_1018	X1018	Ly6g6e	ENSMUSG00000013766	35076903	35078804	+	inside	609	498	Overlapping
chr17	35077512	35078306	795	7.37	5.01984	4.20749	1.45625	301-432_broad_peak_1018	X1018	Ly6g6f	ENSMUSG00000034923	35080481	35085610	-	downstream	8098	2175	Overlapping
chr17	35200582	35202492	1911	8.11	5.54636	4.38278	1.86017	301-432_broad_peak_1019	X1019	Ltb	ENSMUSG00000024399	35194440	35196320	+	downstream	6142	4262	Overlapping
chr17	35200582	35202492	1911	8.11	5.54636	4.38278	1.86017	301-432_broad_peak_1019	X1019	Tnf	ENSMUSG00000024401	35199382	35202007	-	overlapStart	1425	485	Overlapping
chr17	35200582	35202492	1911	8.11	5.54636	4.38278	1.86017	301-432_broad_peak_1019	X1019	Lta	ENSMUSG00000024402	35203166	35205351	-	downstream	4769	674	Overlapping
chr17	35280674	35281720	1047	10.21	6.08881	4.41016	2.17556	301-432_broad_peak_1020	X1020	NA	ENSMUSG00000092444	35278177	35279414	-	upstream	-1260	1260	Overlapping
chr17	35290513	35291838	1326	8.18	4.38972	3.57669	1.12842	301-432_broad_peak_1021	X1021	NA	NA	NA	NA	NA	NA	NA	NA	NA
chr17	35306220	35307607	1388	9.24	4.70969	3.65003	1.33595	301-432_broad_peak_1022	X1022	NA	ENSMUSG00000092438	35304207	35306317	-	overlapStart	97	97	Overlapping
chr17	35317649	35326402	8754	10.99	6.81751	4.7459	2.74571	301-432_broad_peak_1023	X1023	H2-Q1	ENSMUSG00000079507	35320406	35325099	+	includeFeature	-2757	1303	Overlapping
chr17	35340585	35341370	786	9.1	6.42158	4.85431	2.3112	301-432_broad_peak_1024	X1024	NA	ENSMUSG00000091655	35335910	35336292	+	downstream	4675	4293	Overlapping
chr17	35340585	35341370	786	9.1	6.42158	4.85431	2.3112	301-432_broad_peak_1024	X1024	H2-Q2	ENSMUSG00000091705	35342243	35346762	+	upstream	-1658	873	Overlapping
chr17	35344699	35347858	3160	7.6	4.88126	4.05631	1.37939	301-432_broad_peak_1025	X1025	H2-Q2	ENSMUSG00000091705	35342243	35346762	+	overlapEnd	2456	1096	Overlapping
chr17	35353451	35353835	385	9.06	4.67897	3.63799	1.31648	301-432_broad_peak_1026	X1026	NA	NA	NA	NA	NA	NA	NA	NA	NA
chr17	35355352	35355702	351	9.21	4.59347	3.67112	1.23027	301-432_broad_peak_1027	X1027	NA	ENSMUSG00000092253	35358990	35359972	+	upstream	-3638	3288	Overlapping
chr17	35465651	35466828	1178	8.2	5.68382	4.43948	1.85327	301-432_broad_peak_1028	X1028	NA	ENSMUSG00000092198	35465456	35466482	-	overlapStart	831	195	Overlapping
chr17	35465651	35466828	1178	8.2	5.68382	4.43948	1.85327	301-432_broad_peak_1028	X1028	H2-Q10	ENSMUSG00000067235	35470090	35474563	+	upstream	-4439	3262	Overlapping
chr17	35468957	35472300	3344	8.55	5.32198	4.22273	1.67942	301-432_broad_peak_1029	X1029	NA	ENSMUSG00000092198	35465456	35466482	-	upstream	-2475	2475	Overlapping
chr17	35468957	35472300	3344	8.55	5.32198	4.22273	1.67942	301-432_broad_peak_1029	X1029	H2-Q10	ENSMUSG00000067235	35470090	35474563	+	overlapStart	-1133	1133	Overlapping
chr17	36059773	36060236	464	9.01	4.33257	3.33743	1.07865	301-432_broad_peak_1030	X1030	NA	ENSMUSG00000092365	36032421	36117121	+	inside	27352	27352	Overlapping
chr17	36059773	36060236	464	9.01	4.33257	3.33743	1.07865	301-432_broad_peak_1030	X1030	Gm6034	ENSMUSG00000073407	36042962	36058645	+	downstream	16811	1128	Overlapping
chr17	36059773	36060236	464	9.01	4.33257	3.33743	1.07865	301-432_broad_peak_1030	X1030	Gm11127	ENSMUSG00000079492	36055817	36058371	-	upstream	-1402	1402	Overlapping
chr17	36059773	36060236	464	9.01	4.33257	3.33743	1.07865	301-432_broad_peak_1030	X1030	H2-Bl	ENSMUSG00000073406	36064976	36084223	-	downstream	24450	4740	Overlapping
chr17	36061796	36062172	377	12.17	5.04529	3.57331	1.55057	301-432_broad_peak_1031	X1031	NA	ENSMUSG00000092365	36032421	36117121	+	inside	29375	29375	Overlapping
chr17	36061796	36062172	377	12.17	5.04529	3.57331	1.55057	301-432_broad_peak_1031	X1031	Gm6034	ENSMUSG00000073407	36042962	36058645	+	downstream	18834	3151	Overlapping
chr17	36061796	36062172	377	12.17	5.04529	3.57331	1.55057	301-432_broad_peak_1031	X1031	Gm11127	ENSMUSG00000079492	36055817	36058371	-	upstream	-3425	3425	Overlapping
chr17	36061796	36062172	377	12.17	5.04529	3.57331	1.55057	301-432_broad_peak_1031	X1031	H2-Bl	ENSMUSG00000073406	36064976	36084223	-	downstream	22427	2804	Overlapping
chr17	36061796	36062172	377	12.17	5.04529	3.57331	1.55057	301-432_broad_peak_1031	X1031	NA	ENSMUSG00000091373	36066109	36067764	-	downstream	5968	3937	Overlapping
chr17	36086418	36087396	979	11.62	5.82884	4.06145	1.98872	301-432_broad_peak_1032	X1032	NA	ENSMUSG00000092365	36032421	36117121	+	inside	53997	29725	Overlapping
chr17	36086418	36087396	979	11.62	5.82884	4.06145	1.98872	301-432_broad_peak_1032	X1032	H2-Bl	ENSMUSG00000073406	36064976	36084223	-	upstream	-2195	2195	Overlapping
chr17	36138243	36138740	498	8.07	5.61219	4.42687	1.83055	301-432_broad_peak_1033	X1033	NA	ENSMUSG00000073980	36137004	36138440	-	overlapStart	197	197	Overlapping
chr17	36138243	36138740	498	8.07	5.61219	4.42687	1.83055	301-432_broad_peak_1033	X1033	NA	ENSMUSG00000092630	36138598	36138843	-	overlapEnd	600	103	Overlapping
chr17	36138243	36138740	498	8.07	5.61219	4.42687	1.83055	301-432_broad_peak_1033	X1033	NA	ENSMUSG00000073403	36141759	36145923	-	downstream	7680	3019	Overlapping
chr17	36185653	36188371	2719	12.73	5.16763	3.55328	1.6313	301-432_broad_peak_1034	X1034	NA	ENSMUSG00000092480	36182197	36182430	-	upstream	-3223	3223	Overlapping
chr17	36185653	36188371	2719	12.73	5.16763	3.55328	1.6313	301-432_broad_peak_1034	X1034	LOC105242510;H2-T18;H2-T3	ENSMUSG00000054128	36185573	36190287	-	inside	4634	80	Overlapping
chr17	36189612	36192895	3284	11.95	5.88879	4.04426	2.02006	301-432_broad_peak_1035	X1035	LOC105242510;H2-T18;H2-T3	ENSMUSG00000054128	36185573	36190287	-	overlapStart	675	675	Overlapping
chr17	36189612	36192895	3284	11.95	5.88879	4.04426	2.02006	301-432_broad_peak_1035	X1035	NA	ENSMUSG00000092240	36194597	36194811	-	downstream	5199	1702	Overlapping
chr17	36189612	36192895	3284	11.95	5.88879	4.04426	2.02006	301-432_broad_peak_1035	X1035	NA	ENSMUSG00000092306	36197653	36198504	-	downstream	8892	4758	Overlapping
chr17	36208961	36209623	663	9.39	5.02987	3.83793	1.56104	301-432_broad_peak_1036	X1036	NA	ENSMUSG00000092457	36202350	36206323	-	upstream	-2638	2638	Overlapping
chr17	36208961	36209623	663	9.39	5.02987	3.83793	1.56104	301-432_broad_peak_1036	X1036	NA	ENSMUSG00000092265	36210696	36225232	-	downstream	16271	1073	Overlapping
chr17	39843213	39844586	1374	68.31	5.22878	1.76343	1.64931	301-432_broad_peak_1037	X1037	NA	ENSMUSG00000045999	39848104	39848827	-	downstream	5614	3518	Overlapping
chr17	39845966	39846480	515	71.15	4.52791	1.656	1.22778	301-432_broad_peak_1038	X1038	NA	ENSMUSG00000045999	39848104	39848827	-	downstream	2861	1624	Overlapping
chr17	39847684	39848742	1059	65.26	5.5115	1.82199	1.80353	301-432_broad_peak_1039	X1039	NA	ENSMUSG00000045999	39848104	39848827	-	overlapEnd	1143	85	Overlapping
chr17	44188884	44189919	1036	8.12	5.89949	4.57988	1.96733	301-432_broad_peak_1040	X1040	Clic5	ENSMUSG00000023959	44188573	44280168	+	inside	311	311	Overlapping
chr17	45545492	45547050	1559	7.72	5.19167	4.22949	1.5829	301-432_broad_peak_1041	X1041	Tcte1	ENSMUSG00000023949	45523435	45542679	+	downstream	22057	2813	Overlapping
chr17	45545492	45547050	1559	7.72	5.19167	4.22949	1.5829	301-432_broad_peak_1041	X1041	Tmem151b	ENSMUSG00000096847	45541941	45549677	-	inside	4185	2627	Overlapping
chr17	45550035	45550328	294	7.37	5.02251	4.2093	1.45625	301-432_broad_peak_1042	X1042	Tmem151b	ENSMUSG00000096847	45541941	45549677	-	upstream	-358	358	Overlapping
chr17	45874091	45874529	439	8.28	5.8754	4.65055	1.9377	301-432_broad_peak_1043	X1043	NA	NA	NA	NA	NA	NA	NA	NA	NA
chr17	46292570	46293569	1000	8.57	6.24104	4.78539	2.09033	301-432_broad_peak_1044	X1044	Dlk2	ENSMUSG00000047428	46297422	46303271	+	upstream	-4852	3853	Overlapping
chr17	46479809	46481942	2134	8.36	5.17386	4.08905	1.62	301-432_broad_peak_1045	X1045	Ttbk1	ENSMUSG00000015599	46442449	46487675	-	inside	7866	5733	Overlapping
chr17	46479809	46481942	2134	8.36	5.17386	4.08905	1.62	301-432_broad_peak_1045	X1045	NA	ENSMUSG00000097560	46471502	46825221	+	inside	8307	8307	Overlapping
chr17	46483449	46484913	1465	10.42	5.73478	4.2027	1.92313	301-432_broad_peak_1046	X1046	Ttbk1	ENSMUSG00000015599	46442449	46487675	-	inside	4226	2762	Overlapping
chr17	46483449	46484913	1465	10.42	5.73478	4.2027	1.92313	301-432_broad_peak_1046	X1046	NA	ENSMUSG00000097560	46471502	46825221	+	inside	11947	11947	Overlapping
chr17	46488302	46490024	1723	8.52	6.19111	4.76319	2.12241	301-432_broad_peak_1047	X1047	Ttbk1	ENSMUSG00000015599	46442449	46487675	-	upstream	-627	627	Overlapping
chr17	46488302	46490024	1723	8.52	6.19111	4.76319	2.12241	301-432_broad_peak_1047	X1047	NA	ENSMUSG00000097560	46471502	46825221	+	inside	16800	16800	Overlapping
chr17	47407946	47409072	1127	7.43	5.11344	4.25296	1.50136	301-432_broad_peak_1048	X1048	NA	ENSMUSG00000096361	47410364	47410740	+	upstream	-2418	1292	Overlapping
chr17	47407946	47409072	1127	7.43	5.11344	4.25296	1.50136	301-432_broad_peak_1048	X1048	1700001C19Rik	ENSMUSG00000047150	47412735	47437376	-	downstream	29430	3663	Overlapping
chr17	47438707	47439698	992	8.37	4.72005	3.74451	1.37846	301-432_broad_peak_1049	X1049	1700001C19Rik	ENSMUSG00000047150	47412735	47437376	-	upstream	-1331	1331	Overlapping
chr17	47438707	47439698	992	8.37	4.72005	3.74451	1.37846	301-432_broad_peak_1049	X1049	AI661453	ENSMUSG00000034382	47436616	47470638	+	inside	2091	2091	Overlapping
chr17	49934256	49934837	582	7.91	5.30038	4.24294	1.66341	301-432_broad_peak_1050	X1050	NA	NA	NA	NA	NA	NA	NA	NA	NA
chr17	50700911	50701747	837	7.86	5.0973	4.12047	1.55988	301-432_broad_peak_1051	X1051	Gm7334	ENSMUSG00000044645	50698526	50699880	+	downstream	2385	1031	Overlapping
chr17	56004325	56005006	682	7.71	5.43936	4.39224	1.70666	301-432_broad_peak_1052	X1052	Stap2	ENSMUSG00000038781	55997082	56005570	-	inside	1245	564	Overlapping
chr17	56004325	56005006	682	7.71	5.43936	4.39224	1.70666	301-432_broad_peak_1052	X1052	Mpnd	ENSMUSG00000003199	56005712	56016790	+	upstream	-1387	706	Overlapping
chr17	56119926	56121725	1800	8.11	5.21191	4.17845	1.63582	301-432_broad_peak_1053	X1053	Plin5	ENSMUSG00000011305	56111602	56117596	-	upstream	-2330	2330	Overlapping
chr17	56119926	56121725	1800	8.11	5.21191	4.17845	1.63582	301-432_broad_peak_1053	X1053	Lrg1	ENSMUSG00000037095	56119681	56121946	-	inside	2020	221	Overlapping
chr17	56119926	56121725	1800	8.11	5.21191	4.17845	1.63582	301-432_broad_peak_1053	X1053	Sema6b	ENSMUSG00000001227	56123086	56140343	-	downstream	20417	1361	Overlapping
chr17	56143741	56144449	709	8.28	5.14593	4.0526	1.56952	301-432_broad_peak_1054	X1054	Sema6b	ENSMUSG00000001227	56123086	56140343	-	upstream	-3398	3398	Overlapping
chr17	56147216	56148358	1143	8.48	5.80017	4.50372	1.99955	301-432_broad_peak_1055	X1055	NA	NA	NA	NA	NA	NA	NA	NA	NA
chr17	56510436	56513194	2759	8.17	4.94543	4.0092	1.42369	301-432_broad_peak_1056	X1056	Znrf4	ENSMUSG00000044526	56511249	56512483	-	includeFeature	2047	711	Overlapping
chr17	56971566	56972199	634	8.18	5.97977	4.60748	1.95512	301-432_broad_peak_1057	X1057	Acer1	ENSMUSG00000045019	56953491	56982126	-	inside	10560	9927	Overlapping
chr17	57062615	57064334	1720	8.56	5.55552	4.36309	1.8016	301-432_broad_peak_1058	X1058	Slc25a23	ENSMUSG00000046329	57043712	57059863	-	upstream	-2752	2752	Overlapping
chr17	57062615	57064334	1720	8.56	5.55552	4.36309	1.8016	301-432_broad_peak_1058	X1058	Crb3	ENSMUSG00000044279	57059106	57065918	+	inside	3509	1584	Overlapping
chr17	57062615	57064334	1720	8.56	5.55552	4.36309	1.8016	301-432_broad_peak_1058	X1058	Dennd1c	ENSMUSG00000002668	57066057	57078510	-	downstream	15895	1723	Overlapping
chr17	57066283	57067060	778	7.61	5.30079	4.32671	1.63553	301-432_broad_peak_1059	X1059	Crb3	ENSMUSG00000044279	57059106	57065918	+	downstream	7177	365	Overlapping
chr17	57066283	57067060	778	7.61	5.30079	4.32671	1.63553	301-432_broad_peak_1059	X1059	Dennd1c	ENSMUSG00000002668	57066057	57078510	-	inside	12227	226	Overlapping
chr17	67697819	67698735	917	7.66	5.32321	4.33053	1.66533	301-432_broad_peak_1060	X1060	Lama1	ENSMUSG00000032796	67697266	67822645	+	inside	553	553	Overlapping
chr17	73305091	73305384	294	7.75	5.49031	4.41401	1.73875	301-432_broad_peak_1061	X1061	Capn13	ENSMUSG00000043705	73306465	73399296	-	downstream	94205	1081	Overlapping
chr17	73708437	73709427	991	8.05	5.39641	4.28714	1.67774	301-432_broad_peak_1062	X1062	Galnt14	ENSMUSG00000024064	73493229	73710453	-	inside	2016	1026	Overlapping
chr17	85453673	85454110	438	7.62	5.01174	4.13265	1.49755	301-432_broad_peak_1063	X1063	Camkmt	ENSMUSG00000071037	85090727	85458139	+	inside	362946	4029	Overlapping
chr17	85462723	85463832	1110	8.04	5.5365	4.36284	1.7811	301-432_broad_peak_1064	X1064	Camkmt	ENSMUSG00000071037	85090727	85458139	+	downstream	371996	4584	Overlapping
chr17	85466027	85472225	6199	8.05	5.72387	4.52505	1.84987	301-432_broad_peak_1065	X1065	NA	NA	NA	NA	NA	NA	NA	NA	NA
chr17	85474854	85475835	982	7.37	4.98931	4.18685	1.45625	301-432_broad_peak_1066	X1066	NA	NA	NA	NA	NA	NA	NA	NA	NA
chr17	85483293	85486698	3406	7.93	5.4887	4.36947	1.73202	301-432_broad_peak_1067	X1067	NA	NA	NA	NA	NA	NA	NA	NA	NA
chr17	85491645	85493049	1405	8.21	5.97844	4.6226	1.97741	301-432_broad_peak_1068	X1068	NA	NA	NA	NA	NA	NA	NA	NA	NA
chr17	85494617	85495861	1245	7.37	5.02459	4.21071	1.45625	301-432_broad_peak_1069	X1069	NA	ENSMUSG00000097803	85498634	85499008	+	upstream	-4017	2773	Overlapping
chr17	85615139	85619914	4776	8.31	6.02199	4.65634	2.00029	301-432_broad_peak_1070	X1070	Six3os1	ENSMUSG00000093460	85600204	85619411	-	overlapStart	4272	503	Overlapping
chr17	85615139	85619914	4776	8.31	6.02199	4.65634	2.00029	301-432_broad_peak_1070	X1070	Six3	ENSMUSG00000038805	85613609	85631813	+	inside	1530	1530	Overlapping
chr17	85627034	85627803	770	7.98	5.51709	4.44061	1.76086	301-432_broad_peak_1071	X1071	Six3	ENSMUSG00000038805	85613609	85631813	+	inside	13425	4010	Overlapping
chr17	85632400	85633015	616	7.72	4.48456	3.76026	1.19591	301-432_broad_peak_1072	X1072	Six3	ENSMUSG00000038805	85613609	85631813	+	downstream	18791	587	Overlapping
chr17	85637062	85637676	615	7.69	5.32392	4.3213	1.68982	301-432_broad_peak_1073	X1073	NA	NA	NA	NA	NA	NA	NA	NA	NA
chr17	85641730	85642762	1033	7.99	5.25223	4.18813	1.64634	301-432_broad_peak_1074	X1074	NA	NA	NA	NA	NA	NA	NA	NA	NA
chr17	85644884	85646255	1372	8.48	5.60288	4.35663	1.90101	301-432_broad_peak_1075	X1075	NA	NA	NA	NA	NA	NA	NA	NA	NA
chr17	85659189	85661088	1900	7.79	5.37369	4.32783	1.68212	301-432_broad_peak_1076	X1076	NA	NA	NA	NA	NA	NA	NA	NA	NA
chr17	85662544	85664525	1982	8.31	5.92043	4.55963	1.98814	301-432_broad_peak_1077	X1077	NA	NA	NA	NA	NA	NA	NA	NA	NA
chr17	85670839	85671876	1038	7.49	5.16782	4.27283	1.54414	301-432_broad_peak_1078	X1078	NA	NA	NA	NA	NA	NA	NA	NA	NA
chr17	85679276	85679964	689	7.4	5.01425	4.19601	1.4482	301-432_broad_peak_1079	X1079	Six2	ENSMUSG00000024134	85684269	85688274	-	downstream	8998	4305	Overlapping
chr17	85681390	85682801	1412	8.49	6.00431	4.72034	1.99797	301-432_broad_peak_1080	X1080	Six2	ENSMUSG00000024134	85684269	85688274	-	downstream	6884	1468	Overlapping
chr17	85690269	85692121	1853	8.99	4.87012	3.91213	1.42916	301-432_broad_peak_1081	X1081	Six2	ENSMUSG00000024134	85684269	85688274	-	upstream	-1995	1995	Overlapping
chr17	85751936	85753221	1286	10.64	6.9249	4.97999	2.55079	301-432_broad_peak_1082	X1082	NA	NA	NA	NA	NA	NA	NA	NA	NA
chr17	85793858	85794675	818	7.37	4.88872	4.11807	1.39327	301-432_broad_peak_1083	X1083	NA	NA	NA	NA	NA	NA	NA	NA	NA
chr17	85796033	85797642	1610	7.78	5.0543	4.11128	1.5255	301-432_broad_peak_1084	X1084	NA	NA	NA	NA	NA	NA	NA	NA	NA
chr17	85800053	85801035	983	8.09	5.8817	4.57353	1.9257	301-432_broad_peak_1085	X1085	NA	NA	NA	NA	NA	NA	NA	NA	NA
chr18	3004665	3005922	1258	77.7	5.00147	1.69981	1.5128	301-432_broad_peak_1086	X1086	NA	NA	NA	NA	NA	NA	NA	NA	NA
chr18	10929662	10931246	1585	8.44	5.53936	4.37942	1.75072	301-432_broad_peak_1087	X1087	NA	NA	NA	NA	NA	NA	NA	NA	NA
chr18	10959419	10960834	1416	7.66	4.96906	4.09048	1.47778	301-432_broad_peak_1088	X1088	NA	NA	NA	NA	NA	NA	NA	NA	NA
chr18	11046989	11049611	2623	8.15	5.86092	4.6141	1.92648	301-432_broad_peak_1089	X1089	1010001N08Rik	ENSMUSG00000097222	11049088	11052567	-	overlapEnd	5578	523	Overlapping
chr18	11046989	11049611	2623	8.15	5.86092	4.6141	1.92648	301-432_broad_peak_1089	X1089	Gata6	ENSMUSG00000005836	11052511	11085635	+	upstream	-5522	2900	Overlapping
chr18	11054014	11056381	2368	8.11	5.67917	4.50287	1.82066	301-432_broad_peak_1090	X1090	1010001N08Rik	ENSMUSG00000097222	11049088	11052567	-	upstream	-1447	1447	Overlapping
chr18	11054014	11056381	2368	8.11	5.67917	4.50287	1.82066	301-432_broad_peak_1090	X1090	Gata6	ENSMUSG00000005836	11052511	11085635	+	inside	1503	1503	Overlapping
chr18	25754957	25755313	357	8.56	6.39742	4.80249	2.16322	301-432_broad_peak_1091	X1091	Celf4	ENSMUSG00000024268	25477633	25753983	-	upstream	-974	974	Overlapping
chr18	36168159	36169217	1059	8.31	5.96576	4.56697	2.00077	301-432_broad_peak_1092	X1092	Nrg2	ENSMUSG00000060275	36017708	36197380	-	inside	29221	28163	Overlapping
chr18	36212016	36212931	916	7.49	5.01867	4.17203	1.46754	301-432_broad_peak_1093	X1093	NA	NA	NA	NA	NA	NA	NA	NA	NA
chr18	38060362	38060827	466	7.6	5.18425	4.25334	1.58328	301-432_broad_peak_1094	X1094	NA	NA	NA	NA	NA	NA	NA	NA	NA
chr18	42386257	42386889	633	8.34	5.16096	4.08792	1.57201	301-432_broad_peak_1095	X1095	NA	NA	NA	NA	NA	NA	NA	NA	NA
chr18	42394609	42397105	2497	8.39	6.08369	4.7005	2.04546	301-432_broad_peak_1096	X1096	Pou4f3	ENSMUSG00000024497	42394540	42397249	+	inside	69	69	Overlapping
chr18	42398912	42399898	987	8.69	5.13452	3.97133	1.58384	301-432_broad_peak_1097	X1097	Pou4f3	ENSMUSG00000024497	42394540	42397249	+	downstream	4372	1663	Overlapping
chr18	42411559	42413388	1830	7.9	4.77626	3.90655	1.35676	301-432_broad_peak_1098	X1098	NA	NA	NA	NA	NA	NA	NA	NA	NA
chr18	46202281	46204257	1977	9.34	7.00565	5.1906	2.5954	301-432_broad_peak_1099	X1099	Trim36	ENSMUSG00000033949	46165303	46212607	-	inside	10326	8350	Overlapping
chr18	46202281	46204257	1977	9.34	7.00565	5.1906	2.5954	301-432_broad_peak_1099	X1099	NA	ENSMUSG00000033993	46199022	46199731	+	downstream	3259	2550	Overlapping
chr18	46209437	46209730	294	8.8	4.97508	3.84146	1.51087	301-432_broad_peak_1100	X1100	Trim36	ENSMUSG00000033949	46165303	46212607	-	inside	3170	2877	Overlapping
chr18	61015224	61016073	850	8.62	6.35366	4.81815	2.17631	301-432_broad_peak_1101	X1101	Slc6a7	ENSMUSG00000052026	60995382	61014199	-	upstream	-1025	1025	Overlapping
chr18	61015224	61016073	850	8.62	6.35366	4.81815	2.17631	301-432_broad_peak_1101	X1101	Cdx1	ENSMUSG00000024619	61018863	61036199	-	downstream	20975	2790	Overlapping
chr18	61037454	61038383	930	7.79	4.50864	3.74733	1.20579	301-432_broad_peak_1102	X1102	Cdx1	ENSMUSG00000024619	61018863	61036199	-	upstream	-1255	1255	Overlapping
chr18	62327571	62328376	806	7.93	5.68858	4.4954	1.87212	301-432_broad_peak_1103	X1103	Htr4	ENSMUSG00000026322	62324205	62467802	+	inside	3366	3366	Overlapping
chr18	64330154	64330447	294	7.72	5.10075	4.16276	1.55084	301-432_broad_peak_1104	X1104	NA	NA	NA	NA	NA	NA	NA	NA	NA
chr18	64343536	64345682	2147	8.49	4.84702	3.91403	1.39894	301-432_broad_peak_1105	X1105	Onecut2	ENSMUSG00000045991	64340365	64398486	+	inside	3171	3171	Overlapping
chr18	65930969	65931990	1022	8.25	4.68556	3.76178	1.28811	301-432_broad_peak_1106	X1106	Rax	ENSMUSG00000024518	65934640	65939089	-	downstream	8120	2650	Overlapping
chr18	65943394	65944398	1005	8	5.68851	4.50638	1.83212	301-432_broad_peak_1107	X1107	Rax	ENSMUSG00000024518	65934640	65939089	-	upstream	-4305	4305	Overlapping
chr18	65943394	65944398	1005	8	5.68851	4.50638	1.83212	301-432_broad_peak_1107	X1107	NA	ENSMUSG00000097907	65937539	65940447	+	downstream	5855	2947	Overlapping
chr18	66378657	66379151	495	7.37	5.01557	4.2046	1.45625	301-432_broad_peak_1108	X1108	NA	NA	NA	NA	NA	NA	NA	NA	NA
chr18	67123101	67123821	721	8.07	5.20866	4.13646	1.64051	301-432_broad_peak_1109	X1109	Gnal	ENSMUSG00000024524	67088337	67226792	+	inside	34764	34764	Overlapping
chr18	74061135	74062156	1022	8.29	5.69693	4.52827	1.83125	301-432_broad_peak_1110	X1110	Mapk4	ENSMUSG00000024558	73928487	74065359	-	inside	4224	3203	Overlapping
chr18	74061135	74062156	1022	8.29	5.69693	4.52827	1.83125	301-432_broad_peak_1110	X1110	NA	ENSMUSG00000053861	74065103	74065584	+	upstream	-3968	2947	Overlapping
chr18	74441406	74442161	756	8.38	6.10431	4.73082	2.06271	301-432_broad_peak_1111	X1111	Myo5b	ENSMUSG00000025885	74440937	74771493	+	inside	469	469	Overlapping
chr18	76535785	76536655	871	7.37	5.04183	4.22236	1.45625	301-432_broad_peak_1112	X1112	NA	NA	NA	NA	NA	NA	NA	NA	NA
chr18	76856829	76859463	2635	7.92	5.41948	4.36198	1.71478	301-432_broad_peak_1113	X1113	Skor2	ENSMUSG00000091519	76856406	76900342	+	inside	423	423	Overlapping
chr18	76886909	76887327	419	8.88	6.60737	4.97977	2.33408	301-432_broad_peak_1114	X1114	Skor2	ENSMUSG00000091519	76856406	76900342	+	inside	30503	13015	Overlapping
chr18	77563462	77564528	1067	7.93	5.69244	4.49778	1.87269	301-432_broad_peak_1115	X1115	Rnf165	ENSMUSG00000025427	77456114	77565136	-	inside	1674	608	Overlapping
chr18	80361336	80362240	905	7.37	4.77184	4.03834	1.33683	301-432_broad_peak_1116	X1116	Kcng2	ENSMUSG00000059852	80294545	80364254	-	inside	2918	2014	Overlapping
chr18	80368096	80369665	1570	8.08	5.5012	4.32286	1.82883	301-432_broad_peak_1117	X1117	Kcng2	ENSMUSG00000059852	80294545	80364254	-	upstream	-3842	3842	Overlapping
chr18	80944195	80945249	1055	8.39	5.5421	4.39476	1.8073	301-432_broad_peak_1118	X1118	NA	NA	NA	NA	NA	NA	NA	NA	NA
chr18	80987931	80988830	900	7.44	5.12074	4.25608	1.50596	301-432_broad_peak_1119	X1119	Sall3	ENSMUSG00000024565	80966377	80986578	-	upstream	-1353	1353	Overlapping
chr18	80995097	80996169	1073	7.39	5.04919	4.22246	1.46861	301-432_broad_peak_1120	X1120	NA	NA	NA	NA	NA	NA	NA	NA	NA
chr19	4712821	4713374	554	8.14	5.92287	4.59428	1.93167	301-432_broad_peak_1121	X1121	Sptbn2	ENSMUSG00000067889	4711209	4752353	+	inside	1612	1612	Overlapping
chr19	4714715	4715859	1145	8.13	5.84912	4.59497	1.92641	301-432_broad_peak_1122	X1122	Sptbn2	ENSMUSG00000067889	4711209	4752353	+	inside	3506	3506	Overlapping
chr19	4844708	4845034	327	8.36	6.13586	4.72082	2.02928	301-432_broad_peak_1123	X1123	Ccdc87	ENSMUSG00000067872	4839367	4842528	+	downstream	5341	2180	Overlapping
chr19	4945367	4945983	617	7.37	4.59138	3.91522	1.2459	301-432_broad_peak_1124	X1124	Peli3	ENSMUSG00000024901	4930652	4943127	-	upstream	-2240	2240	Overlapping
chr19	5081096	5082971	1876	9.21	6.2344	4.68399	2.22575	301-432_broad_peak_1125	X1125	Tmem151a	ENSMUSG00000061451	5070860	5085531	-	inside	4435	2560	Overlapping
chr19	5558974	5560159	1186	9.26	5.67104	4.34363	1.91851	301-432_broad_peak_1126	X1126	Ovol1	ENSMUSG00000024922	5549138	5560575	-	inside	1601	416	Overlapping
chr19	6400420	6401827	1408	7.59	5.29787	4.3312	1.60956	301-432_broad_peak_1127	X1127	Pygm	ENSMUSG00000032648	6384400	6398459	+	downstream	16020	1961	Overlapping
chr19	6400420	6401827	1408	7.59	5.29787	4.3312	1.60956	301-432_broad_peak_1127	X1127	Rasgrp2	ENSMUSG00000032946	6399341	6415216	+	inside	1079	1079	Overlapping
chr19	6416612	6417877	1266	7.73	5.38096	4.34414	1.6757	301-432_broad_peak_1128	X1128	Rasgrp2	ENSMUSG00000032946	6399341	6415216	+	downstream	17271	1396	Overlapping
chr19	6416612	6417877	1266	7.73	5.38096	4.34414	1.6757	301-432_broad_peak_1128	X1128	Gm14965	ENSMUSG00000084876	6409401	6418606	-	inside	1994	729	Overlapping
chr19	6416612	6417877	1266	7.73	5.38096	4.34414	1.6757	301-432_broad_peak_1128	X1128	Nrxn2	ENSMUSG00000033768	6418732	6544169	+	upstream	-2120	855	Overlapping
chr19	6419288	6419778	491	7.95	5.73093	4.51099	1.83218	301-432_broad_peak_1129	X1129	Rasgrp2	ENSMUSG00000032946	6399341	6415216	+	downstream	19947	4072	Overlapping
chr19	6419288	6419778	491	7.95	5.73093	4.51099	1.83218	301-432_broad_peak_1129	X1129	Gm14965	ENSMUSG00000084876	6409401	6418606	-	upstream	-682	682	Overlapping
chr19	6419288	6419778	491	7.95	5.73093	4.51099	1.83218	301-432_broad_peak_1129	X1129	Nrxn2	ENSMUSG00000033768	6418732	6544169	+	inside	556	556	Overlapping
chr19	6424343	6424762	420	9.66	6.31433	4.72727	2.27421	301-432_broad_peak_1130	X1130	Nrxn2	ENSMUSG00000033768	6418732	6544169	+	inside	5611	5611	Overlapping
chr19	6428904	6430898	1995	7.57	4.91569	4.08303	1.50774	301-432_broad_peak_1131	X1131	Nrxn2	ENSMUSG00000033768	6418732	6544169	+	inside	10172	10172	Overlapping
chr19	6925114	6927170	2057	8.53	6.14431	4.796	2.05714	301-432_broad_peak_1132	X1132	Esrra	ENSMUSG00000024955	6910978	6921813	-	upstream	-3301	3301	Overlapping
chr19	6925114	6927170	2057	8.53	6.14431	4.796	2.05714	301-432_broad_peak_1132	X1132	Tex40	ENSMUSG00000050623	6922427	6925380	-	overlapStart	266	266	Overlapping
chr19	6925114	6927170	2057	8.53	6.14431	4.796	2.05714	301-432_broad_peak_1132	X1132	Kcnk4	ENSMUSG00000024957	6925711	6934515	-	overlapEnd	9401	597	Overlapping
chr19	6930348	6931232	885	7.98	5.18229	4.20871	1.63549	301-432_broad_peak_1133	X1133	Tex40	ENSMUSG00000050623	6922427	6925380	-	upstream	-4968	4968	Overlapping
chr19	6930348	6931232	885	7.98	5.18229	4.20871	1.63549	301-432_broad_peak_1133	X1133	Kcnk4	ENSMUSG00000024957	6925711	6934515	-	inside	4167	3283	Overlapping
chr19	6934617	6936868	2252	8.01	5.38137	4.27996	1.64467	301-432_broad_peak_1134	X1134	Kcnk4	ENSMUSG00000024957	6925711	6934515	-	upstream	-102	102	Overlapping
chr19	6934617	6936868	2252	8.01	5.38137	4.27996	1.64467	301-432_broad_peak_1134	X1134	Gpr137	ENSMUSG00000024958	6938070	6942450	-	downstream	7833	1202	Overlapping
chr19	6934617	6936868	2252	8.01	5.38137	4.27996	1.64467	301-432_broad_peak_1134	X1134	Bad	ENSMUSG00000024959	6941862	6951898	+	upstream	-7245	4994	Overlapping
chr19	10385481	10386311	831	7.37	5.04051	4.22147	1.45625	301-432_broad_peak_1135	X1135	Syt7	ENSMUSG00000024743	10389091	10453181	+	upstream	-3610	2780	Overlapping
chr19	10385481	10386311	831	7.37	5.04051	4.22147	1.45625	301-432_broad_peak_1135	X1135	NA	ENSMUSG00000097862	10389131	10391735	-	downstream	6254	2820	Overlapping
chr19	16866207	16868523	2317	8.02	5.79816	4.54121	1.90295	301-432_broad_peak_1136	X1136	Foxb2	ENSMUSG00000056829	16872317	16873830	-	downstream	7623	3794	Overlapping
chr19	16870006	16872039	2034	7.95	5.62563	4.48737	1.79342	301-432_broad_peak_1137	X1137	Foxb2	ENSMUSG00000056829	16872317	16873830	-	downstream	3824	278	Overlapping
chr19	16874085	16874815	731	7.39	5.05399	4.22536	1.46949	301-432_broad_peak_1138	X1138	Foxb2	ENSMUSG00000056829	16872317	16873830	-	upstream	-255	255	Overlapping
chr19	16878663	16880746	2084	7.96	5.60998	4.43402	1.84396	301-432_broad_peak_1139	X1139	Foxb2	ENSMUSG00000056829	16872317	16873830	-	upstream	-4833	4833	Overlapping
chr19	23891477	23891841	365	7.93	4.82789	3.92593	1.41963	301-432_broad_peak_1140	X1140	Apba1	ENSMUSG00000024897	23758877	23949597	+	inside	132600	57756	Overlapping
chr19	24898583	24900404	1822	8.15	5.47625	4.31802	1.72197	301-432_broad_peak_1141	X1141	Foxd4	ENSMUSG00000051490	24898966	24901309	-	overlapEnd	2726	383	Overlapping
chr19	25505259	25506049	791	7.5	4.83749	4.04591	1.38135	301-432_broad_peak_1142	X1142	Dmrt1	ENSMUSG00000024837	25505619	25604329	+	overlapStart	-360	360	Overlapping
chr19	25573704	25573997	294	7.86	5.56435	4.43054	1.78633	301-432_broad_peak_1143	X1143	Dmrt1	ENSMUSG00000024837	25505619	25604329	+	inside	68085	30332	Overlapping
chr19	25608483	25609242	760	7.95	4.92178	3.98447	1.45418	301-432_broad_peak_1144	X1144	Dmrt1	ENSMUSG00000024837	25505619	25604329	+	downstream	102864	4154	Overlapping
chr19	25608483	25609242	760	7.95	4.92178	3.98447	1.45418	301-432_broad_peak_1144	X1144	Dmrt3	ENSMUSG00000042372	25610538	25623920	+	upstream	-2055	1296	Overlapping
chr19	25612228	25612586	359	8.57	5.76557	4.53591	1.93688	301-432_broad_peak_1145	X1145	Dmrt3	ENSMUSG00000042372	25610538	25623920	+	inside	1690	1690	Overlapping
chr19	25615375	25618566	3192	8.73	6.41062	4.89924	2.18633	301-432_broad_peak_1146	X1146	Dmrt3	ENSMUSG00000042372	25610538	25623920	+	inside	4837	4837	Overlapping
chr19	25620037	25621866	1830	7.37	4.98931	4.18685	1.45625	301-432_broad_peak_1147	X1147	Dmrt3	ENSMUSG00000042372	25610538	25623920	+	inside	9499	2054	Overlapping
chr19	25627552	25628346	795	8.84	4.40243	3.4278	1.11882	301-432_broad_peak_1148	X1148	Dmrt3	ENSMUSG00000042372	25610538	25623920	+	downstream	17014	3632	Overlapping
chr19	25666540	25666887	348	9.72	7.29166	5.39779	2.76027	301-432_broad_peak_1149	X1149	NA	NA	NA	NA	NA	NA	NA	NA	NA
chr19	25670681	25671049	369	7.79	5.13487	4.1638	1.57196	301-432_broad_peak_1150	X1150	Dmrt2	ENSMUSG00000048138	25672421	25679010	+	upstream	-1740	1372	Overlapping
chr19	25677478	25678700	1223	7.6	5.31584	4.33893	1.6216	301-432_broad_peak_1151	X1151	Dmrt2	ENSMUSG00000048138	25672421	25679010	+	inside	5057	310	Overlapping
chr19	30175341	30176247	907	8.27	6.06088	4.63947	2.05316	301-432_broad_peak_1152	X1152	Gldc	ENSMUSG00000024827	30098450	30175418	-	overlapStart	77	77	Overlapping
chr19	36057127	36058271	1145	7.37	5.00634	4.19837	1.45625	301-432_broad_peak_1153	X1153	Htr7	ENSMUSG00000024798	35958735	36057507	-	overlapStart	380	380	Overlapping
chr19	37430130	37431252	1123	8.07	5.38948	4.25712	1.6829	301-432_broad_peak_1154	X1154	Hhex	ENSMUSG00000024986	37432888	37440728	+	upstream	-2758	1636	Overlapping
chr19	37437087	37437380	294	7.37	4.98931	4.18685	1.45625	301-432_broad_peak_1155	X1155	Hhex	ENSMUSG00000024986	37432888	37440728	+	inside	4199	3348	Overlapping
chr19	37439258	37439574	317	7.47	4.85121	4.06301	1.39058	301-432_broad_peak_1156	X1156	Hhex	ENSMUSG00000024986	37432888	37440728	+	inside	6370	1154	Overlapping
chr19	37686822	37692679	5858	8.78	6.41212	4.86781	2.28075	301-432_broad_peak_1157	X1157	Exoc6	ENSMUSG00000053799	37550419	37683245	+	downstream	136403	3577	Overlapping
chr19	37686822	37692679	5858	8.78	6.41212	4.86781	2.28075	301-432_broad_peak_1157	X1157	Cyp26c1	ENSMUSG00000062432	37685582	37693398	+	inside	1240	719	Overlapping
chr19	37695328	37702195	6868	7.96	5.67799	4.51043	1.83475	301-432_broad_peak_1158	X1158	Cyp26c1	ENSMUSG00000062432	37685582	37693398	+	downstream	9746	1930	Overlapping
chr19	37695328	37702195	6868	7.96	5.67799	4.51043	1.83475	301-432_broad_peak_1158	X1158	Cyp26a1	ENSMUSG00000024987	37697809	37701528	+	includeFeature	-2481	667	Overlapping
chr19	38094192	38094485	294	8.3	6.1008	4.68175	2.07183	301-432_broad_peak_1159	X1159	Ffar4	ENSMUSG00000054200	38097080	38114263	+	upstream	-2888	2595	Overlapping
chr19	38095865	38100030	4166	9.95	7.15915	5.24859	2.69943	301-432_broad_peak_1160	X1160	Ffar4	ENSMUSG00000054200	38097080	38114263	+	overlapStart	-1215	1215	Overlapping
chr19	40881197	40882503	1307	7.68	5.40375	4.37522	1.66231	301-432_broad_peak_1161	X1161	NA	NA	NA	NA	NA	NA	NA	NA	NA
chr19	40885596	40887679	2084	8.63	5.72691	4.5068	1.93246	301-432_broad_peak_1162	X1162	NA	NA	NA	NA	NA	NA	NA	NA	NA
chr19	40888889	40890149	1261	8.42	4.97357	3.95807	1.51207	301-432_broad_peak_1163	X1163	Zfp518a	ENSMUSG00000049164	40894706	40917947	+	upstream	-5817	4557	Overlapping
chr19	41315628	41316092	465	8.35	6.20685	4.71269	2.08535	301-432_broad_peak_1164	X1164	Pik3ap1	ENSMUSG00000025017	41274219	41385070	-	inside	69442	41409	Overlapping
chr19	41650701	41651555	855	7.5	5.19238	4.2858	1.55337	301-432_broad_peak_1165	X1165	Slit1	ENSMUSG00000025020	41600258	41743665	-	inside	92964	50443	Overlapping
chr19	41653259	41654685	1427	7.68	5.36864	4.35255	1.67653	301-432_broad_peak_1166	X1166	Slit1	ENSMUSG00000025020	41600258	41743665	-	inside	90406	53001	Overlapping
chr19	41676224	41676517	294	7.95	4.32008	3.58794	1.06797	301-432_broad_peak_1167	X1167	Slit1	ENSMUSG00000025020	41600258	41743665	-	inside	67441	67148	Overlapping
chr19	41704930	41706451	1522	7.7	5.08931	4.15958	1.57121	301-432_broad_peak_1168	X1168	Slit1	ENSMUSG00000025020	41600258	41743665	-	inside	38735	37214	Overlapping
chr19	41739934	41742693	2760	7.96	5.09136	4.08915	1.60135	301-432_broad_peak_1169	X1169	Slit1	ENSMUSG00000025020	41600258	41743665	-	inside	3731	972	Overlapping
chr19	41739934	41742693	2760	7.96	5.09136	4.08915	1.60135	301-432_broad_peak_1169	X1169	NA	ENSMUSG00000088220	41744805	41745053	+	upstream	-4871	2112	Overlapping
chr19	41744084	41745862	1779	7.85	5.3652	4.33753	1.70192	301-432_broad_peak_1170	X1170	Slit1	ENSMUSG00000025020	41600258	41743665	-	upstream	-419	419	Overlapping
chr19	41744084	41745862	1779	7.85	5.3652	4.33753	1.70192	301-432_broad_peak_1170	X1170	NA	ENSMUSG00000088220	41744805	41745053	+	includeFeature	-721	721	Overlapping
chr19	41832982	41833476	495	8.1	5.91297	4.5897	1.93636	301-432_broad_peak_1171	X1171	NA	ENSMUSG00000067199	41830169	41830809	+	downstream	2813	2173	Overlapping
chr19	41835320	41839435	4116	8.02	5.69621	4.49722	1.83407	301-432_broad_peak_1172	X1172	NA	ENSMUSG00000067199	41830169	41830809	+	downstream	5151	4511	Overlapping
chr19	41843494	41845129	1636	7.48	5.06471	4.20713	1.53267	301-432_broad_peak_1173	X1173	Frat2	ENSMUSG00000047604	41845979	41848132	-	downstream	4638	850	Overlapping
chr19	42200342	42201304	963	7.41	4.63092	3.93	1.27657	301-432_broad_peak_1174	X1174	Sfrp5	ENSMUSG00000018822	42197972	42202252	-	inside	1910	948	Overlapping
chr19	42295744	42296037	294	7.53	5.18336	4.27154	1.57473	301-432_broad_peak_1175	X1175	Crtac1	ENSMUSG00000042401	42283038	42431783	-	inside	136039	12706	Overlapping
chr19	42408013	42408306	294	8.34	5.89368	4.53562	1.98754	301-432_broad_peak_1176	X1176	Crtac1	ENSMUSG00000042401	42283038	42431783	-	inside	23770	23477	Overlapping
chr19	42410025	42410452	428	9.14	5.95775	4.55716	1.99368	301-432_broad_peak_1177	X1177	Crtac1	ENSMUSG00000042401	42283038	42431783	-	inside	21758	21331	Overlapping
chr19	43430979	43432043	1065	7.54	5.23845	4.30638	1.5801	301-432_broad_peak_1178	X1178	NA	NA	NA	NA	NA	NA	NA	NA	NA
chr19	43546020	43547961	1942	7.63	5.21787	4.2673	1.56297	301-432_broad_peak_1179	X1179	NA	NA	NA	NA	NA	NA	NA	NA	NA
chr19	43574032	43574518	487	8.03	5.83086	4.5545	1.88932	301-432_broad_peak_1180	X1180	NA	NA	NA	NA	NA	NA	NA	NA	NA
chr19	43576147	43577768	1622	8.16	5.6964	4.49989	1.84034	301-432_broad_peak_1181	X1181	NA	NA	NA	NA	NA	NA	NA	NA	NA
chr19	43579292	43583041	3750	7.61	5.27723	4.31108	1.62185	301-432_broad_peak_1182	X1182	NA	NA	NA	NA	NA	NA	NA	NA	NA
chr19	43584825	43585536	712	10.26	8.02926	5.674	3.32165	301-432_broad_peak_1183	X1183	NA	NA	NA	NA	NA	NA	NA	NA	NA
chr19	43586837	43588429	1593	7.37	5.01223	4.20234	1.45625	301-432_broad_peak_1184	X1184	NA	NA	NA	NA	NA	NA	NA	NA	NA
chr19	43590618	43590981	364	11.11	8.8692	6.09236	3.91328	301-432_broad_peak_1185	X1185	NA	NA	NA	NA	NA	NA	NA	NA	NA
chr19	43595589	43599394	3806	8.41	5.60223	4.39431	1.78364	301-432_broad_peak_1186	X1186	NA	NA	NA	NA	NA	NA	NA	NA	NA
chr19	43600757	43603566	2810	8.3	5.82316	4.53761	1.90637	301-432_broad_peak_1187	X1187	NA	NA	NA	NA	NA	NA	NA	NA	NA
chr19	43605134	43607328	2195	9.42	7.2288	5.24959	2.8139	301-432_broad_peak_1188	X1188	NA	ENSMUSG00000092250	43609078	43610625	-	downstream	5491	1750	Overlapping
chr19	43605134	43607328	2195	9.42	7.2288	5.24959	2.8139	301-432_broad_peak_1188	X1188	Nkx2-3	ENSMUSG00000044220	43612326	43615891	+	upstream	-7192	4998	Overlapping
chr19	43615656	43620315	4660	8.71	6.175	4.73864	2.15467	301-432_broad_peak_1189	X1189	Nkx2-3	ENSMUSG00000044220	43612326	43615891	+	overlapEnd	3330	235	Overlapping
chr19	43615656	43620315	4660	8.71	6.175	4.73864	2.15467	301-432_broad_peak_1189	X1189	NA	ENSMUSG00000092871	43622447	43622560	+	upstream	-6791	2132	Overlapping
chr19	43621600	43621983	384	9.78	6.40386	4.75939	2.31201	301-432_broad_peak_1190	X1190	NA	ENSMUSG00000092871	43622447	43622560	+	upstream	-847	464	Overlapping
chr19	43623535	43623961	427	8.52	5.44031	4.27642	1.78288	301-432_broad_peak_1191	X1191	NA	ENSMUSG00000092871	43622447	43622560	+	downstream	1088	975	Overlapping
chr19	44509040	44509628	589	7.81	5.52499	4.4181	1.7587	301-432_broad_peak_1192	X1192	Wnt8b	ENSMUSG00000036961	44493473	44514273	+	inside	15567	4645	Overlapping
chr19	44557550	44558363	814	7.37	4.93476	4.14935	1.40625	301-432_broad_peak_1193	X1193	NA	ENSMUSG00000091471	44543723	44552831	-	upstream	-4719	4719	Overlapping
chr19	44557550	44558363	814	7.37	4.93476	4.14935	1.40625	301-432_broad_peak_1193	X1193	Ndufb8	ENSMUSG00000025204	44548573	44555440	-	upstream	-2110	2110	Overlapping
chr19	44557550	44558363	814	7.37	4.93476	4.14935	1.40625	301-432_broad_peak_1193	X1193	Hif1an	ENSMUSG00000036450	44562851	44576274	+	upstream	-5301	4488	Overlapping
chr19	44585019	44585872	854	7.72	4.88604	4.01927	1.43905	301-432_broad_peak_1194	X1194	NA	NA	NA	NA	NA	NA	NA	NA	NA
chr19	44618951	44620568	1618	8.4	6.06596	4.65991	2.02993	301-432_broad_peak_1195	X1195	NA	NA	NA	NA	NA	NA	NA	NA	NA
chr19	44639536	44639942	407	8.6	6.32799	4.77729	2.14061	301-432_broad_peak_1196	X1196	NA	NA	NA	NA	NA	NA	NA	NA	NA
chr19	44646263	44647255	993	8.5	5.21426	4.04855	1.61435	301-432_broad_peak_1197	X1197	NA	NA	NA	NA	NA	NA	NA	NA	NA
chr19	44649023	44649714	692	9.1	5.45745	4.2475	1.71621	301-432_broad_peak_1198	X1198	NA	NA	NA	NA	NA	NA	NA	NA	NA
chr19	44651641	44654963	3323	8.35	5.68489	4.48736	1.82368	301-432_broad_peak_1199	X1199	NA	NA	NA	NA	NA	NA	NA	NA	NA
chr19	44656302	44657223	922	8.76	5.32698	4.08408	1.67667	301-432_broad_peak_1200	X1200	NA	NA	NA	NA	NA	NA	NA	NA	NA
chr19	44658522	44658937	416	8.57	6.20625	4.82327	2.0866	301-432_broad_peak_1201	X1201	NA	NA	NA	NA	NA	NA	NA	NA	NA
chr19	44661993	44663792	1800	7.61	4.92154	4.07815	1.41684	301-432_broad_peak_1202	X1202	NA	NA	NA	NA	NA	NA	NA	NA	NA
chr19	44666893	44668472	1580	8.72	5.63053	4.34793	1.77813	301-432_broad_peak_1203	X1203	NA	NA	NA	NA	NA	NA	NA	NA	NA
chr19	44675725	44678078	2354	8.77	6.06876	4.6816	2.05828	301-432_broad_peak_1204	X1204	NA	NA	NA	NA	NA	NA	NA	NA	NA
chr19	44681227	44683224	1998	10.09	6.05306	4.47621	2.08685	301-432_broad_peak_1205	X1205	NA	NA	NA	NA	NA	NA	NA	NA	NA
chr19	44687844	44689417	1574	8.21	5.74272	4.54218	1.85956	301-432_broad_peak_1206	X1206	NA	ENSMUSG00000097683	44692368	44695275	-	downstream	7431	2951	Overlapping
chr19	44694908	44696454	1547	8.11	5.80412	4.57435	1.89068	301-432_broad_peak_1207	X1207	NA	ENSMUSG00000097683	44692368	44695275	-	overlapStart	367	367	Overlapping
chr19	44697809	44698213	405	8.17	5.84997	4.6168	1.89452	301-432_broad_peak_1208	X1208	NA	ENSMUSG00000097683	44692368	44695275	-	upstream	-2534	2534	Overlapping
chr19	44699578	44700073	496	7.96	5.74432	4.51885	1.84713	301-432_broad_peak_1209	X1209	NA	ENSMUSG00000097683	44692368	44695275	-	upstream	-4303	4303	Overlapping
chr19	44713226	44713609	384	10.14	7.77859	5.56754	3.13067	301-432_broad_peak_1210	X1210	NA	NA	NA	NA	NA	NA	NA	NA	NA
chr19	44715128	44716963	1836	7.5	4.88347	4.07933	1.49035	301-432_broad_peak_1211	X1211	NA	NA	NA	NA	NA	NA	NA	NA	NA
chr19	44719171	44719932	762	8.97	4.8121	3.64894	1.46747	301-432_broad_peak_1212	X1212	NA	NA	NA	NA	NA	NA	NA	NA	NA
chr19	44727087	44727767	681	8.81	6.50375	4.92873	2.22987	301-432_broad_peak_1213	X1213	NA	NA	NA	NA	NA	NA	NA	NA	NA
chr19	44729514	44733652	4139	8.24	5.83675	4.58977	1.87058	301-432_broad_peak_1214	X1214	NA	NA	NA	NA	NA	NA	NA	NA	NA
chr19	44736170	44737619	1450	7.37	5.03187	4.21562	1.45625	301-432_broad_peak_1215	X1215	NA	NA	NA	NA	NA	NA	NA	NA	NA
chr19	44741442	44742604	1163	7.96	4.75344	3.8674	1.37956	301-432_broad_peak_1216	X1216	NA	NA	NA	NA	NA	NA	NA	NA	NA
chr19	44745131	44745473	343	8.8	6.39962	4.91569	2.21121	301-432_broad_peak_1217	X1217	NA	NA	NA	NA	NA	NA	NA	NA	NA
chr19	44748237	44752156	3920	8.89	5.6732	4.4183	1.85047	301-432_broad_peak_1218	X1218	Pax2	ENSMUSG00000004231	44756050	44838268	+	upstream	-7813	3894	Overlapping
chr19	44754721	44758964	4244	7.96	5.6491	4.45601	1.82237	301-432_broad_peak_1219	X1219	Pax2	ENSMUSG00000004231	44756050	44838268	+	overlapStart	-1329	1329	Overlapping
chr19	44760579	44762555	1977	7.66	5.36414	4.35354	1.66193	301-432_broad_peak_1220	X1220	Pax2	ENSMUSG00000004231	44756050	44838268	+	inside	4529	4529	Overlapping
chr19	44765365	44765796	432	8.17	4.90052	3.93239	1.46605	301-432_broad_peak_1221	X1221	Pax2	ENSMUSG00000004231	44756050	44838268	+	inside	9315	9315	Overlapping
chr19	44771103	44771639	537	8.06	5.33767	4.26364	1.6858	301-432_broad_peak_1222	X1222	Pax2	ENSMUSG00000004231	44756050	44838268	+	inside	15053	15053	Overlapping
chr19	44771103	44771639	537	8.06	5.33767	4.26364	1.6858	301-432_broad_peak_1222	X1222	NA	ENSMUSG00000092469	44773763	44784512	-	downstream	13409	2124	Overlapping
chr19	44777696	44786437	8742	8.44	5.40566	4.24942	1.72547	301-432_broad_peak_1223	X1223	Pax2	ENSMUSG00000004231	44756050	44838268	+	inside	21646	21646	Overlapping
chr19	44777696	44786437	8742	8.44	5.40566	4.24942	1.72547	301-432_broad_peak_1223	X1223	NA	ENSMUSG00000092469	44773763	44784512	-	overlapStart	6816	1925	Overlapping
chr19	44800744	44803365	2622	7.74	5.4651	4.39825	1.70512	301-432_broad_peak_1224	X1224	Pax2	ENSMUSG00000004231	44756050	44838268	+	inside	44694	34903	Overlapping
chr19	44813874	44814476	603	7.37	4.49311	3.84821	1.2	301-432_broad_peak_1225	X1225	Pax2	ENSMUSG00000004231	44756050	44838268	+	inside	57824	23792	Overlapping
chr19	44830171	44836146	5976	8.23	5.78453	4.56052	1.887	301-432_broad_peak_1226	X1226	Pax2	ENSMUSG00000004231	44756050	44838268	+	inside	74121	2122	Overlapping
chr19	44830171	44836146	5976	8.23	5.78453	4.56052	1.887	301-432_broad_peak_1226	X1226	1700039E22Rik	ENSMUSG00000092369	44828494	44835938	-	overlapStart	5767	208	Overlapping
chr19	44841144	44841616	473	7.37	5.04183	4.22236	1.45625	301-432_broad_peak_1227	X1227	Pax2	ENSMUSG00000004231	44756050	44838268	+	downstream	85094	2876	Overlapping
chr19	44852095	44853260	1166	7.88	5.21843	4.19748	1.63534	301-432_broad_peak_1228	X1228	NA	NA	NA	NA	NA	NA	NA	NA	NA
chr19	44883792	44884329	538	8.01	5.7487	4.51638	1.87543	301-432_broad_peak_1229	X1229	NA	NA	NA	NA	NA	NA	NA	NA	NA
chr19	44895725	44896741	1017	7.37	4.80502	4.06166	1.44878	301-432_broad_peak_1230	X1230	NA	NA	NA	NA	NA	NA	NA	NA	NA
chr19	44907290	44908225	936	7.37	4.71494	3.9996	1.31456	301-432_broad_peak_1231	X1231	NA	NA	NA	NA	NA	NA	NA	NA	NA
chr19	45043867	45044782	916	7.6	4.77766	3.98168	1.41098	301-432_broad_peak_1232	X1232	Pdzd7	ENSMUSG00000074818	45026907	45046614	-	inside	2747	1832	Overlapping
chr19	45043867	45044782	916	7.6	4.77766	3.98168	1.41098	301-432_broad_peak_1232	X1232	Sfxn3	ENSMUSG00000025212	45047577	45056383	+	upstream	-3710	2795	Overlapping
chr19	45066558	45067158	601	9.13	6.16315	4.82296	2.18516	301-432_broad_peak_1233	X1233	NA	NA	NA	NA	NA	NA	NA	NA	NA
chr19	45084877	45086651	1775	8.42	5.4298	4.3336	1.71947	301-432_broad_peak_1234	X1234	NA	NA	NA	NA	NA	NA	NA	NA	NA
chr19	45101372	45103183	1812	7.75	5.06575	4.13305	1.59723	301-432_broad_peak_1235	X1235	NA	NA	NA	NA	NA	NA	NA	NA	NA
chr19	45119078	45122226	3149	8.4	6.07611	4.71087	2.00951	301-432_broad_peak_1236	X1236	NA	NA	NA	NA	NA	NA	NA	NA	NA
chr19	45124024	45124317	294	7.86	5.56167	4.43154	1.81872	301-432_broad_peak_1237	X1237	NA	NA	NA	NA	NA	NA	NA	NA	NA
chr19	45127353	45127646	294	9.74	7.11521	5.4105	2.55238	301-432_broad_peak_1238	X1238	NA	NA	NA	NA	NA	NA	NA	NA	NA
chr19	45129221	45129968	748	7.91	5.11011	4.11467	1.60498	301-432_broad_peak_1239	X1239	NA	NA	NA	NA	NA	NA	NA	NA	NA
chr19	45139872	45142393	2522	7.82	5.35151	4.30183	1.72002	301-432_broad_peak_1240	X1240	NA	NA	NA	NA	NA	NA	NA	NA	NA
chr19	45145867	45148385	2519	8.52	5.76064	4.54379	1.88759	301-432_broad_peak_1241	X1241	Tlx1	ENSMUSG00000025215	45149237	45156943	+	upstream	-3370	852	Overlapping
chr19	45151888	45152715	828	8	5.40221	4.35658	1.66297	301-432_broad_peak_1242	X1242	Tlx1	ENSMUSG00000025215	45149237	45156943	+	inside	2651	2651	Overlapping
chr19	45151888	45152715	828	8	5.40221	4.35658	1.66297	301-432_broad_peak_1242	X1242	NA	ENSMUSG00000092346	45154058	45159304	-	downstream	7416	1343	Overlapping
chr19	45154807	45157204	2398	7.91	4.7492	3.88315	1.34858	301-432_broad_peak_1243	X1243	Tlx1	ENSMUSG00000025215	45149237	45156943	+	overlapEnd	5570	261	Overlapping
chr19	45154807	45157204	2398	7.91	4.7492	3.88315	1.34858	301-432_broad_peak_1243	X1243	NA	ENSMUSG00000092346	45154058	45159304	-	inside	4497	749	Overlapping
chr19	45158690	45160342	1653	7.4	4.95606	4.15586	1.42912	301-432_broad_peak_1244	X1244	Tlx1	ENSMUSG00000025215	45149237	45156943	+	downstream	9453	1747	Overlapping
chr19	45158690	45160342	1653	7.4	4.95606	4.15586	1.42912	301-432_broad_peak_1244	X1244	NA	ENSMUSG00000092346	45154058	45159304	-	overlapStart	614	614	Overlapping
chr19	45165313	45168028	2716	8.28	5.88853	4.55939	1.91653	301-432_broad_peak_1245	X1245	NA	NA	NA	NA	NA	NA	NA	NA	NA
chr19	45226214	45228195	1982	8.37	6.05898	4.69661	2.04221	301-432_broad_peak_1246	X1246	Lbx1	ENSMUSG00000025216	45232689	45235811	-	downstream	9597	4494	Overlapping
chr19	45231786	45232849	1064	7.85	5.56474	4.42827	1.75355	301-432_broad_peak_1247	X1247	Lbx1	ENSMUSG00000025216	45232689	45235811	-	overlapEnd	4025	160	Overlapping
chr19	45238175	45239367	1193	8.43	5.32108	4.20156	1.61995	301-432_broad_peak_1248	X1248	Lbx1	ENSMUSG00000025216	45232689	45235811	-	upstream	-2364	2364	Overlapping
chr19	45240664	45241251	588	8.79	4.65153	3.70078	1.26185	301-432_broad_peak_1249	X1249	Lbx1	ENSMUSG00000025216	45232689	45235811	-	upstream	-4853	4853	Overlapping
chr19	45243202	45243496	295	9.51	6.34743	4.83226	2.28945	301-432_broad_peak_1250	X1250	NA	NA	NA	NA	NA	NA	NA	NA	NA
chr19	45245027	45246142	1116	7.84	5.5895	4.4564	1.80124	301-432_broad_peak_1251	X1251	NA	NA	NA	NA	NA	NA	NA	NA	NA
chr19	45293716	45298712	4997	8.12	5.72394	4.53845	1.84756	301-432_broad_peak_1252	X1252	NA	NA	NA	NA	NA	NA	NA	NA	NA
chr19	45542088	45543765	1678	8.04	4.8618	3.92725	1.42014	301-432_broad_peak_1253	X1253	NA	NA	NA	NA	NA	NA	NA	NA	NA
chr19	45734908	45735796	889	7.8	5.08391	4.12293	1.58345	301-432_broad_peak_1254	X1254	Fgf8	ENSMUSG00000025219	45736799	45742915	-	downstream	8007	1003	Overlapping
chr19	45737559	45739235	1677	8.11	5.54429	4.36675	1.86012	301-432_broad_peak_1255	X1255	Fgf8	ENSMUSG00000025219	45736799	45742915	-	inside	5356	760	Overlapping
chr19	45743734	45745073	1340	7.37	5.0269	4.21226	1.45625	301-432_broad_peak_1256	X1256	Fgf8	ENSMUSG00000025219	45736799	45742915	-	upstream	-819	819	Overlapping
chr19	45743734	45745073	1340	7.37	5.0269	4.21226	1.45625	301-432_broad_peak_1256	X1256	Npm3	ENSMUSG00000056209	45747735	45749591	-	downstream	5857	2662	Overlapping
chr19	45743734	45745073	1340	7.37	5.0269	4.21226	1.45625	301-432_broad_peak_1256	X1256	NA	ENSMUSG00000087367	45749509	45752310	+	upstream	-5775	4436	Overlapping
chr19	46144429	46144722	294	8.35	5.7271	4.48652	1.90563	301-432_broad_peak_1257	X1257	Pitx3	ENSMUSG00000025229	46135686	46148375	-	inside	3946	3653	Overlapping
chr19	46147575	46147921	347	7.51	5.16336	4.26448	1.55826	301-432_broad_peak_1258	X1258	Pitx3	ENSMUSG00000025229	46135686	46148375	-	inside	800	454	Overlapping
chr19	46147575	46147921	347	7.51	5.16336	4.26448	1.55826	301-432_broad_peak_1258	X1258	Gbf1	ENSMUSG00000025224	46152510	46286510	+	upstream	-4935	4589	Overlapping
chr19	46319996	46321034	1039	9.81	6.60863	4.85911	2.48442	301-432_broad_peak_1259	X1259	Psd	ENSMUSG00000037126	46312088	46327156	-	inside	7160	6122	Overlapping
chr19	46322944	46323785	842	8.27	4.94451	4.02549	1.47386	301-432_broad_peak_1260	X1260	Psd	ENSMUSG00000037126	46312088	46327156	-	inside	4212	3371	Overlapping
chr19	46322944	46323785	842	8.27	4.94451	4.02549	1.47386	301-432_broad_peak_1260	X1260	Fbxl15	ENSMUSG00000025226	46328185	46330446	+	upstream	-5241	4400	Overlapping
chr19	47010104	47012770	2667	8.2	5.95885	4.61674	1.96816	301-432_broad_peak_1261	X1261	Nt5c2	ENSMUSG00000025041	46886832	47015153	-	inside	5049	2383	Overlapping
chr19	47010104	47012770	2667	8.2	5.95885	4.61674	1.96816	301-432_broad_peak_1261	X1261	Ina	ENSMUSG00000034336	47014699	47025327	+	upstream	-4595	1929	Overlapping
chr19	53064662	53065762	1101	8.69	5.44187	4.23925	1.74633	301-432_broad_peak_1262	X1262	NA	NA	NA	NA	NA	NA	NA	NA	NA
chr19	53075625	53076755	1131	8.63	4.35815	3.44808	1.10247	301-432_broad_peak_1263	X1263	NA	NA	NA	NA	NA	NA	NA	NA	NA
chr19	53673470	53674151	682	7.88	5.58251	4.44121	1.82998	301-432_broad_peak_1264	X1264	Rbm20	ENSMUSG00000043639	53677307	53867080	+	upstream	-3837	3156	Overlapping
chr19	53676387	53677954	1568	7.86	5.08932	4.13225	1.53748	301-432_broad_peak_1265	X1265	Rbm20	ENSMUSG00000043639	53677307	53867080	+	overlapStart	-920	647	Overlapping
chr19	56362386	56363006	621	7.37	4.9907	4.18779	1.45625	301-432_broad_peak_1266	X1266	Nrap	ENSMUSG00000049134	56320036	56390037	-	inside	27651	27031	Overlapping
chr19	56362386	56363006	621	7.37	4.9907	4.18779	1.45625	301-432_broad_peak_1266	X1266	NA	ENSMUSG00000090990	56364263	56366241	+	upstream	-1877	1257	Overlapping
chr19	56719258	56720766	1509	7.68	5.28764	4.29503	1.60847	301-432_broad_peak_1267	X1267	Adrb1	ENSMUSG00000035283	56722373	56724862	+	upstream	-3115	1607	Overlapping
chr19	56876346	56877908	1563	7.71	5.35811	4.33691	1.70073	301-432_broad_peak_1268	X1268	Vwa2	ENSMUSG00000025082	56874250	56912078	+	inside	2096	2096	Overlapping
chr19	59158788	59159929	1142	7.37	5.04183	4.22236	1.45625	301-432_broad_peak_1269	X1269	NA	NA	NA	NA	NA	NA	NA	NA	NA
chr19	59172684	59173594	911	7.98	5.1639	4.1623	1.61976	301-432_broad_peak_1270	X1270	Vax1	ENSMUSG00000006270	59166188	59171136	-	upstream	-1548	1548	Overlapping
chr19	59175192	59176117	926	9.9	6.85672	5.07955	2.54005	301-432_broad_peak_1271	X1271	Vax1	ENSMUSG00000006270	59166188	59171136	-	upstream	-4056	4056	Overlapping
chr19	59188759	59189116	358	8.22	5.97933	4.64831	1.97071	301-432_broad_peak_1272	X1272	NA	NA	NA	NA	NA	NA	NA	NA	NA
chr19	59193508	59194747	1240	7.58	5.28374	4.32535	1.60961	301-432_broad_peak_1273	X1273	NA	NA	NA	NA	NA	NA	NA	NA	NA
chr19	59353431	59353787	357	7.81	5.56675	4.44468	1.7591	301-432_broad_peak_1274	X1274	NA	NA	NA	NA	NA	NA	NA	NA	NA
chr19	59448298	59449253	956	7.98	5.71255	4.50522	1.84306	301-432_broad_peak_1275	X1275	Emx2os	ENSMUSG00000087095	59425105	59458635	-	inside	10337	9382	Overlapping
chr19	59451809	59452587	779	7.84	5.56987	4.44017	1.79362	301-432_broad_peak_1276	X1276	Emx2os	ENSMUSG00000087095	59425105	59458635	-	inside	6826	6048	Overlapping
chr19	59454786	59456139	1354	8.41	5.58885	4.30011	1.75241	301-432_broad_peak_1277	X1277	Emx2os	ENSMUSG00000087095	59425105	59458635	-	inside	3849	2496	Overlapping
chr19	59454786	59456139	1354	8.41	5.58885	4.30011	1.75241	301-432_broad_peak_1277	X1277	Emx2	ENSMUSG00000043969	59458691	59465357	+	upstream	-3905	2552	Overlapping
chr19	59471078	59472299	1222	7.65	5.34201	4.34387	1.65999	301-432_broad_peak_1278	X1278	NA	NA	NA	NA	NA	NA	NA	NA	NA
chr2	5135724	5136023	300	8.08	5.88256	4.57816	1.93743	301-432_broad_peak_1279	X1279	NA	ENSMUSG00000097770	5137750	5230864	-	downstream	95140	1727	Overlapping
chr2	5135724	5136023	300	8.08	5.88256	4.57816	1.93743	301-432_broad_peak_1279	X1279	Ccdc3	ENSMUSG00000026676	5137777	5230878	+	upstream	-2053	1754	Overlapping
chr2	9886016	9889972	3957	8.81	6.28078	4.83978	2.1349	301-432_broad_peak_1280	X1280	Gata3	ENSMUSG00000015619	9857079	9890034	-	inside	4018	62	Overlapping
chr2	9886016	9889972	3957	8.81	6.28078	4.83978	2.1349	301-432_broad_peak_1280	X1280	NA	ENSMUSG00000025783	9881253	9883921	+	downstream	4763	2095	Overlapping
chr2	9886016	9889972	3957	8.81	6.28078	4.83978	2.1349	301-432_broad_peak_1280	X1280	9230102O04Rik	ENSMUSG00000079602	9883042	9889540	-	overlapStart	3524	432	Overlapping
chr2	9896739	9897462	724	7.68	5.40443	4.37698	1.67998	301-432_broad_peak_1281	X1281	NA	NA	NA	NA	NA	NA	NA	NA	NA
chr2	13009498	13010120	623	9.14	6.38601	4.91344	2.18745	301-432_broad_peak_1282	X1282	C1ql3	ENSMUSG00000049630	13003458	13011747	-	inside	2249	1627	Overlapping
chr2	18608108	18609172	1065	8.04	5.66986	4.4684	1.81754	301-432_broad_peak_1283	X1283	NA	NA	NA	NA	NA	NA	NA	NA	NA
chr2	18695711	18696213	503	7.41	5.05778	4.22199	1.48448	301-432_broad_peak_1284	X1284	NA	ENSMUSG00000087182	18694033	18699037	+	inside	1678	1678	Overlapping
chr2	18695711	18696213	503	7.41	5.05778	4.22199	1.48448	301-432_broad_peak_1284	X1284	Spag6l	ENSMUSG00000037708	18699024	18750413	+	upstream	-3313	2811	Overlapping
chr2	18698886	18699821	936	7.71	5.44311	4.39384	1.70902	301-432_broad_peak_1285	X1285	NA	ENSMUSG00000087182	18694033	18699037	+	overlapEnd	4853	151	Overlapping
chr2	18698886	18699821	936	7.71	5.44311	4.39384	1.70902	301-432_broad_peak_1285	X1285	Spag6l	ENSMUSG00000037708	18699024	18750413	+	overlapStart	-138	138	Overlapping
chr2	19429773	19431261	1489	8.02	5.72048	4.50128	1.8484	301-432_broad_peak_1286	X1286	NA	ENSMUSG00000087103	19429105	19431983	-	inside	2210	668	Overlapping
chr2	19448960	19449861	902	7.58	5.25607	4.30808	1.60683	301-432_broad_peak_1287	X1287	NA	ENSMUSG00000085388	19441509	19446674	-	upstream	-2286	2286	Overlapping
chr2	19448960	19449861	902	7.58	5.25607	4.30808	1.60683	301-432_broad_peak_1287	X1287	Ptf1a	ENSMUSG00000026735	19445664	19447501	+	downstream	3296	1459	Overlapping
chr2	19448960	19449861	902	7.58	5.25607	4.30808	1.60683	301-432_broad_peak_1287	X1287	NA	ENSMUSG00000056329	19451829	19454995	+	upstream	-2869	1968	Overlapping
chr2	22623714	22624794	1081	8.08	5.77117	4.50141	1.85617	301-432_broad_peak_1288	X1288	Gad2	ENSMUSG00000026787	22622206	22693874	+	inside	1508	1508	Overlapping
chr2	24761360	24761818	459	7.68	5.27473	4.28855	1.61049	301-432_broad_peak_1289	X1289	Cacna1b	ENSMUSG00000004113	24603888	24763152	-	inside	1792	1334	Overlapping
chr2	25291018	25291458	441	8.4	5.95963	4.59866	2.04944	301-432_broad_peak_1290	X1290	Tmem210	ENSMUSG00000026963	25288146	25289189	+	downstream	2872	1829	Overlapping
chr2	25291018	25291458	441	8.4	5.95963	4.59866	2.04944	301-432_broad_peak_1290	X1290	Lrrc26	ENSMUSG00000026961	25289916	25291180	+	overlapEnd	1102	162	Overlapping
chr2	25291018	25291458	441	8.4	5.95963	4.59866	2.04944	301-432_broad_peak_1290	X1290	Grin1	ENSMUSG00000026959	25291182	25319187	-	overlapEnd	28169	164	Overlapping
chr2	25291018	25291458	441	8.4	5.95963	4.59866	2.04944	301-432_broad_peak_1290	X1290	NA	ENSMUSG00000085830	25291221	25298925	+	overlapStart	-203	203	Overlapping
chr2	25306325	25307007	683	8.09	5.89645	4.58112	1.90489	301-432_broad_peak_1291	X1291	Grin1	ENSMUSG00000026959	25291182	25319187	-	inside	12862	12180	Overlapping
chr2	25315563	25316701	1139	7.54	5.2069	4.28457	1.58133	301-432_broad_peak_1292	X1292	Grin1	ENSMUSG00000026959	25291182	25319187	-	inside	3624	2486	Overlapping
chr2	25317895	25319170	1276	9.67	7.38629	5.34977	2.89114	301-432_broad_peak_1293	X1293	Grin1	ENSMUSG00000026959	25291182	25319187	-	inside	1292	17	Overlapping
chr2	25577065	25577480	416	7.37	5.00444	4.19708	1.45625	301-432_broad_peak_1294	X1294	Mamdc4	ENSMUSG00000026941	25563116	25574845	-	upstream	-2220	2220	Overlapping
chr2	25577065	25577480	416	7.37	5.00444	4.19708	1.45625	301-432_broad_peak_1294	X1294	Phpt1	ENSMUSG00000036504	25573431	25575224	-	upstream	-1841	1841	Overlapping
chr2	25577065	25577480	416	7.37	5.00444	4.19708	1.45625	301-432_broad_peak_1294	X1294	Gm996	ENSMUSG00000029419	25575417	25580099	-	inside	3034	1648	Overlapping
chr2	25577065	25577480	416	7.37	5.00444	4.19708	1.45625	301-432_broad_peak_1294	X1294	NA	ENSMUSG00000097872	25575432	25580099	+	inside	1633	1633	Overlapping
chr2	26190838	26191553	716	7.49	5.12164	4.24072	1.5328	301-432_broad_peak_1295	X1295	NA	ENSMUSG00000085545	26186730	26191678	-	inside	840	125	Overlapping
chr2	26194265	26195409	1145	7.57	5.25454	4.30804	1.59324	301-432_broad_peak_1296	X1296	NA	ENSMUSG00000085545	26186730	26191678	-	upstream	-2587	2587	Overlapping
chr2	26194265	26195409	1145	7.57	5.25454	4.30804	1.59324	301-432_broad_peak_1296	X1296	Lhx3	ENSMUSG00000026934	26200213	26208289	-	downstream	14024	4804	Overlapping
chr2	26197971	26198449	479	11.32	8.83205	6.01759	4.01852	301-432_broad_peak_1297	X1297	Lhx3	ENSMUSG00000026934	26200213	26208289	-	downstream	10318	1764	Overlapping
chr2	26202030	26203288	1259	8.39	5.44019	4.22608	1.79132	301-432_broad_peak_1298	X1298	Lhx3	ENSMUSG00000026934	26200213	26208289	-	inside	6259	1817	Overlapping
chr2	26205196	26205624	429	9.16	5.55759	4.2228	1.82689	301-432_broad_peak_1299	X1299	Lhx3	ENSMUSG00000026934	26200213	26208289	-	inside	3093	2665	Overlapping
chr2	26205196	26205624	429	9.16	5.55759	4.2228	1.82689	301-432_broad_peak_1299	X1299	Qsox2	ENSMUSG00000036327	26208638	26237525	-	downstream	32329	3014	Overlapping
chr2	26719067	26719786	720	7.61	5.3216	4.34137	1.63386	301-432_broad_peak_1300	X1300	NA	ENSMUSG00000082951	26722388	26723081	-	downstream	4014	2602	Overlapping
chr2	28193890	28195942	2053	7.53	5.13238	4.24035	1.5214	301-432_broad_peak_1301	X1301	Olfm1	ENSMUSG00000026833	28192993	28230736	+	inside	897	897	Overlapping
chr2	28913169	28914772	1604	8.57	4.70416	3.72522	1.35253	301-432_broad_peak_1302	X1302	Barhl1	ENSMUSG00000026805	28907680	28916668	-	inside	3499	1896	Overlapping
chr2	28918264	28919570	1307	8.24	5.88843	4.62784	1.93363	301-432_broad_peak_1303	X1303	Barhl1	ENSMUSG00000026805	28907680	28916668	-	upstream	-1596	1596	Overlapping
chr2	28930532	28931778	1247	8.09	5.36518	4.25168	1.66657	301-432_broad_peak_1304	X1304	NA	ENSMUSG00000083773	28933476	28934652	-	downstream	4120	1698	Overlapping
chr2	29014842	29015135	294	8.13	5.91586	4.60143	1.92635	301-432_broad_peak_1305	X1305	1700101E01Rik	ENSMUSG00000079502	28955374	29055064	-	inside	40222	39929	Overlapping
chr2	29019733	29022474	2742	8.06	4.95132	3.98002	1.51272	301-432_broad_peak_1306	X1306	1700101E01Rik	ENSMUSG00000079502	28955374	29055064	-	inside	35331	32590	Overlapping
chr2	29037018	29038697	1680	7.97	5.2051	4.18311	1.59425	301-432_broad_peak_1307	X1307	1700101E01Rik	ENSMUSG00000079502	28955374	29055064	-	inside	18046	16367	Overlapping
chr2	29040585	29042124	1540	8.78	6.51179	4.92625	2.29364	301-432_broad_peak_1308	X1308	1700101E01Rik	ENSMUSG00000079502	28955374	29055064	-	inside	14479	12940	Overlapping
chr2	29198288	29199140	853	7.67	5.3749	4.35963	1.67147	301-432_broad_peak_1309	X1309	Ntng2	ENSMUSG00000035513	29194542	29253005	-	inside	54717	3746	Overlapping
chr2	29247148	29248468	1321	7.56	5.24935	4.30704	1.59709	301-432_broad_peak_1310	X1310	Ntng2	ENSMUSG00000035513	29194542	29253005	-	inside	5857	4537	Overlapping
chr2	29247148	29248468	1321	7.56	5.24935	4.30704	1.59709	301-432_broad_peak_1310	X1310	NA	ENSMUSG00000079499	29245108	29253006	-	inside	5858	2040	Overlapping
chr2	29256722	29257757	1036	7.61	5.29923	4.32673	1.63371	301-432_broad_peak_1311	X1311	Ntng2	ENSMUSG00000035513	29194542	29253005	-	upstream	-3717	3717	Overlapping
chr2	29256722	29257757	1036	7.61	5.29923	4.32673	1.63371	301-432_broad_peak_1311	X1311	NA	ENSMUSG00000079499	29245108	29253006	-	upstream	-3716	3716	Overlapping
chr2	29746337	29747807	1471	7.74	5.40388	4.3593	1.69383	301-432_broad_peak_1312	X1312	NA	ENSMUSG00000079497	29744920	29747250	-	overlapStart	913	557	Overlapping
chr2	29749085	29751735	2651	7.78	5.52029	4.42308	1.74089	301-432_broad_peak_1313	X1313	NA	ENSMUSG00000079497	29744920	29747250	-	upstream	-1835	1835	Overlapping
chr2	30802251	30802544	294	7.78	4.9695	4.05752	1.50182	301-432_broad_peak_1314	X1314	1700001O22Rik	ENSMUSG00000044320	30794770	30803661	-	inside	1410	1117	Overlapping
chr2	30802251	30802544	294	7.78	4.9695	4.05752	1.50182	301-432_broad_peak_1314	X1314	NA	ENSMUSG00000085491	30803794	30807429	+	upstream	-1543	1250	Overlapping
chr2	31631934	31633645	1712	9.57	5.00384	3.86235	1.52986	301-432_broad_peak_1315	X1315	NA	ENSMUSG00000085224	31638171	31640589	-	downstream	8655	4526	Overlapping
chr2	31635526	31636784	1259	9.58	6.13421	4.55533	2.18436	301-432_broad_peak_1316	X1316	NA	ENSMUSG00000085224	31638171	31640589	-	downstream	5063	1387	Overlapping
chr2	31635526	31636784	1259	9.58	6.13421	4.55533	2.18436	301-432_broad_peak_1316	X1316	Prdm12	ENSMUSG00000079466	31640038	31655795	+	upstream	-4512	3254	Overlapping
chr2	31638072	31645327	7256	7.99	5.3047	4.24622	1.66973	301-432_broad_peak_1317	X1317	NA	ENSMUSG00000085224	31638171	31640589	-	includeFeature	2517	99	Overlapping
chr2	31638072	31645327	7256	7.99	5.3047	4.24622	1.66973	301-432_broad_peak_1317	X1317	Prdm12	ENSMUSG00000079466	31640038	31655795	+	overlapStart	-1966	1966	Overlapping
chr2	31647950	31649147	1198	7.37	4.83052	4.07849	1.37425	301-432_broad_peak_1318	X1318	Prdm12	ENSMUSG00000079466	31640038	31655795	+	inside	7912	6648	Overlapping
chr2	31650615	31650998	384	8.05	5.81926	4.54679	1.94636	301-432_broad_peak_1319	X1319	Prdm12	ENSMUSG00000079466	31640038	31655795	+	inside	10577	4797	Overlapping
chr2	31870590	31872215	1626	8.23	5.4264	4.31418	1.78801	301-432_broad_peak_1320	X1320	NA	NA	NA	NA	NA	NA	NA	NA	NA
chr2	31877492	31878511	1020	8.13	5.47534	4.29376	1.82082	301-432_broad_peak_1321	X1321	NA	NA	NA	NA	NA	NA	NA	NA	NA
chr2	31882617	31883055	439	7.75	4.88858	4.02673	1.40051	301-432_broad_peak_1322	X1322	NA	ENSMUSG00000086356	31886935	31892417	-	downstream	9800	3880	Overlapping
chr2	31882617	31883055	439	7.75	4.88858	4.02673	1.40051	301-432_broad_peak_1322	X1322	Lamc3	ENSMUSG00000026840	31887292	31946539	+	upstream	-4675	4237	Overlapping
chr2	31885343	31886742	1400	7.88	4.87686	4.00114	1.44599	301-432_broad_peak_1323	X1323	NA	ENSMUSG00000086356	31886935	31892417	-	downstream	7074	193	Overlapping
chr2	31885343	31886742	1400	7.88	4.87686	4.00114	1.44599	301-432_broad_peak_1323	X1323	Lamc3	ENSMUSG00000026840	31887292	31946539	+	upstream	-1949	550	Overlapping
chr2	32081924	32082512	589	7.71	5.40474	4.36901	1.69285	301-432_broad_peak_1324	X1324	Fam78a	ENSMUSG00000050592	32050056	32084857	-	inside	2933	2345	Overlapping
chr2	33134902	33135573	672	7.6	5.30883	4.33646	1.62444	301-432_broad_peak_1325	X1325	Garnl3	ENSMUSG00000038860	32986367	33131654	-	upstream	-3248	3248	Overlapping
chr2	33134902	33135573	672	7.6	5.30883	4.33646	1.62444	301-432_broad_peak_1325	X1325	Ralgps1	ENSMUSG00000038831	33133422	33371486	-	inside	236584	1480	Overlapping
chr2	33538024	33538772	749	7.45	4.57346	3.8822	1.24945	301-432_broad_peak_1326	X1326	NA	NA	NA	NA	NA	NA	NA	NA	NA
chr2	33579868	33580173	306	9.4	6.92798	5.24167	2.4097	301-432_broad_peak_1327	X1327	Lmx1b	ENSMUSG00000038765	33560966	33640511	-	inside	60643	18902	Overlapping
chr2	33604177	33604836	660	7.47	5.10314	4.23491	1.50256	301-432_broad_peak_1328	X1328	Lmx1b	ENSMUSG00000038765	33560966	33640511	-	inside	36334	35675	Overlapping
chr2	33607035	33607338	304	8.83	4.86539	3.82556	1.42867	301-432_broad_peak_1329	X1329	Lmx1b	ENSMUSG00000038765	33560966	33640511	-	inside	33476	33173	Overlapping
chr2	33609367	33614853	5487	7.94	5.07541	4.11303	1.55163	301-432_broad_peak_1330	X1330	Lmx1b	ENSMUSG00000038765	33560966	33640511	-	inside	31144	25658	Overlapping
chr2	33618950	33619503	554	7.37	4.5325	3.87523	1.24647	301-432_broad_peak_1331	X1331	Lmx1b	ENSMUSG00000038765	33560966	33640511	-	inside	21561	21008	Overlapping
chr2	33627419	33628617	1199	9.84	6.87107	5.06831	2.54132	301-432_broad_peak_1332	X1332	Lmx1b	ENSMUSG00000038765	33560966	33640511	-	inside	13092	11894	Overlapping
chr2	33630039	33630913	875	7.39	4.80406	4.05498	1.36069	301-432_broad_peak_1333	X1333	Lmx1b	ENSMUSG00000038765	33560966	33640511	-	inside	10472	9598	Overlapping
chr2	33632526	33640281	7756	8.29	5.71157	4.49586	1.84346	301-432_broad_peak_1334	X1334	Lmx1b	ENSMUSG00000038765	33560966	33640511	-	inside	7985	230	Overlapping
chr2	33632526	33640281	7756	8.29	5.71157	4.49586	1.84346	301-432_broad_peak_1334	X1334	NA	ENSMUSG00000052951	33641194	33646349	+	upstream	-8668	913	Overlapping
chr2	33642377	33644015	1639	8.24	5.25076	4.12195	1.69408	301-432_broad_peak_1335	X1335	Lmx1b	ENSMUSG00000038765	33560966	33640511	-	upstream	-1866	1866	Overlapping
chr2	33642377	33644015	1639	8.24	5.25076	4.12195	1.69408	301-432_broad_peak_1335	X1335	NA	ENSMUSG00000052951	33641194	33646349	+	inside	1183	1183	Overlapping
chr2	33646906	33647971	1066	7.73	5.01554	4.10202	1.55815	301-432_broad_peak_1336	X1336	NA	ENSMUSG00000052951	33641194	33646349	+	downstream	5712	557	Overlapping
chr2	33646906	33647971	1066	7.73	5.01554	4.10202	1.55815	301-432_broad_peak_1336	X1336	NA	ENSMUSG00000081244	33652390	33652798	-	downstream	5892	4419	Overlapping
chr2	33706575	33709046	2472	8.83	5.48827	4.30953	1.76972	301-432_broad_peak_1337	X1337	NA	NA	NA	NA	NA	NA	NA	NA	NA
chr2	33713617	33716535	2919	7.89	5.2736	4.24013	1.6337	301-432_broad_peak_1338	X1338	NA	ENSMUSG00000085463	33716362	33718899	-	overlapEnd	5282	173	Overlapping
chr2	33922440	33922733	294	8.4	5.74744	4.42788	1.98438	301-432_broad_peak_1339	X1339	NA	NA	NA	NA	NA	NA	NA	NA	NA
chr2	36086293	36087185	893	8.55	4.68501	3.75925	1.30008	301-432_broad_peak_1340	X1340	Lhx6	ENSMUSG00000026890	36081951	36105408	-	inside	19115	4342	Overlapping
chr2	36089873	36090959	1087	8.52	4.89349	3.90244	1.45028	301-432_broad_peak_1341	X1341	Lhx6	ENSMUSG00000026890	36081951	36105408	-	inside	15535	7922	Overlapping
chr2	36093577	36094163	587	8.01	5.79387	4.53794	1.88695	301-432_broad_peak_1342	X1342	Lhx6	ENSMUSG00000026890	36081951	36105408	-	inside	11831	11245	Overlapping
chr2	36096635	36098044	1410	7.69	5.1874	4.22957	1.58869	301-432_broad_peak_1343	X1343	Lhx6	ENSMUSG00000026890	36081951	36105408	-	inside	8773	7364	Overlapping
chr2	36106894	36110229	3336	8.06	4.97638	3.99483	1.45912	301-432_broad_peak_1344	X1344	Lhx6	ENSMUSG00000026890	36081951	36105408	-	upstream	-1486	1486	Overlapping
chr2	38326720	38327888	1169	8.18	5.83823	4.61672	1.90005	301-432_broad_peak_1345	X1345	NA	NA	NA	NA	NA	NA	NA	NA	NA
chr2	38331750	38333110	1361	7.75	5.22677	4.23761	1.61272	301-432_broad_peak_1346	X1346	NA	NA	NA	NA	NA	NA	NA	NA	NA
chr2	38335039	38337397	2359	7.5	5.15111	4.25954	1.54187	301-432_broad_peak_1347	X1347	Lhx2	ENSMUSG00000000247	38339282	38369733	+	upstream	-4243	1885	Overlapping
chr2	38353333	38355363	2031	8.8	5.75613	4.48809	1.84181	301-432_broad_peak_1348	X1348	Lhx2	ENSMUSG00000000247	38339282	38369733	+	inside	14051	14051	Overlapping
chr2	38353333	38355363	2031	8.8	5.75613	4.48809	1.84181	301-432_broad_peak_1348	X1348	NA	ENSMUSG00000087539	38359581	38363980	-	downstream	10647	4218	Overlapping
chr2	38358725	38361898	3174	8.05	5.69324	4.46067	1.84317	301-432_broad_peak_1349	X1349	Lhx2	ENSMUSG00000000247	38339282	38369733	+	inside	19443	7835	Overlapping
chr2	38358725	38361898	3174	8.05	5.69324	4.46067	1.84317	301-432_broad_peak_1349	X1349	NA	ENSMUSG00000087539	38359581	38363980	-	overlapEnd	5255	856	Overlapping
chr2	38370709	38373052	2344	7.53	5.15149	4.25089	1.55421	301-432_broad_peak_1350	X1350	Lhx2	ENSMUSG00000000247	38339282	38369733	+	downstream	31427	976	Overlapping
chr2	38380891	38381184	294	7.63	4.46841	3.76963	1.18133	301-432_broad_peak_1351	X1351	NA	NA	NA	NA	NA	NA	NA	NA	NA
chr2	38704979	38705588	610	7.59	5.30224	4.33356	1.62051	301-432_broad_peak_1352	X1352	Nr5a1	ENSMUSG00000026751	38692657	38714542	-	inside	9563	8954	Overlapping
chr2	38707658	38708900	1243	7.7	5.15075	4.24273	1.53445	301-432_broad_peak_1353	X1353	Nr5a1	ENSMUSG00000026751	38692657	38714542	-	inside	6884	5642	Overlapping
chr2	38707658	38708900	1243	7.7	5.15075	4.24273	1.53445	301-432_broad_peak_1353	X1353	NA	ENSMUSG00000087164	38712677	38720638	+	upstream	-5019	3777	Overlapping
chr2	38710301	38713483	3183	8.8	6.38194	4.84476	2.21984	301-432_broad_peak_1354	X1354	Nr5a1	ENSMUSG00000026751	38692657	38714542	-	inside	4241	1059	Overlapping
chr2	38710301	38713483	3183	8.8	6.38194	4.84476	2.21984	301-432_broad_peak_1354	X1354	NA	ENSMUSG00000087164	38712677	38720638	+	overlapStart	-2376	806	Overlapping
chr2	57101617	57102354	738	7.88	5.64855	4.47752	1.79139	301-432_broad_peak_1355	X1355	NA	ENSMUSG00000077979	57104657	57104745	+	upstream	-3040	2303	Overlapping
chr2	57101617	57102354	738	7.88	5.64855	4.47752	1.79139	301-432_broad_peak_1355	X1355	Nr4a2	ENSMUSG00000026826	57106831	57124003	-	downstream	22386	4477	Overlapping
chr2	61804648	61805294	647	7.99	5.7206	4.4987	1.87958	301-432_broad_peak_1356	X1356	Psmd14	ENSMUSG00000026914	61711695	61800376	+	downstream	92953	4272	Overlapping
chr2	61804648	61805294	647	7.99	5.7206	4.4987	1.87958	301-432_broad_peak_1356	X1356	Tbr1	ENSMUSG00000035033	61802931	61814114	+	inside	1717	1717	Overlapping
chr2	61809211	61810488	1278	7.65	5.36694	4.36129	1.66104	301-432_broad_peak_1357	X1357	Tbr1	ENSMUSG00000035033	61802931	61814114	+	inside	6280	3626	Overlapping
chr2	69583068	69583892	825	8.12	5.83968	4.56576	1.93952	301-432_broad_peak_1358	X1358	Lrp2	ENSMUSG00000027070	69424341	69586065	-	inside	2997	2173	Overlapping
chr2	69585385	69587745	2361	8.26	5.23153	4.14094	1.59754	301-432_broad_peak_1359	X1359	Lrp2	ENSMUSG00000027070	69424341	69586065	-	overlapStart	680	680	Overlapping
chr2	70494874	70495821	948	7.37	4.60071	3.92197	1.29812	301-432_broad_peak_1360	X1360	Gad1os	ENSMUSG00000087264	70489941	70563357	-	inside	68483	4933	Overlapping
chr2	70563130	70568845	5716	8.04	5.02595	4.06044	1.52294	301-432_broad_peak_1361	X1361	Gad1os	ENSMUSG00000087264	70489941	70563357	-	overlapStart	227	227	Overlapping
chr2	70563130	70568845	5716	8.04	5.02595	4.06044	1.52294	301-432_broad_peak_1361	X1361	Gad1	ENSMUSG00000070880	70553073	70602014	+	inside	10057	10057	Overlapping
chr2	70571844	70572633	790	7.62	4.73841	3.94595	1.35226	301-432_broad_peak_1362	X1362	Gad1	ENSMUSG00000070880	70553073	70602014	+	inside	18771	18771	Overlapping
chr2	71526526	71526819	294	9.66	5.78597	4.45151	1.92619	301-432_broad_peak_1363	X1363	Metap1d	ENSMUSG00000041921	71453277	71525194	+	downstream	73249	1332	Overlapping
chr2	71526526	71526819	294	9.66	5.78597	4.45151	1.92619	301-432_broad_peak_1363	X1363	NA	ENSMUSG00000084946	71516455	71537891	-	inside	11365	10071	Overlapping
chr2	71526526	71526819	294	9.66	5.78597	4.45151	1.92619	301-432_broad_peak_1363	X1363	Dlx1	ENSMUSG00000041911	71528114	71533981	+	upstream	-1588	1295	Overlapping
chr2	71530300	71533717	3418	8.42	6.02713	4.67534	2.04523	301-432_broad_peak_1364	X1364	NA	ENSMUSG00000084946	71516455	71537891	-	inside	7591	4174	Overlapping
chr2	71530300	71533717	3418	8.42	6.02713	4.67534	2.04523	301-432_broad_peak_1364	X1364	Dlx1	ENSMUSG00000041911	71528114	71533981	+	inside	2186	264	Overlapping
chr2	71534959	71535547	589	7.54	4.95546	4.11881	1.42795	301-432_broad_peak_1365	X1365	NA	ENSMUSG00000084946	71516455	71537891	-	inside	2932	2344	Overlapping
chr2	71534959	71535547	589	7.54	4.95546	4.11881	1.42795	301-432_broad_peak_1365	X1365	Dlx1	ENSMUSG00000041911	71528114	71533981	+	downstream	6845	978	Overlapping
chr2	71549282	71549719	438	10.37	4.9691	3.71893	1.48773	301-432_broad_peak_1366	X1366	Dlx2	ENSMUSG00000023391	71543410	71546754	-	upstream	-2528	2528	Overlapping
chr2	71553349	71553683	335	9.45	6.89732	5.23671	2.46457	301-432_broad_peak_1367	X1367	NA	NA	NA	NA	NA	NA	NA	NA	NA
chr2	73281412	73282400	989	8.59	6.17322	4.63478	2.10233	301-432_broad_peak_1368	X1368	Sp9	ENSMUSG00000068859	73271926	73284706	+	inside	9486	2306	Overlapping
chr2	73281412	73282400	989	8.59	6.17322	4.63478	2.10233	301-432_broad_peak_1368	X1368	Cir1	ENSMUSG00000041777	73283106	73312701	-	downstream	31289	706	Overlapping
chr2	73977207	73977935	729	7.93	5.64321	4.48438	1.78207	301-432_broad_peak_1369	X1369	NA	NA	NA	NA	NA	NA	NA	NA	NA
chr2	74643707	74644338	632	8.1	5.33874	4.28308	1.75278	301-432_broad_peak_1370	X1370	NA	NA	NA	NA	NA	NA	NA	NA	NA
chr2	74646223	74648063	1841	8.63	4.62717	3.67499	1.2683	301-432_broad_peak_1371	X1371	Evx2	ENSMUSG00000001815	74652998	74659861	-	downstream	13638	4935	Overlapping
chr2	74654268	74654843	576	8.15	5.87189	4.5897	1.92943	301-432_broad_peak_1372	X1372	Evx2	ENSMUSG00000001815	74652998	74659861	-	inside	5593	1270	Overlapping
chr2	74660448	74661126	679	7.95	5.68627	4.48323	1.82711	301-432_broad_peak_1373	X1373	Evx2	ENSMUSG00000001815	74652998	74659861	-	upstream	-587	587	Overlapping
chr2	74663535	74664844	1310	7.87	5.62466	4.47143	1.82338	301-432_broad_peak_1374	X1374	Evx2	ENSMUSG00000001815	74652998	74659861	-	upstream	-3674	3674	Overlapping
chr2	74663535	74664844	1310	7.87	5.62466	4.47143	1.82338	301-432_broad_peak_1374	X1374	Hoxd13	ENSMUSG00000001819	74668311	74671599	+	upstream	-4776	3467	Overlapping
chr2	74668905	74669899	995	8.02	5.78168	4.53332	1.86825	301-432_broad_peak_1375	X1375	Hoxd13	ENSMUSG00000001819	74668311	74671599	+	inside	594	594	Overlapping
chr2	74673422	74675642	2221	7.83	5.52245	4.43078	1.75158	301-432_broad_peak_1376	X1376	Hoxd13	ENSMUSG00000001819	74668311	74671599	+	downstream	5111	1823	Overlapping
chr2	74673422	74675642	2221	7.83	5.52245	4.43078	1.75158	301-432_broad_peak_1376	X1376	Hoxd12	ENSMUSG00000001823	74674930	74677706	+	overlapStart	-1508	712	Overlapping
chr2	74673422	74675642	2221	7.83	5.52245	4.43078	1.75158	301-432_broad_peak_1376	X1376	Hoxd11	ENSMUSG00000042499	74679393	74687741	+	upstream	-5971	3751	Overlapping
chr2	74676822	74681486	4665	8.56	6.03381	4.72146	2.00679	301-432_broad_peak_1377	X1377	Hoxd12	ENSMUSG00000001823	74674930	74677706	+	overlapEnd	1892	884	Overlapping
chr2	74676822	74681486	4665	8.56	6.03381	4.72146	2.00679	301-432_broad_peak_1377	X1377	Hoxd11	ENSMUSG00000042499	74679393	74687741	+	overlapStart	-2571	2093	Overlapping
chr2	74676822	74681486	4665	8.56	6.03381	4.72146	2.00679	301-432_broad_peak_1377	X1377	NA	ENSMUSG00000092315	74683447	74694194	+	upstream	-6625	1961	Overlapping
chr2	74683602	74690141	6540	8.78	5.92787	4.55794	2.04802	301-432_broad_peak_1378	X1378	Hoxd11	ENSMUSG00000042499	74679393	74687741	+	overlapEnd	4209	2400	Overlapping
chr2	74683602	74690141	6540	8.78	5.92787	4.55794	2.04802	301-432_broad_peak_1378	X1378	NA	ENSMUSG00000092315	74683447	74694194	+	inside	155	155	Overlapping
chr2	74683602	74690141	6540	8.78	5.92787	4.55794	2.04802	301-432_broad_peak_1378	X1378	Hoxd10	ENSMUSG00000050368	74691091	74695106	+	upstream	-7489	950	Overlapping
chr2	74693937	74695112	1176	7.67	4.7297	3.93251	1.39401	301-432_broad_peak_1379	X1379	NA	ENSMUSG00000092315	74683447	74694194	+	overlapEnd	10490	257	Overlapping
chr2	74693937	74695112	1176	7.67	4.7297	3.93251	1.39401	301-432_broad_peak_1379	X1379	Hoxd10	ENSMUSG00000050368	74691091	74695106	+	overlapEnd	2846	6	Overlapping
chr2	74693937	74695112	1176	7.67	4.7297	3.93251	1.39401	301-432_broad_peak_1379	X1379	NA	ENSMUSG00000086077	74695521	74697375	+	upstream	-1584	409	Overlapping
chr2	74693937	74695112	1176	7.67	4.7297	3.93251	1.39401	301-432_broad_peak_1379	X1379	Hoxd9	ENSMUSG00000043342	74697681	74700208	+	upstream	-3744	2569	Overlapping
chr2	74697155	74698244	1090	7.92	5.59181	4.4341	1.81445	301-432_broad_peak_1380	X1380	NA	ENSMUSG00000092315	74683447	74694194	+	downstream	13708	2961	Overlapping
chr2	74697155	74698244	1090	7.92	5.59181	4.4341	1.81445	301-432_broad_peak_1380	X1380	Hoxd10	ENSMUSG00000050368	74691091	74695106	+	downstream	6064	2049	Overlapping
chr2	74697155	74698244	1090	7.92	5.59181	4.4341	1.81445	301-432_broad_peak_1380	X1380	NA	ENSMUSG00000086077	74695521	74697375	+	overlapEnd	1634	220	Overlapping
chr2	74697155	74698244	1090	7.92	5.59181	4.4341	1.81445	301-432_broad_peak_1380	X1380	Hoxd9	ENSMUSG00000043342	74697681	74700208	+	overlapStart	-526	526	Overlapping
chr2	74703270	74704524	1255	7.86	5.52988	4.4064	1.75118	301-432_broad_peak_1381	X1381	Hoxd9	ENSMUSG00000043342	74697681	74700208	+	downstream	5589	3062	Overlapping
chr2	74703270	74704524	1255	7.86	5.52988	4.4064	1.75118	301-432_broad_peak_1381	X1381	NA	ENSMUSG00000052371	74703249	74716130	-	inside	12860	21	Overlapping
chr2	74703270	74704524	1255	7.86	5.52988	4.4064	1.75118	301-432_broad_peak_1381	X1381	Hoxd8	ENSMUSG00000027102	74704616	74707933	+	upstream	-1346	92	Overlapping
chr2	74707762	74709312	1551	7.48	5.12941	4.24929	1.53842	301-432_broad_peak_1382	X1382	NA	ENSMUSG00000052371	74703249	74716130	-	inside	8368	4513	Overlapping
chr2	74707762	74709312	1551	7.48	5.12941	4.24929	1.53842	301-432_broad_peak_1382	X1382	Hoxd8	ENSMUSG00000027102	74704616	74707933	+	overlapEnd	3146	171	Overlapping
chr2	74707762	74709312	1551	7.48	5.12941	4.24929	1.53842	301-432_broad_peak_1382	X1382	Hoxd3;Hoxd4	ENSMUSG00000079277	74711930	74748274	+	upstream	-4168	2618	Overlapping
chr2	74710500	74711260	761	7.97	5.75076	4.52532	1.90282	301-432_broad_peak_1383	X1383	NA	ENSMUSG00000052371	74703249	74716130	-	inside	5630	4870	Overlapping
chr2	74710500	74711260	761	7.97	5.75076	4.52532	1.90282	301-432_broad_peak_1383	X1383	Hoxd8	ENSMUSG00000027102	74704616	74707933	+	downstream	5884	2567	Overlapping
chr2	74710500	74711260	761	7.97	5.75076	4.52532	1.90282	301-432_broad_peak_1383	X1383	Hoxd3;Hoxd4	ENSMUSG00000079277	74711930	74748274	+	upstream	-1430	670	Overlapping
chr2	74714175	74714885	711	7.37	5.00713	4.1989	1.45625	301-432_broad_peak_1384	X1384	NA	ENSMUSG00000052371	74703249	74716130	-	inside	1955	1245	Overlapping
chr2	74714175	74714885	711	7.37	5.00713	4.1989	1.45625	301-432_broad_peak_1384	X1384	Hoxd3;Hoxd4	ENSMUSG00000079277	74711930	74748274	+	inside	2245	2245	Overlapping
chr2	74716535	74717407	873	7.58	5.25692	4.30724	1.60955	301-432_broad_peak_1385	X1385	NA	ENSMUSG00000052371	74703249	74716130	-	upstream	-405	405	Overlapping
chr2	74716535	74717407	873	7.58	5.25692	4.30724	1.60955	301-432_broad_peak_1385	X1385	Hoxd3;Hoxd4	ENSMUSG00000079277	74711930	74748274	+	inside	4605	4605	Overlapping
chr2	74716535	74717407	873	7.58	5.25692	4.30724	1.60955	301-432_broad_peak_1385	X1385	NA	ENSMUSG00000042464	74721979	74729160	+	upstream	-5444	4572	Overlapping
chr2	74718618	74719831	1214	7.72	5.43967	4.38696	1.70545	301-432_broad_peak_1386	X1386	NA	ENSMUSG00000052371	74703249	74716130	-	upstream	-2488	2488	Overlapping
chr2	74718618	74719831	1214	7.72	5.43967	4.38696	1.70545	301-432_broad_peak_1386	X1386	Hoxd3;Hoxd4	ENSMUSG00000079277	74711930	74748274	+	inside	6688	6688	Overlapping
chr2	74718618	74719831	1214	7.72	5.43967	4.38696	1.70545	301-432_broad_peak_1386	X1386	NA	ENSMUSG00000042464	74721979	74729160	+	upstream	-3361	2148	Overlapping
chr2	74722961	74724143	1183	8.23	5.98774	4.62719	1.96335	301-432_broad_peak_1387	X1387	Hoxd3;Hoxd4	ENSMUSG00000079277	74711930	74748274	+	inside	11031	11031	Overlapping
chr2	74722961	74724143	1183	8.23	5.98774	4.62719	1.96335	301-432_broad_peak_1387	X1387	NA	ENSMUSG00000042464	74721979	74729160	+	inside	982	982	Overlapping
chr2	74722961	74724143	1183	8.23	5.98774	4.62719	1.96335	301-432_broad_peak_1387	X1387	Mir10b	ENSMUSG00000065500	74726071	74726137	+	upstream	-3110	1928	Overlapping
chr2	74735563	74741812	6250	8.59	6.13266	4.72876	2.10955	301-432_broad_peak_1388	X1388	Hoxd3;Hoxd4	ENSMUSG00000079277	74711930	74748274	+	inside	23633	6462	Overlapping
chr2	74745993	74746733	741	8.24	5.54711	4.32143	1.82316	301-432_broad_peak_1389	X1389	Hoxd3;Hoxd4	ENSMUSG00000079277	74711930	74748274	+	inside	34063	1541	Overlapping
chr2	74745993	74746733	741	8.24	5.54711	4.32143	1.82316	301-432_broad_peak_1389	X1389	NA	ENSMUSG00000075277	74748423	74762896	-	downstream	16903	1690	Overlapping
chr2	74748601	74749668	1068	8.62	6.25955	4.7981	2.1046	301-432_broad_peak_1390	X1390	Hoxd3;Hoxd4	ENSMUSG00000079277	74711930	74748274	+	downstream	36671	327	Overlapping
chr2	74748601	74749668	1068	8.62	6.25955	4.7981	2.1046	301-432_broad_peak_1390	X1390	NA	ENSMUSG00000075277	74748423	74762896	-	inside	14295	178	Overlapping
chr2	74748601	74749668	1068	8.62	6.25955	4.7981	2.1046	301-432_broad_peak_1390	X1390	LOC102634401	ENSMUSG00000085015	74752685	74753744	+	upstream	-4084	3017	Overlapping
chr2	74748601	74749668	1068	8.62	6.25955	4.7981	2.1046	301-432_broad_peak_1390	X1390	NA	ENSMUSG00000086559	74754456	74755097	+	upstream	-5855	4788	Overlapping
chr2	74752148	74754262	2115	8.38	5.79433	4.50108	1.88517	301-432_broad_peak_1391	X1391	Hoxd3;Hoxd4	ENSMUSG00000079277	74711930	74748274	+	downstream	40218	3874	Overlapping
chr2	74752148	74754262	2115	8.38	5.79433	4.50108	1.88517	301-432_broad_peak_1391	X1391	NA	ENSMUSG00000075277	74748423	74762896	-	inside	10748	3725	Overlapping
chr2	74752148	74754262	2115	8.38	5.79433	4.50108	1.88517	301-432_broad_peak_1391	X1391	LOC102634401	ENSMUSG00000085015	74752685	74753744	+	includeFeature	-537	518	Overlapping
chr2	74752148	74754262	2115	8.38	5.79433	4.50108	1.88517	301-432_broad_peak_1391	X1391	NA	ENSMUSG00000086559	74754456	74755097	+	upstream	-2308	194	Overlapping
chr2	74756158	74756549	392	8.07	4.54714	3.70708	1.24002	301-432_broad_peak_1392	X1392	NA	ENSMUSG00000075277	74748423	74762896	-	inside	6738	6347	Overlapping
chr2	74756158	74756549	392	8.07	4.54714	3.70708	1.24002	301-432_broad_peak_1392	X1392	LOC102634401	ENSMUSG00000085015	74752685	74753744	+	downstream	3473	2414	Overlapping
chr2	74756158	74756549	392	8.07	4.54714	3.70708	1.24002	301-432_broad_peak_1392	X1392	NA	ENSMUSG00000086559	74754456	74755097	+	downstream	1702	1061	Overlapping
chr2	74769678	74769971	294	9.2	6.8357	5.14405	2.45389	301-432_broad_peak_1393	X1393	Hoxd1	ENSMUSG00000042448	74762981	74765143	+	downstream	6697	4535	Overlapping
chr2	74960959	74963613	2655	8.04	5.05258	4.13395	1.47981	301-432_broad_peak_1394	X1394	NA	NA	NA	NA	NA	NA	NA	NA	NA
chr2	74969165	74970050	886	7.41	5.08679	4.24157	1.48457	301-432_broad_peak_1395	X1395	NA	NA	NA	NA	NA	NA	NA	NA	NA
chr2	75013880	75015498	1619	8.4	5.20687	4.1752	1.58565	301-432_broad_peak_1396	X1396	NA	NA	NA	NA	NA	NA	NA	NA	NA
chr2	75056502	75057009	508	7.91	4.52949	3.73784	1.22708	301-432_broad_peak_1397	X1397	NA	NA	NA	NA	NA	NA	NA	NA	NA
chr2	75105775	75106376	602	7.61	5.27288	4.30866	1.63434	301-432_broad_peak_1398	X1398	NA	NA	NA	NA	NA	NA	NA	NA	NA
chr2	75116529	75117759	1231	8.98	4.97229	3.81809	1.54535	301-432_broad_peak_1399	X1399	NA	NA	NA	NA	NA	NA	NA	NA	NA
chr2	75592824	75593250	427	7.94	4.43753	3.6714	1.15799	301-432_broad_peak_1400	X1400	NA	NA	NA	NA	NA	NA	NA	NA	NA
chr2	75994969	75996106	1138	7.49	5.18104	4.28185	1.54394	301-432_broad_peak_1401	X1401	Pde11a	ENSMUSG00000075270	75989142	76338774	-	inside	343805	5827	Overlapping
chr2	76066009	76066480	472	7.66	5.34706	4.34359	1.66665	301-432_broad_peak_1402	X1402	Pde11a	ENSMUSG00000075270	75989142	76338774	-	inside	272765	76867	Overlapping
chr2	76069911	76070573	663	8.57	6.2005	4.78333	2.13305	301-432_broad_peak_1403	X1403	Pde11a	ENSMUSG00000075270	75989142	76338774	-	inside	268863	80769	Overlapping
chr2	76072270	76073720	1451	8	4.87291	4.01694	1.4111	301-432_broad_peak_1404	X1404	Pde11a	ENSMUSG00000075270	75989142	76338774	-	inside	266504	83128	Overlapping
chr2	76084174	76087627	3454	8.47	5.4354	4.32105	1.70962	301-432_broad_peak_1405	X1405	Pde11a	ENSMUSG00000075270	75989142	76338774	-	inside	254600	95032	Overlapping
chr2	77949054	77950220	1167	16.37	5.10172	3.09394	1.59344	301-432_broad_peak_1406	X1406	Cwc22	ENSMUSG00000027014	77881160	77946375	-	upstream	-2679	2679	Overlapping
chr2	77976801	77977528	728	15.1	4.42221	2.95607	1.1426	301-432_broad_peak_1407	X1407	NA	NA	NA	NA	NA	NA	NA	NA	NA
chr2	77993996	77994820	825	17.37	5.37761	3.0835	1.76032	301-432_broad_peak_1408	X1408	NA	NA	NA	NA	NA	NA	NA	NA	NA
chr2	77997096	77997463	368	13.07	6.58241	4.35157	2.3961	301-432_broad_peak_1409	X1409	NA	NA	NA	NA	NA	NA	NA	NA	NA
chr2	78005431	78006582	1152	17.7	5.91365	3.35422	2.01867	301-432_broad_peak_1410	X1410	NA	NA	NA	NA	NA	NA	NA	NA	NA
chr2	79453954	79456243	2290	7.37	5.00872	4.19997	1.45625	301-432_broad_peak_1411	X1411	Cerkl	ENSMUSG00000075256	79330544	79456785	-	inside	2831	542	Overlapping
chr2	79453954	79456243	2290	7.37	5.00872	4.19997	1.45625	301-432_broad_peak_1411	X1411	Neurod1	ENSMUSG00000034701	79452522	79456751	-	inside	2797	508	Overlapping
chr2	79453954	79456243	2290	7.37	5.00872	4.19997	1.45625	301-432_broad_peak_1411	X1411	NA	ENSMUSG00000097843	79453986	79461107	+	overlapStart	-32	32	Overlapping
chr2	84869501	84870150	650	7.84	4.9829	4.04701	1.5028	301-432_broad_peak_1412	X1412	Rtn4rl2	ENSMUSG00000050896	84871925	84886710	-	downstream	17209	1775	Overlapping
chr2	84881841	84882151	311	7.88	5.48977	4.37395	1.7404	301-432_broad_peak_1413	X1413	Rtn4rl2	ENSMUSG00000050896	84871925	84886710	-	inside	4869	4559	Overlapping
chr2	91974073	91975097	1025	7.37	4.49311	3.84821	1.2	301-432_broad_peak_1414	X1414	Dgkz	ENSMUSG00000040479	91932825	91975864	-	inside	1791	767	Overlapping
chr2	93637645	93638786	1142	8.52	6.00444	4.56379	2.0504	301-432_broad_peak_1415	X1415	Alx4	ENSMUSG00000040310	93642385	93681339	+	upstream	-4740	3599	Overlapping
chr2	93643498	93643961	464	8.4	5.33943	4.13796	1.71078	301-432_broad_peak_1416	X1416	Alx4	ENSMUSG00000040310	93642385	93681339	+	inside	1113	1113	Overlapping
chr2	93957925	93958290	366	7.78	5.48166	4.39681	1.71798	301-432_broad_peak_1417	X1417	Gm13889	ENSMUSG00000087006	93955811	93957527	-	upstream	-398	398	Overlapping
chr2	93957925	93958290	366	7.78	5.48166	4.39681	1.71798	301-432_broad_peak_1417	X1417	NA	ENSMUSG00000075021	93956380	93957127	-	upstream	-798	798	Overlapping
chr2	94225268	94226156	889	7.57	5.25356	4.30701	1.60437	301-432_broad_peak_1418	X1418	NA	NA	NA	NA	NA	NA	NA	NA	NA
chr2	94232494	94233426	933	8.04	5.2329	4.18327	1.66136	301-432_broad_peak_1419	X1419	NA	NA	NA	NA	NA	NA	NA	NA	NA
chr2	94234737	94235365	629	7.63	4.56319	3.82927	1.26044	301-432_broad_peak_1420	X1420	NA	NA	NA	NA	NA	NA	NA	NA	NA
chr2	94243711	94244087	377	8.2	5.9646	4.59465	1.97497	301-432_broad_peak_1421	X1421	Mir129-2	ENSMUSG00000065511	94241365	94241453	-	upstream	-2258	2258	Overlapping
chr2	94279199	94279498	300	8.19	6.00537	4.63149	1.99888	301-432_broad_peak_1422	X1422	NA	NA	NA	NA	NA	NA	NA	NA	NA
chr2	101676405	101677553	1149	7.53	5.05906	4.18712	1.49399	301-432_broad_peak_1423	X1423	Traf6	ENSMUSG00000027164	101678430	101701669	+	upstream	-2025	877	Overlapping
chr2	104406934	104407992	1059	7.37	5.04183	4.22236	1.45625	301-432_broad_peak_1424	X1424	D430041D05Rik	ENSMUSG00000068373	104143074	104410334	-	inside	3400	2342	Overlapping
chr2	105116406	105116699	294	7.89	5.51576	4.38907	1.76891	301-432_broad_peak_1425	X1425	Wt1os	ENSMUSG00000074987	105076539	105126510	-	inside	10104	9811	Overlapping
chr2	105131466	105133119	1654	8.62	6.30248	4.84638	2.09973	301-432_broad_peak_1426	X1426	Wt1os	ENSMUSG00000074987	105076539	105126510	-	upstream	-4956	4956	Overlapping
chr2	105131466	105133119	1654	8.62	6.30248	4.84638	2.09973	301-432_broad_peak_1426	X1426	Wt1	ENSMUSG00000016458	105126530	105173616	+	inside	4936	4936	Overlapping
chr2	105652923	105654375	1453	7.98	5.73906	4.51247	1.88371	301-432_broad_peak_1427	X1427	Pax6os1	ENSMUSG00000086029	105536081	105670330	-	inside	17407	15955	Overlapping
chr2	105657494	105658973	1480	8.27	5.7702	4.55193	1.87297	301-432_broad_peak_1428	X1428	Pax6os1	ENSMUSG00000086029	105536081	105670330	-	inside	12836	11357	Overlapping
chr2	105660697	105663426	2730	9.19	6.05141	4.63101	2.05808	301-432_broad_peak_1429	X1429	Pax6os1	ENSMUSG00000086029	105536081	105670330	-	inside	9633	6904	Overlapping
chr2	105669859	105670259	401	7.88	5.38071	4.29742	1.68719	301-432_broad_peak_1430	X1430	Pax6os1	ENSMUSG00000086029	105536081	105670330	-	inside	471	71	Overlapping
chr2	105669859	105670259	401	7.88	5.38071	4.29742	1.68719	301-432_broad_peak_1430	X1430	Pax6	ENSMUSG00000027168	105668897	105703160	+	inside	962	962	Overlapping
chr2	105677526	105679195	1670	8.62	6.06991	4.64463	2.03588	301-432_broad_peak_1431	X1431	Pax6	ENSMUSG00000027168	105668897	105703160	+	inside	8629	8629	Overlapping
chr2	105681698	105683246	1549	8.24	6.01166	4.63465	1.9731	301-432_broad_peak_1432	X1432	Pax6	ENSMUSG00000027168	105668897	105703160	+	inside	12801	12801	Overlapping
chr2	109675721	109676568	848	7.37	5.01819	4.20638	1.45625	301-432_broad_peak_1433	X1433	NA	ENSMUSG00000093410	109673167	109674093	+	downstream	2554	1628	Overlapping
chr2	109675721	109676568	848	7.37	5.01819	4.20638	1.45625	301-432_broad_peak_1433	X1433	Bdnf	ENSMUSG00000048482	109674701	109727007	+	inside	1020	1020	Overlapping
chr2	115853872	115854324	453	7.54	5.1812	4.26878	1.57804	301-432_broad_peak_1434	X1434	NA	NA	NA	NA	NA	NA	NA	NA	NA
chr2	118675268	118677577	2310	7.69	5.22629	4.25368	1.56793	301-432_broad_peak_1435	X1435	Pak6	ENSMUSG00000074923	118663304	118698020	+	inside	11964	11964	Overlapping
chr2	118703679	118705841	2163	8.13	5.28606	4.17375	1.62441	301-432_broad_peak_1436	X1436	Ankrd63	ENSMUSG00000078137	118699104	118703963	-	overlapStart	284	284	Overlapping
chr2	118703679	118705841	2163	8.13	5.28606	4.17375	1.62441	301-432_broad_peak_1436	X1436	Plcb2	ENSMUSG00000040061	118707518	118728438	-	downstream	24759	1677	Overlapping
chr2	118894744	118895614	871	7.91	5.62737	4.47226	1.81197	301-432_broad_peak_1437	X1437	Bahd1	ENSMUSG00000040007	118900378	118924528	+	upstream	-5634	4764	Overlapping
chr2	118994890	118996142	1253	7.61	5.12585	4.20945	1.5542	301-432_broad_peak_1438	X1438	NA	ENSMUSG00000084802	118997069	119000684	+	upstream	-2179	927	Overlapping
chr2	119166043	119167207	1165	7.95	5.64973	4.45763	1.82694	301-432_broad_peak_1439	X1439	Gchfr	ENSMUSG00000046814	119167774	119172390	+	upstream	-1731	567	Overlapping
chr2	119230329	119231304	976	8.08	4.91841	3.95694	1.41746	301-432_broad_peak_1440	X1440	Ppp1r14d	ENSMUSG00000027317	119218120	119229906	-	upstream	-423	423	Overlapping
chr2	119234755	119236651	1897	7.96	5.41525	4.30422	1.70143	301-432_broad_peak_1441	X1441	Ppp1r14d	ENSMUSG00000027317	119218120	119229906	-	upstream	-4849	4849	Overlapping
chr2	119234755	119236651	1897	7.96	5.41525	4.30422	1.70143	301-432_broad_peak_1441	X1441	Spint1	ENSMUSG00000027315	119237363	119249527	+	upstream	-2608	712	Overlapping
chr2	119237859	119238918	1060	8.66	6.22802	4.77412	2.1198	301-432_broad_peak_1442	X1442	Spint1	ENSMUSG00000027315	119237363	119249527	+	inside	496	496	Overlapping
chr2	119240896	119241492	597	7.39	4.50914	3.85499	1.20987	301-432_broad_peak_1443	X1443	Spint1	ENSMUSG00000027315	119237363	119249527	+	inside	3533	3533	Overlapping
chr2	119261470	119262038	569	7.53	5.00171	4.14989	1.47999	301-432_broad_peak_1444	X1444	NA	NA	NA	NA	NA	NA	NA	NA	NA
chr2	119325533	119326455	923	7.58	5.27744	4.3205	1.5943	301-432_broad_peak_1445	X1445	Gm14207	ENSMUSG00000074912	119321188	119326194	-	overlapStart	661	261	Overlapping
chr2	119325533	119326455	923	7.58	5.27744	4.3205	1.5943	301-432_broad_peak_1445	X1445	Dll4	ENSMUSG00000027314	119325785	119335962	+	overlapStart	-252	252	Overlapping
chr2	119329118	119330780	1663	7.59	5.24004	4.29294	1.60301	301-432_broad_peak_1446	X1446	Gm14207	ENSMUSG00000074912	119321188	119326194	-	upstream	-2924	2924	Overlapping
chr2	119329118	119330780	1663	7.59	5.24004	4.29294	1.60301	301-432_broad_peak_1446	X1446	Dll4	ENSMUSG00000027314	119325785	119335962	+	inside	3333	3333	Overlapping
chr2	119745203	119746607	1405	8.9	5.6485	4.41139	1.85176	301-432_broad_peak_1447	X1447	NA	ENSMUSG00000064722	119740829	119740956	-	upstream	-4247	4247	Overlapping
chr2	119745203	119746607	1405	8.9	5.6485	4.41139	1.85176	301-432_broad_peak_1447	X1447	Itpka	ENSMUSG00000027296	119742338	119751263	+	inside	2865	2865	Overlapping
chr2	119745203	119746607	1405	8.9	5.6485	4.41139	1.85176	301-432_broad_peak_1447	X1447	Ltk	ENSMUSG00000027297	119751321	119760431	-	downstream	15228	4714	Overlapping
chr2	119750008	119751023	1016	8.31	5.39535	4.29464	1.76728	301-432_broad_peak_1448	X1448	Itpka	ENSMUSG00000027296	119742338	119751263	+	inside	7670	240	Overlapping
chr2	119750008	119751023	1016	8.31	5.39535	4.29464	1.76728	301-432_broad_peak_1448	X1448	Ltk	ENSMUSG00000027297	119751321	119760431	-	downstream	10423	298	Overlapping
chr2	119758960	119759660	701	8.32	6.01365	4.67698	1.99943	301-432_broad_peak_1449	X1449	Ltk	ENSMUSG00000027297	119751321	119760431	-	inside	1471	771	Overlapping
chr2	119758960	119759660	701	8.32	6.01365	4.67698	1.99943	301-432_broad_peak_1449	X1449	Rpap1	ENSMUSG00000034032	119763305	119787537	-	downstream	28577	3645	Overlapping
chr2	119761600	119762598	999	8.21	5.62159	4.36997	1.8307	301-432_broad_peak_1450	X1450	Ltk	ENSMUSG00000027297	119751321	119760431	-	upstream	-1169	1169	Overlapping
chr2	119761600	119762598	999	8.21	5.62159	4.36997	1.8307	301-432_broad_peak_1450	X1450	Rpap1	ENSMUSG00000034032	119763305	119787537	-	downstream	25937	707	Overlapping
chr2	122296158	122299158	3001	8.36	6.0332	4.68875	2.0006	301-432_broad_peak_1451	X1451	Duox2	ENSMUSG00000068452	122279248	122298165	-	overlapStart	2007	993	Overlapping
chr2	122296158	122299158	3001	8.36	6.0332	4.68875	2.0006	301-432_broad_peak_1451	X1451	Duoxa2	ENSMUSG00000027225	122298901	122302885	+	overlapStart	-2743	257	Overlapping
chr2	122296158	122299158	3001	8.36	6.0332	4.68875	2.0006	301-432_broad_peak_1451	X1451	Duoxa1	ENSMUSG00000027224	122302192	122313730	-	downstream	17572	3034	Overlapping
chr2	122301006	122302121	1116	7.69	5.39272	4.36522	1.6783	301-432_broad_peak_1452	X1452	Duox2	ENSMUSG00000068452	122279248	122298165	-	upstream	-2841	2841	Overlapping
chr2	122301006	122302121	1116	7.69	5.39272	4.36522	1.6783	301-432_broad_peak_1452	X1452	Duoxa2	ENSMUSG00000027225	122298901	122302885	+	inside	2105	764	Overlapping
chr2	122301006	122302121	1116	7.69	5.39272	4.36522	1.6783	301-432_broad_peak_1452	X1452	Duoxa1	ENSMUSG00000027224	122302192	122313730	-	downstream	12724	71	Overlapping
chr2	122303798	122305228	1431	7.76	5.48246	4.40254	1.71966	301-432_broad_peak_1453	X1453	Duoxa2	ENSMUSG00000027225	122298901	122302885	+	downstream	4897	913	Overlapping
chr2	122303798	122305228	1431	7.76	5.48246	4.40254	1.71966	301-432_broad_peak_1453	X1453	Duoxa1	ENSMUSG00000027224	122302192	122313730	-	inside	9932	1606	Overlapping
chr2	122309342	122309746	405	7.91	4.86407	3.9676	1.38699	301-432_broad_peak_1454	X1454	Duoxa1	ENSMUSG00000027224	122302192	122313730	-	inside	4388	3984	Overlapping
chr2	122735308	122737165	1858	7.42	5.0777	4.23181	1.49263	301-432_broad_peak_1455	X1455	NA	ENSMUSG00000085633	122733291	122738362	-	inside	3054	1197	Overlapping
chr2	122735308	122737165	1858	7.42	5.0777	4.23181	1.49263	301-432_broad_peak_1455	X1455	Bloc1s6	ENSMUSG00000005804	122738504	122749475	+	upstream	-3196	1339	Overlapping
chr2	126551401	126552706	1306	8.11	5.75447	4.5718	1.85411	301-432_broad_peak_1456	X1456	NA	ENSMUSG00000097458	126521203	126553662	-	inside	2261	956	Overlapping
chr2	126551401	126552706	1306	8.11	5.75447	4.5718	1.85411	301-432_broad_peak_1456	X1456	Slc27a2	ENSMUSG00000027359	126552408	126588243	+	overlapStart	-1007	298	Overlapping
chr2	127361226	127362115	890	7.74	5.38415	4.34771	1.70738	301-432_broad_peak_1457	X1457	Astl	ENSMUSG00000050468	127338640	127357651	+	downstream	22586	3575	Overlapping
chr2	127361226	127362115	890	7.74	5.38415	4.34771	1.70738	301-432_broad_peak_1457	X1457	Adra2b	ENSMUSG00000058620	127363209	127367221	+	upstream	-1983	1094	Overlapping
chr2	127363487	127365134	1648	8.56	6.25014	4.81358	2.12324	301-432_broad_peak_1458	X1458	Adra2b	ENSMUSG00000058620	127363209	127367221	+	inside	278	278	Overlapping
chr2	127561148	127562275	1128	7.88	5.59638	4.44174	1.76922	301-432_broad_peak_1459	X1459	NA	NA	NA	NA	NA	NA	NA	NA	NA
chr2	127654943	127655338	396	8.67	6.34461	4.87195	2.15746	301-432_broad_peak_1460	X1460	Mal	ENSMUSG00000027375	127633227	127656695	-	inside	1752	1357	Overlapping
chr2	127837578	127839788	2211	8.15	5.36857	4.21784	1.71734	301-432_broad_peak_1461	X1461	Acoxl	ENSMUSG00000027380	127838877	128123873	+	overlapStart	-1299	911	Overlapping
chr2	129699321	129699850	530	7.61	5.31336	4.33483	1.63111	301-432_broad_peak_1462	X1462	Pdyn	ENSMUSG00000027400	129686566	129699844	-	overlapStart	523	6	Overlapping
chr2	130356907	130358753	1847	7.69	5.33091	4.32234	1.64805	301-432_broad_peak_1463	X1463	Ebf4	ENSMUSG00000053552	130295170	130370481	+	inside	61737	11728	Overlapping
chr2	130359999	130364897	4899	7.77	5.29844	4.30103	1.62707	301-432_broad_peak_1464	X1464	Ebf4	ENSMUSG00000053552	130295170	130370481	+	inside	64829	5584	Overlapping
chr2	130576509	130577349	841	7.37	4.90706	4.13106	1.45625	301-432_broad_peak_1465	X1465	Oxt	ENSMUSG00000027301	130576174	130577054	+	overlapEnd	335	295	Overlapping
chr2	130576509	130577349	841	7.37	4.90706	4.13106	1.45625	301-432_broad_peak_1465	X1465	Avp	ENSMUSG00000037727	130580621	130582554	-	downstream	6045	3272	Overlapping
chr2	130579464	130581389	1926	7.84	5.426	4.3432	1.70719	301-432_broad_peak_1466	X1466	Oxt	ENSMUSG00000027301	130576174	130577054	+	downstream	3290	2410	Overlapping
chr2	130579464	130581389	1926	7.84	5.426	4.3432	1.70719	301-432_broad_peak_1466	X1466	Avp	ENSMUSG00000037727	130580621	130582554	-	overlapEnd	3090	768	Overlapping
chr2	131170124	131170839	716	8.59	5.08806	4.0276	1.57109	301-432_broad_peak_1467	X1467	NA	ENSMUSG00000087405	131159538	131171342	+	inside	10586	503	Overlapping
chr2	131170124	131170839	716	8.59	5.08806	4.0276	1.57109	301-432_broad_peak_1467	X1467	Spef1	ENSMUSG00000027329	131170262	131187282	-	overlapEnd	17158	138	Overlapping
chr2	131552314	131553422	1109	8.51	6.3789	4.79117	2.13613	301-432_broad_peak_1468	X1468	Adra1d	ENSMUSG00000027335	131545851	131562283	-	inside	9969	6463	Overlapping
chr2	131563328	131563884	557	8.62	4.43319	3.50063	1.14561	301-432_broad_peak_1469	X1469	Adra1d	ENSMUSG00000027335	131545851	131562283	-	upstream	-1045	1045	Overlapping
chr2	131563328	131563884	557	8.62	4.43319	3.50063	1.14561	301-432_broad_peak_1469	X1469	Gm14285	ENSMUSG00000087524	131561615	131563179	+	downstream	1713	149	Overlapping
chr2	131563328	131563884	557	8.62	4.43319	3.50063	1.14561	301-432_broad_peak_1469	X1469	NA	ENSMUSG00000092654	131568012	131568082	-	downstream	4754	4128	Overlapping
chr2	131565878	131566336	459	7.99	4.77148	3.88755	1.31465	301-432_broad_peak_1470	X1470	Adra1d	ENSMUSG00000027335	131545851	131562283	-	upstream	-3595	3595	Overlapping
chr2	131565878	131566336	459	7.99	4.77148	3.88755	1.31465	301-432_broad_peak_1470	X1470	Gm14285	ENSMUSG00000087524	131561615	131563179	+	downstream	4263	2699	Overlapping
chr2	131565878	131566336	459	7.99	4.77148	3.88755	1.31465	301-432_broad_peak_1470	X1470	NA	ENSMUSG00000092654	131568012	131568082	-	downstream	2204	1676	Overlapping
chr2	132027620	132028851	1232	7.48	5.11463	4.23899	1.51138	301-432_broad_peak_1471	X1471	Rassf2	ENSMUSG00000027339	131989416	132030258	-	inside	2638	1407	Overlapping
chr2	143056907	143057780	874	7.8	5.37697	4.32161	1.75119	301-432_broad_peak_1472	X1472	NA	NA	NA	NA	NA	NA	NA	NA	NA
chr2	144327950	144330505	2556	7.38	5.03676	4.21723	1.46057	301-432_broad_peak_1473	X1473	Ovol2	ENSMUSG00000037279	144305176	144332146	-	inside	4196	1641	Overlapping
chr2	144327950	144330505	2556	7.38	5.03676	4.21723	1.46057	301-432_broad_peak_1473	X1473	NA	ENSMUSG00000084837	144331460	144332639	+	upstream	-3510	955	Overlapping
chr2	144335440	144336501	1062	7.85	5.59596	4.45278	1.78174	301-432_broad_peak_1474	X1474	Ovol2	ENSMUSG00000037279	144305176	144332146	-	upstream	-3294	3294	Overlapping
chr2	144335440	144336501	1062	7.85	5.59596	4.45278	1.78174	301-432_broad_peak_1474	X1474	NA	ENSMUSG00000084837	144331460	144332639	+	downstream	3980	2801	Overlapping
chr2	146838286	146838832	547	7.37	4.97874	4.17962	1.44932	301-432_broad_peak_1475	X1475	NA	ENSMUSG00000087618	146828328	146839732	-	inside	1446	900	Overlapping
chr2	147181594	147182392	799	8.28	5.82814	4.51824	1.93853	301-432_broad_peak_1476	X1476	Nkx2-2	ENSMUSG00000027434	147177547	147194243	-	inside	12649	4047	Overlapping
chr2	147181594	147182392	799	8.28	5.82814	4.51824	1.93853	301-432_broad_peak_1476	X1476	Nkx2-2os	ENSMUSG00000086509	147184084	147331681	+	upstream	-2490	1692	Overlapping
chr2	147188377	147189546	1170	9.18	5.88668	4.54223	1.99404	301-432_broad_peak_1477	X1477	Nkx2-2	ENSMUSG00000027434	147177547	147194243	-	inside	5866	4697	Overlapping
chr2	147188377	147189546	1170	9.18	5.88668	4.54223	1.99404	301-432_broad_peak_1477	X1477	Nkx2-2os	ENSMUSG00000086509	147184084	147331681	+	inside	4293	4293	Overlapping
chr2	147188377	147189546	1170	9.18	5.88668	4.54223	1.99404	301-432_broad_peak_1477	X1477	6430503K07Rik	ENSMUSG00000053545	147187425	147188407	+	overlapEnd	952	30	Overlapping
chr2	147191103	147191823	721	7.37	5.04183	4.22236	1.45625	301-432_broad_peak_1478	X1478	Nkx2-2	ENSMUSG00000027434	147177547	147194243	-	inside	3140	2420	Overlapping
chr2	147191103	147191823	721	7.37	5.04183	4.22236	1.45625	301-432_broad_peak_1478	X1478	Nkx2-2os	ENSMUSG00000086509	147184084	147331681	+	inside	7019	7019	Overlapping
chr2	147191103	147191823	721	7.37	5.04183	4.22236	1.45625	301-432_broad_peak_1478	X1478	6430503K07Rik	ENSMUSG00000053545	147187425	147188407	+	downstream	3678	2696	Overlapping
chr2	147360614	147361116	503	8.04	5.77156	4.51745	1.90286	301-432_broad_peak_1479	X1479	NA	ENSMUSG00000087521	147361542	147362409	-	downstream	1795	426	Overlapping
chr2	147360614	147361116	503	8.04	5.77156	4.51745	1.90286	301-432_broad_peak_1479	X1479	Pax1	ENSMUSG00000037034	147361926	147393295	+	upstream	-1312	810	Overlapping
chr2	147363087	147364488	1402	9.87	7.37067	5.33869	2.88845	301-432_broad_peak_1480	X1480	NA	ENSMUSG00000087521	147361542	147362409	-	upstream	-678	678	Overlapping
chr2	147363087	147364488	1402	9.87	7.37067	5.33869	2.88845	301-432_broad_peak_1480	X1480	Pax1	ENSMUSG00000037034	147361926	147393295	+	inside	1161	1161	Overlapping
chr2	147374722	147375015	294	7.99	5.77057	4.52859	1.87023	301-432_broad_peak_1481	X1481	Pax1	ENSMUSG00000037034	147361926	147393295	+	inside	12796	12796	Overlapping
chr2	147376609	147376989	381	8.82	5.20944	4.08893	1.60902	301-432_broad_peak_1482	X1482	Pax1	ENSMUSG00000037034	147361926	147393295	+	inside	14683	14683	Overlapping
chr2	148024859	148025751	893	7.37	4.70867	3.9952	1.30067	301-432_broad_peak_1483	X1483	NA	ENSMUSG00000086141	147944741	148040203	-	inside	15344	14452	Overlapping
[truncated: 1,791 more rows]

## Sheet: Table S1-2
seqnames	starts	ends	length	pileup	negative.log10.pvalue.	fold_enrichment	negative.log10.qvalue	peak_name	peak_name_new	symbol	feature	start_position	end_position	feature_strand	insideFeature	distancetoFeature	shortestDistance	fromOverlappingOrNearest
chr1	3668979	3670301	1323	10.67	3.66797	3.06492	1.24185	500-008_trimmed_broad_peak_1	X00001	Xkr4	ENSMUSG00000051951	3205902	3671498	-	inside	2519	1197	Overlapping
chr1	4486618	4506935	20318	11.88	4.50106	3.39436	1.81181	500-008_trimmed_broad_peak_2	X00002	Sox17	ENSMUSG00000025902	4490929	4496413	-	includeFeature	9795	4311	Overlapping
chr1	4508813	4513193	4381	11.69	4.05428	3.17427	1.5063	500-008_trimmed_broad_peak_3	X00003	NA	NA	NA	NA	NA	NA	NA	NA	NA
chr1	4790325	4791148	824	10.71	3.68711	3.07552	1.2566	500-008_trimmed_broad_peak_4	X00004	Mrpl15	ENSMUSG00000033845	4773207	4785739	-	upstream	-4586	4586	Overlapping
chr1	5012988	5015039	2052	11.16	4.15403	3.29652	1.56557	500-008_trimmed_broad_peak_5	X00005	Rgs20	ENSMUSG00000002459	4909577	5070285	-	inside	57297	55246	Overlapping
chr1	5021451	5023014	1564	11.56	4.17797	3.26345	1.58882	500-008_trimmed_broad_peak_6	X00006	Rgs20	ENSMUSG00000002459	4909577	5070285	-	inside	48834	47271	Overlapping
chr1	5917635	5919265	1631	10.91	3.69126	3.05014	1.25704	500-008_trimmed_broad_peak_7	X00007	Npbwr1	ENSMUSG00000033774	5913708	5917398	-	upstream	-237	237	Overlapping
chr1	6359344	6361703	2360	11.22	3.9883	3.18134	1.46242	500-008_trimmed_broad_peak_8	X00008	Fam150a	ENSMUSG00000087247	6359332	6394731	+	inside	12	12	Overlapping
chr1	6379963	6381556	1594	12.05	4.21418	3.21678	1.62055	500-008_trimmed_broad_peak_9	X00009	Fam150a	ENSMUSG00000087247	6359332	6394731	+	inside	20631	13175	Overlapping
chr1	6453898	6454632	735	10.08	3.46899	3.01624	1.09744	500-008_trimmed_broad_peak_10	X00010	NA	NA	NA	NA	NA	NA	NA	NA	NA
chr1	6483121	6484238	1118	10.27	3.58926	3.06675	1.17946	500-008_trimmed_broad_peak_11	X00011	St18	ENSMUSG00000033740	6487232	6860940	+	upstream	-4111	2994	Overlapping
chr1	6489321	6491347	2027	11.29	4.28415	3.34685	1.65539	500-008_trimmed_broad_peak_12	X00012	St18	ENSMUSG00000033740	6487232	6860940	+	inside	2089	2089	Overlapping
chr1	9300537	9301693	1157	10.07	3.46498	3.01452	1.09473	500-008_trimmed_broad_peak_13	X00013	Sntg1	ENSMUSG00000025909	8361476	9299878	-	upstream	-659	659	Overlapping
chr1	9907478	9908798	1321	10.81	3.94907	3.2138	1.42569	500-008_trimmed_broad_peak_14	X00014	Sgk3	ENSMUSG00000025915	9798131	9902556	+	downstream	109347	4922	Overlapping
chr1	9907478	9908798	1321	10.81	3.94907	3.2138	1.42569	500-008_trimmed_broad_peak_14	X00014	Mcmdc2	ENSMUSG00000046101	9908639	9942085	+	overlapStart	-1161	159	Overlapping
chr1	9964307	9967044	2738	12.63	5.15309	3.66889	2.25858	500-008_trimmed_broad_peak_15	X00015	NA	ENSMUSG00000073738	9960172	9962809	-	upstream	-1498	1498	Overlapping
chr1	9964307	9967044	2738	12.63	5.15309	3.66889	2.25858	500-008_trimmed_broad_peak_15	X00015	Ppp1r42	ENSMUSG00000025916	9968625	10009136	-	downstream	44829	1581	Overlapping
chr1	9968754	9972340	3587	11.48	4.35557	3.35529	1.71258	500-008_trimmed_broad_peak_16	X00016	Ppp1r42	ENSMUSG00000025916	9968625	10009136	-	inside	40382	129	Overlapping
chr1	11414666	11416693	2028	10.99	3.81724	3.11318	1.3392	500-008_trimmed_broad_peak_17	X00017	A830018L16Rik	ENSMUSG00000057715	11414106	11975901	+	inside	560	560	Overlapping
chr1	11414666	11416693	2028	10.99	3.81724	3.11318	1.3392	500-008_trimmed_broad_peak_17	X00017	NA	ENSMUSG00000095719	11414113	11537707	+	inside	553	553	Overlapping
chr1	12984575	12986424	1850	11.54	3.9485	3.12681	1.46246	500-008_trimmed_broad_peak_18	X00018	Slco5a1	ENSMUSG00000025938	12866550	12991177	-	inside	6602	4753	Overlapping
chr1	12988414	12991723	3310	11.56	4.3757	3.37268	1.73006	500-008_trimmed_broad_peak_19	X00019	Slco5a1	ENSMUSG00000025938	12866550	12991177	-	overlapStart	2763	546	Overlapping
chr1	13122414	13128871	6458	13.8	5.81659	3.8542	2.73143	500-008_trimmed_broad_peak_20	X00020	Prdm14	ENSMUSG00000042414	13113458	13127163	-	overlapStart	4749	1708	Overlapping
chr1	13130496	13131688	1193	12.12	3.86886	3.0212	1.40751	500-008_trimmed_broad_peak_21	X00021	Prdm14	ENSMUSG00000042414	13113458	13127163	-	upstream	-3333	3333	Overlapping
chr1	14744138	14744600	463	10.6	3.80393	3.15906	1.32454	500-008_trimmed_broad_peak_22	X00022	NA	NA	NA	NA	NA	NA	NA	NA	NA
chr1	14753072	14754439	1368	11.99	4.76504	3.53403	1.98705	500-008_trimmed_broad_peak_23	X00023	Msc	ENSMUSG00000025930	14753347	14755966	-	overlapEnd	2894	275	Overlapping
chr1	14753072	14754439	1368	11.99	4.76504	3.53403	1.98705	500-008_trimmed_broad_peak_23	X00023	NA	ENSMUSG00000054493	14755455	14758373	+	upstream	-2383	1016	Overlapping
chr1	14755687	14756818	1132	11.65	4.48292	3.41303	1.79648	500-008_trimmed_broad_peak_24	X00024	Msc	ENSMUSG00000025930	14753347	14755966	-	overlapStart	279	279	Overlapping
chr1	14755687	14756818	1132	11.65	4.48292	3.41303	1.79648	500-008_trimmed_broad_peak_24	X00024	NA	ENSMUSG00000054493	14755455	14758373	+	inside	232	232	Overlapping
chr1	14917907	14918789	883	12.12	4.48074	3.35181	1.81093	500-008_trimmed_broad_peak_25	X00025	Trpa1	ENSMUSG00000032769	14872649	14918862	-	inside	955	73	Overlapping
chr1	16521724	16522106	383	11.11	4.1083	3.26836	1.53599	500-008_trimmed_broad_peak_26	X00026	Stau2	ENSMUSG00000025920	16228675	16520112	-	upstream	-1612	1612	Overlapping
chr1	18047200	18047562	363	10.51	3.74499	3.13244	1.2855	500-008_trimmed_broad_peak_27	X00027	NA	NA	NA	NA	NA	NA	NA	NA	NA
chr1	18055107	18056890	1784	11.29	4.13282	3.26259	1.55422	500-008_trimmed_broad_peak_28	X00028	NA	NA	NA	NA	NA	NA	NA	NA	NA
chr1	18058586	18059977	1392	13.62	5.80646	3.87725	2.71803	500-008_trimmed_broad_peak_29	X00029	NA	NA	NA	NA	NA	NA	NA	NA	NA
chr1	18061504	18062371	868	10.16	3.51826	3.03672	1.13116	500-008_trimmed_broad_peak_30	X00030	NA	NA	NA	NA	NA	NA	NA	NA	NA
chr1	19097200	19098883	1684	10.49	3.73164	3.12731	1.27592	500-008_trimmed_broad_peak_31	X00031	NA	ENSMUSG00000089787	19063300	19104840	-	inside	7640	5957	Overlapping
chr1	19097200	19098883	1684	10.49	3.73164	3.12731	1.27592	500-008_trimmed_broad_peak_31	X00031	Tfap2d	ENSMUSG00000042596	19103023	19166346	+	upstream	-5823	4140	Overlapping
chr1	19100979	19101523	545	12.06	4.82106	3.55585	2.02592	500-008_trimmed_broad_peak_32	X00032	NA	ENSMUSG00000089787	19063300	19104840	-	inside	3861	3317	Overlapping
chr1	19100979	19101523	545	12.06	4.82106	3.55585	2.02592	500-008_trimmed_broad_peak_32	X00032	Tfap2d	ENSMUSG00000042596	19103023	19166346	+	upstream	-2044	1500	Overlapping
chr1	19102863	19104319	1457	11.51	4.41461	3.40522	1.74417	500-008_trimmed_broad_peak_33	X00033	NA	ENSMUSG00000089787	19063300	19104840	-	inside	1977	521	Overlapping
chr1	19102863	19104319	1457	11.51	4.41461	3.40522	1.74417	500-008_trimmed_broad_peak_33	X00033	Tfap2d	ENSMUSG00000042596	19103023	19166346	+	overlapStart	-160	160	Overlapping
chr1	19105743	19107973	2231	10.64	3.81166	3.15668	1.33241	500-008_trimmed_broad_peak_34	X00034	NA	ENSMUSG00000089787	19063300	19104840	-	upstream	-903	903	Overlapping
chr1	19105743	19107973	2231	10.64	3.81166	3.15668	1.33241	500-008_trimmed_broad_peak_34	X00034	Tfap2d	ENSMUSG00000042596	19103023	19166346	+	inside	2720	2720	Overlapping
chr1	19110065	19111088	1024	10.21	3.55353	3.05257	1.15462	500-008_trimmed_broad_peak_35	X00035	Tfap2d	ENSMUSG00000042596	19103023	19166346	+	inside	7042	7042	Overlapping
chr1	19203721	19214283	10563	11.61	4.4687	3.40878	1.78614	500-008_trimmed_broad_peak_36	X00036	Tfap2b	ENSMUSG00000025927	19208915	19238734	+	overlapStart	-5194	5194	Overlapping
chr1	19216018	19226220	10203	12.3	4.85101	3.54065	2.05306	500-008_trimmed_broad_peak_37	X00037	Tfap2b	ENSMUSG00000025927	19208915	19238734	+	inside	7103	7103	Overlapping
chr1	19227637	19242459	14823	12.12	4.59633	3.41887	1.8763	500-008_trimmed_broad_peak_38	X00038	Tfap2b	ENSMUSG00000025927	19208915	19238734	+	overlapEnd	18722	3725	Overlapping
chr1	19243795	19244228	434	10.7	3.87204	3.18523	1.37247	500-008_trimmed_broad_peak_39	X00039	NA	NA	NA	NA	NA	NA	NA	NA	NA
chr1	19245672	19246944	1273	10.52	3.73221	3.12274	1.27796	500-008_trimmed_broad_peak_40	X00040	NA	NA	NA	NA	NA	NA	NA	NA	NA
chr1	19250257	19251018	762	10.38	3.64969	3.09203	1.22034	500-008_trimmed_broad_peak_41	X00041	NA	NA	NA	NA	NA	NA	NA	NA	NA
chr1	20475286	20475982	697	10.82	3.93334	3.20654	1.41537	500-008_trimmed_broad_peak_42	X00042	Pkhd1	ENSMUSG00000043760	20057780	20618064	-	inside	142778	142082	Overlapping
chr1	20739686	20743204	3519	10.85	3.96059	3.2221	1.43282	500-008_trimmed_broad_peak_43	X00043	NA	NA	NA	NA	NA	NA	NA	NA	NA
chr1	21168878	21169594	717	10.86	3.9784	3.22792	1.44473	500-008_trimmed_broad_peak_44	X00044	NA	NA	NA	NA	NA	NA	NA	NA	NA
chr1	21267224	21268172	949	9.95	3.38698	2.981	1.04197	500-008_trimmed_broad_peak_45	X00045	Gsta3	ENSMUSG00000025934	21240590	21265361	+	downstream	26634	1863	Overlapping
chr1	21267224	21268172	949	9.95	3.38698	2.981	1.04197	500-008_trimmed_broad_peak_45	X00045	NA	ENSMUSG00000096375	21272339	21273082	+	upstream	-5115	4167	Overlapping
chr1	22412613	22412981	369	12.14	4.8938	3.5765	2.08092	500-008_trimmed_broad_peak_46	X00046	NA	ENSMUSG00000041670	22286252	22805994	-	inside	393381	126361	Overlapping
chr1	22503803	22504096	294	10.49	3.73539	3.12885	1.27865	500-008_trimmed_broad_peak_47	X00047	NA	ENSMUSG00000041670	22286252	22805994	-	inside	302191	217551	Overlapping
chr1	22525915	22526877	963	10.35	3.55359	3.03594	1.16277	500-008_trimmed_broad_peak_48	X00048	NA	ENSMUSG00000041670	22286252	22805994	-	inside	280079	239663	Overlapping
chr1	22528127	22539847	11721	11.25	4.13974	3.2621	1.56125	500-008_trimmed_broad_peak_49	X00049	NA	ENSMUSG00000041670	22286252	22805994	-	inside	277867	241875	Overlapping
chr1	22653988	22654793	806	10.45	3.70697	3.11779	1.25881	500-008_trimmed_broad_peak_50	X00050	NA	ENSMUSG00000041670	22286252	22805994	-	inside	152006	151201	Overlapping
chr1	22806505	22808566	2062	10.77	3.76799	3.11176	1.30527	500-008_trimmed_broad_peak_51	X00051	NA	ENSMUSG00000041670	22286252	22805994	-	upstream	-511	511	Overlapping
chr1	22829446	22830356	911	9.97	3.3996	2.98642	1.0505	500-008_trimmed_broad_peak_52	X00052	NA	NA	NA	NA	NA	NA	NA	NA	NA
chr1	23589186	23589760	575	9.99	3.35751	2.95828	1.02543	500-008_trimmed_broad_peak_53	X00053	NA	NA	NA	NA	NA	NA	NA	NA	NA
chr1	23747813	23748443	631	9.86	3.33264	2.95765	1.00521	500-008_trimmed_broad_peak_54	X00054	NA	NA	NA	NA	NA	NA	NA	NA	NA
chr1	23755803	23760825	5023	11.93	4.44302	3.33957	1.78873	500-008_trimmed_broad_peak_55	X00055	B3gat2	ENSMUSG00000026156	23761754	23849158	+	upstream	-5951	929	Overlapping
chr1	23762062	23768028	5967	11.25	3.97428	3.17778	1.45011	500-008_trimmed_broad_peak_56	X00056	B3gat2	ENSMUSG00000026156	23761754	23849158	+	inside	308	308	Overlapping
chr1	23770166	23771534	1369	10.83	3.28732	2.81482	1.01567	500-008_trimmed_broad_peak_57	X00057	B3gat2	ENSMUSG00000026156	23761754	23849158	+	inside	8412	8412	Overlapping
chr1	23794147	23795216	1070	10.43	3.69342	3.11023	1.25043	500-008_trimmed_broad_peak_58	X00058	B3gat2	ENSMUSG00000026156	23761754	23849158	+	inside	32393	32393	Overlapping
chr1	23807857	23808330	474	10.25	3.41063	2.95963	1.06861	500-008_trimmed_broad_peak_59	X00059	B3gat2	ENSMUSG00000026156	23761754	23849158	+	inside	46103	40828	Overlapping
chr1	24115941	24116234	294	10.62	3.80783	3.15664	1.32912	500-008_trimmed_broad_peak_60	X00060	NA	NA	NA	NA	NA	NA	NA	NA	NA
chr1	24583732	24584084	353	9.86	3.33264	2.95765	1.00521	500-008_trimmed_broad_peak_61	X00061	Col19a1	ENSMUSG00000026141	24261891	24587472	-	inside	3740	3388	Overlapping
chr1	25827654	25829019	1366	11.57	3.99373	3.14616	1.47339	500-008_trimmed_broad_peak_62	X00062	Adgrb3	ENSMUSG00000033569	25067477	25829707	-	inside	2053	688	Overlapping
chr1	25827654	25829019	1366	11.57	3.99373	3.14616	1.47339	500-008_trimmed_broad_peak_62	X00062	NA	ENSMUSG00000052558	25830658	25831878	+	upstream	-3004	1639	Overlapping
chr1	25830947	25831471	525	10.18	3.5352	3.0439	1.14267	500-008_trimmed_broad_peak_63	X00063	Adgrb3	ENSMUSG00000033569	25067477	25829707	-	upstream	-1240	1240	Overlapping
chr1	25830947	25831471	525	10.18	3.5352	3.0439	1.14267	500-008_trimmed_broad_peak_63	X00063	NA	ENSMUSG00000052558	25830658	25831878	+	inside	289	289	Overlapping
chr1	25832687	25834961	2275	12.75	4.95964	3.53657	2.13894	500-008_trimmed_broad_peak_64	X00064	Adgrb3	ENSMUSG00000033569	25067477	25829707	-	upstream	-2980	2980	Overlapping
chr1	25832687	25834961	2275	12.75	4.95964	3.53657	2.13894	500-008_trimmed_broad_peak_64	X00064	NA	ENSMUSG00000052558	25830658	25831878	+	downstream	2029	809	Overlapping
chr1	25836679	25837865	1187	10.94	4.0358	3.24964	1.48495	500-008_trimmed_broad_peak_65	X00065	NA	ENSMUSG00000052558	25830658	25831878	+	downstream	6021	4801	Overlapping
chr1	32170617	32173177	2561	10.23	3.56348	3.05619	1.16172	500-008_trimmed_broad_peak_66	X00066	Khdrbs2	ENSMUSG00000026058	32172807	32657738	+	overlapStart	-2190	370	Overlapping
chr1	34456728	34460655	3928	11.56	4.01992	3.16441	1.49113	500-008_trimmed_broad_peak_67	X00067	Ptpn18	ENSMUSG00000026126	34459747	34473775	+	overlapStart	-3019	908	Overlapping
chr1	34461873	34462173	301	13.49	4.83091	3.38165	2.05625	500-008_trimmed_broad_peak_68	X00068	Ptpn18	ENSMUSG00000026126	34459747	34473775	+	inside	2126	2126	Overlapping
chr1	34479104	34479446	343	12.91	5.24099	3.67035	2.32198	500-008_trimmed_broad_peak_69	X00069	NA	NA	NA	NA	NA	NA	NA	NA	NA
chr1	34485350	34486474	1125	12.43	5.01786	3.63166	2.16246	500-008_trimmed_broad_peak_70	X00070	NA	NA	NA	NA	NA	NA	NA	NA	NA
chr1	34516684	34517674	991	10.87	3.74128	3.08485	1.29708	500-008_trimmed_broad_peak_71	X00071	NA	NA	NA	NA	NA	NA	NA	NA	NA
chr1	34534706	34540248	5543	11.37	4.05495	3.20656	1.50521	500-008_trimmed_broad_peak_72	X00072	Cfc1	ENSMUSG00000026124	34535649	34544311	+	overlapStart	-943	943	Overlapping
chr1	34534706	34540248	5543	11.37	4.05495	3.20656	1.50521	500-008_trimmed_broad_peak_72	X00072	Prss40	ENSMUSG00000037529	34543976	34560943	-	downstream	26237	3728	Overlapping
chr1	34612446	34612867	422	10.59	3.72146	3.10969	1.27158	500-008_trimmed_broad_peak_73	X00073	NA	NA	NA	NA	NA	NA	NA	NA	NA
chr1	34618166	34619558	1393	10.51	3.63931	3.06719	1.22097	500-008_trimmed_broad_peak_74	X00074	NA	NA	NA	NA	NA	NA	NA	NA	NA
chr1	34706727	34707082	356	11.37	4.31437	3.36667	1.67437	500-008_trimmed_broad_peak_75	X00075	Arhgef4	ENSMUSG00000037509	34678189	34813309	+	inside	28538	28538	Overlapping
chr1	34744540	34745672	1133	10.67	3.79511	3.14511	1.32217	500-008_trimmed_broad_peak_76	X00076	Arhgef4	ENSMUSG00000037509	34678189	34813309	+	inside	66351	66351	Overlapping
chr1	34747009	34759513	12505	11.01	4.00478	3.21736	1.46917	500-008_trimmed_broad_peak_77	X00077	Arhgef4	ENSMUSG00000037509	34678189	34813309	+	inside	68820	53796	Overlapping
chr1	35695728	35696427	700	9.86	3.33264	2.95765	1.00521	500-008_trimmed_broad_peak_78	X00078	NA	NA	NA	NA	NA	NA	NA	NA	NA
chr1	35743670	35744056	387	11.63	4.46441	3.41717	1.77832	500-008_trimmed_broad_peak_79	X00079	NA	NA	NA	NA	NA	NA	NA	NA	NA
chr1	35994044	35996792	2749	11.04	4.1288	3.27801	1.55173	500-008_trimmed_broad_peak_80	X00080	NA	NA	NA	NA	NA	NA	NA	NA	NA
chr1	36246918	36248252	1335	11.38	4.31188	3.36063	1.67378	500-008_trimmed_broad_peak_81	X00081	Uggt1	ENSMUSG00000037470	36141531	36244305	-	upstream	-2613	2613	Overlapping
chr1	36250156	36251256	1101	10.96	3.88489	3.15994	1.38904	500-008_trimmed_broad_peak_82	X00082	NA	NA	NA	NA	NA	NA	NA	NA	NA
chr1	36298515	36299843	1329	10.45	3.63771	3.0747	1.21508	500-008_trimmed_broad_peak_83	X00083	NA	NA	NA	NA	NA	NA	NA	NA	NA
chr1	36742510	36743059	550	10.3	3.60627	3.07422	1.19071	500-008_trimmed_broad_peak_84	X00084	NA	NA	NA	NA	NA	NA	NA	NA	NA
chr1	37030344	37030855	512	10.2	3.42591	2.97445	1.07616	500-008_trimmed_broad_peak_85	X00085	NA	ENSMUSG00000050122	37026597	37076996	+	inside	3747	3747	Overlapping
chr1	37109488	37110600	1113	10.36	3.47147	2.98384	1.11033	500-008_trimmed_broad_peak_86	X00086	NA	NA	NA	NA	NA	NA	NA	NA	NA
chr1	37113448	37114166	719	11.04	3.79634	3.09699	1.34332	500-008_trimmed_broad_peak_87	X00087	NA	NA	NA	NA	NA	NA	NA	NA	NA
chr1	37115661	37118467	2807	11.34	4.02829	3.19309	1.50447	500-008_trimmed_broad_peak_88	X00088	NA	NA	NA	NA	NA	NA	NA	NA	NA
chr1	37120196	37121251	1056	11.37	3.99631	3.17363	1.48871	500-008_trimmed_broad_peak_89	X00089	NA	NA	NA	NA	NA	NA	NA	NA	NA
chr1	37124553	37127988	3436	10.75	3.83377	3.15463	1.3498	500-008_trimmed_broad_peak_90	X00090	NA	NA	NA	NA	NA	NA	NA	NA	NA
chr1	37131942	37132505	564	11.66	4.19467	3.25195	1.60608	500-008_trimmed_broad_peak_91	X00091	NA	NA	NA	NA	NA	NA	NA	NA	NA
chr1	37134385	37135208	824	10.54	3.77663	3.14129	1.30807	500-008_trimmed_broad_peak_92	X00092	NA	NA	NA	NA	NA	NA	NA	NA	NA
chr1	37137362	37138627	1266	10.4	3.67067	3.10212	1.2343	500-008_trimmed_broad_peak_93	X00093	NA	NA	NA	NA	NA	NA	NA	NA	NA
chr1	37185943	37187386	1444	9.86	3.33264	2.95765	1.00521	500-008_trimmed_broad_peak_94	X00094	NA	ENSMUSG00000026115	37153845	37187605	+	inside	32098	219	Overlapping
chr1	37215720	37216705	986	9.92	3.34317	2.95792	1.01378	500-008_trimmed_broad_peak_95	X00095	Cnga3	ENSMUSG00000026114	37218337	37263384	+	upstream	-2617	1632	Overlapping
chr1	37258977	37259933	957	9.91	3.29985	2.9303	1.01314	500-008_trimmed_broad_peak_96	X00096	Cnga3	ENSMUSG00000026114	37218337	37263384	+	inside	40640	3451	Overlapping
chr1	37725918	37726317	400	10.27	3.59068	3.06853	1.17975	500-008_trimmed_broad_peak_97	X00097	NA	NA	NA	NA	NA	NA	NA	NA	NA
chr1	37734508	37735534	1027	9.86	3.33264	2.95765	1.00521	500-008_trimmed_broad_peak_98	X00098	NA	NA	NA	NA	NA	NA	NA	NA	NA
chr1	37749329	37749622	294	12.29	4.9307	3.58398	2.10756	500-008_trimmed_broad_peak_99	X00099	Tsga10	ENSMUSG00000060771	37754573	37865298	-	downstream	115969	4951	Overlapping
chr1	37765286	37767392	2107	11.29	3.5921	2.94777	1.22163	500-008_trimmed_broad_peak_100	X00100	Tsga10	ENSMUSG00000060771	37754573	37865298	-	inside	100012	10713	Overlapping
chr1	37806225	37806982	758	10.9	3.46526	2.92036	1.10796	500-008_trimmed_broad_peak_101	X00101	Tsga10	ENSMUSG00000060771	37754573	37865298	-	inside	59073	51652	Overlapping
chr1	37870753	37871046	294	11.59	4.08207	3.19618	1.52946	500-008_trimmed_broad_peak_102	X00102	NA	ENSMUSG00000097268	37865300	37871388	+	inside	5453	342	Overlapping
chr1	37870753	37871046	294	11.59	4.08207	3.19618	1.52946	500-008_trimmed_broad_peak_102	X00102	Lipt1	ENSMUSG00000037216	37871739	37877387	+	upstream	-986	693	Overlapping
chr1	37870753	37871046	294	11.59	4.08207	3.19618	1.52946	500-008_trimmed_broad_peak_102	X00102	Mitd1	ENSMUSG00000026088	37874802	37890411	-	downstream	19658	3756	Overlapping
chr1	37907543	37917838	10296	11.96	4.2698	3.25261	1.65919	500-008_trimmed_broad_peak_103	X00103	Lyg2	ENSMUSG00000061584	37905922	37916493	-	overlapStart	8950	1345	Overlapping
chr1	37937087	37940050	2964	12.37	4.53576	3.35063	1.88108	500-008_trimmed_broad_peak_104	X00104	NA	ENSMUSG00000087374	37933597	37954136	+	inside	3490	3490	Overlapping
chr1	38834080	38835295	1216	10	3.32341	2.93562	1.00521	500-008_trimmed_broad_peak_105	X00105	Lonrf2	ENSMUSG00000048814	38793670	38836090	-	inside	2010	795	Overlapping
chr1	38837315	38837680	366	11.38	4.25973	3.32708	1.64174	500-008_trimmed_broad_peak_106	X00106	Lonrf2	ENSMUSG00000048814	38793670	38836090	-	upstream	-1225	1225	Overlapping
chr1	38841303	38842754	1452	10.65	3.60102	3.02616	1.20129	500-008_trimmed_broad_peak_107	X00107	NA	NA	NA	NA	NA	NA	NA	NA	NA
chr1	38848064	38850796	2733	11.2	4.18071	3.30044	1.58712	500-008_trimmed_broad_peak_108	X00108	NA	NA	NA	NA	NA	NA	NA	NA	NA
chr1	38852700	38853501	802	10.96	4.05062	3.25661	1.49432	500-008_trimmed_broad_peak_109	X00109	NA	NA	NA	NA	NA	NA	NA	NA	NA
chr1	38922303	38922627	325	10.86	3.97207	3.2275	1.44054	500-008_trimmed_broad_peak_110	X00110	NA	NA	NA	NA	NA	NA	NA	NA	NA
chr1	38925864	38927684	1821	12.16	4.70441	3.45247	1.95755	500-008_trimmed_broad_peak_111	X00111	NA	NA	NA	NA	NA	NA	NA	NA	NA
chr1	38941327	38942474	1148	11.31	4.19309	3.29782	1.59464	500-008_trimmed_broad_peak_112	X00112	Nms	ENSMUSG00000067604	38939150	38950278	+	inside	2177	2177	Overlapping
chr1	38950240	38950762	523	9.86	3.33264	2.95765	1.00521	500-008_trimmed_broad_peak_113	X00113	Nms	ENSMUSG00000067604	38939150	38950278	+	overlapEnd	11090	38	Overlapping
chr1	38959564	38959959	396	10.64	3.63831	3.05018	1.22786	500-008_trimmed_broad_peak_114	X00114	NA	NA	NA	NA	NA	NA	NA	NA	NA
chr1	38964446	38966658	2213	12.02	3.89122	3.03362	1.42695	500-008_trimmed_broad_peak_115	X00115	NA	NA	NA	NA	NA	NA	NA	NA	NA
chr1	39013406	39013699	294	11.04	3.8077	3.10287	1.34641	500-008_trimmed_broad_peak_116	X00116	NA	NA	NA	NA	NA	NA	NA	NA	NA
chr1	39025181	39032030	6850	11.91	4.44679	3.34845	1.77893	500-008_trimmed_broad_peak_117	X00117	NA	NA	NA	NA	NA	NA	NA	NA	NA
chr1	39063846	39068749	4904	10.82	3.91873	3.19398	1.4071	500-008_trimmed_broad_peak_118	X00118	NA	NA	NA	NA	NA	NA	NA	NA	NA
chr1	39071790	39073166	1377	10.43	3.69006	3.11049	1.24739	500-008_trimmed_broad_peak_119	X00119	NA	NA	NA	NA	NA	NA	NA	NA	NA
chr1	39582592	39583944	1353	11.91	4.69005	3.51539	1.93174	500-008_trimmed_broad_peak_120	X00120	NA	NA	NA	NA	NA	NA	NA	NA	NA
chr1	39587606	39589441	1836	10.69	3.86335	3.18204	1.36628	500-008_trimmed_broad_peak_121	X00121	NA	NA	NA	NA	NA	NA	NA	NA	NA
chr1	40326098	40330989	4892	11.88	4.09098	3.15717	1.5455	500-008_trimmed_broad_peak_122	X00122	Il1rl2	ENSMUSG00000070942	40324628	40365471	+	inside	1470	1470	Overlapping
chr1	40495580	40496179	600	10.27	3.59685	3.06848	1.18548	500-008_trimmed_broad_peak_123	X00123	Il18r1	ENSMUSG00000026070	40465553	40500854	+	inside	30027	4675	Overlapping
chr1	40546875	40547881	1007	11.82	3.87334	3.05336	1.40998	500-008_trimmed_broad_peak_124	X00124	Il18rap	ENSMUSG00000026068	40515363	40551705	+	inside	31512	3824	Overlapping
chr1	40560344	40561729	1386	11.47	4.39952	3.39604	1.73368	500-008_trimmed_broad_peak_125	X00125	NA	NA	NA	NA	NA	NA	NA	NA	NA
chr1	40575462	40575767	306	12.18	4.88726	3.58718	2.07048	500-008_trimmed_broad_peak_126	X00126	Slc9a4	ENSMUSG00000026065	40580228	40630731	+	upstream	-4766	4461	Overlapping
chr1	40579729	40581224	1496	11.42	3.9157	3.11764	1.44183	500-008_trimmed_broad_peak_127	X00127	Slc9a4	ENSMUSG00000026065	40580228	40630731	+	overlapStart	-499	499	Overlapping
chr1	40619715	40620008	294	11.28	4.11364	3.25441	1.54187	500-008_trimmed_broad_peak_128	X00128	Slc9a4	ENSMUSG00000026065	40580228	40630731	+	inside	39487	10723	Overlapping
chr1	40623264	40625661	2398	11.75	4.50095	3.42003	1.8091	500-008_trimmed_broad_peak_129	X00129	Slc9a4	ENSMUSG00000026065	40580228	40630731	+	inside	43036	5070	Overlapping
chr1	40628029	40628477	449	10.65	3.72946	3.1075	1.27927	500-008_trimmed_broad_peak_130	X00130	Slc9a4	ENSMUSG00000026065	40580228	40630731	+	inside	47801	2254	Overlapping
chr1	40674937	40680735	5799	12.19	4.77254	3.49507	2.0006	500-008_trimmed_broad_peak_131	X00131	Slc9a2	ENSMUSG00000026062	40681713	40768885	+	upstream	-6776	978	Overlapping
chr1	40682491	40684439	1949	11.9	4.5146	3.40215	1.8207	500-008_trimmed_broad_peak_132	X00132	Slc9a2	ENSMUSG00000026062	40681713	40768885	+	inside	778	778	Overlapping
chr1	40686151	40687232	1082	10.8	3.93208	3.21099	1.4131	500-008_trimmed_broad_peak_133	X00133	Slc9a2	ENSMUSG00000026062	40681713	40768885	+	inside	4438	4438	Overlapping
chr1	40735050	40736029	980	11.73	4.49322	3.41192	1.80479	500-008_trimmed_broad_peak_134	X00134	Slc9a2	ENSMUSG00000026062	40681713	40768885	+	inside	53337	32856	Overlapping
chr1	40803835	40805138	1304	10.17	3.52905	3.04205	1.13806	500-008_trimmed_broad_peak_135	X00135	Tmem182	ENSMUSG00000079588	40805602	40855944	+	upstream	-1767	464	Overlapping
chr1	40808045	40810177	2133	12.87	4.30364	3.16473	1.7007	500-008_trimmed_broad_peak_136	X00136	Tmem182	ENSMUSG00000079588	40805602	40855944	+	inside	2443	2443	Overlapping
chr1	40855733	40856055	323	11.23	4.14056	3.27695	1.55822	500-008_trimmed_broad_peak_137	X00137	Tmem182	ENSMUSG00000079588	40805602	40855944	+	overlapEnd	50131	111	Overlapping
chr1	41121079	41122544	1466	10.2	3.40392	2.96145	1.06231	500-008_trimmed_broad_peak_138	X00138	NA	NA	NA	NA	NA	NA	NA	NA	NA
chr1	41127331	41128202	872	11.8	4.45935	3.39429	1.77996	500-008_trimmed_broad_peak_139	X00139	NA	NA	NA	NA	NA	NA	NA	NA	NA
chr1	41132837	41134896	2060	10.37	3.65967	3.09634	1.22746	500-008_trimmed_broad_peak_140	X00140	NA	NA	NA	NA	NA	NA	NA	NA	NA
chr1	41275145	41275685	541	9.92	3.36485	2.97149	1.027	500-008_trimmed_broad_peak_141	X00141	NA	NA	NA	NA	NA	NA	NA	NA	NA
chr1	41277069	41277376	308	11.4	4.35324	3.37691	1.70242	500-008_trimmed_broad_peak_142	X00142	NA	NA	NA	NA	NA	NA	NA	NA	NA
chr1	42842886	42845142	2257	12.31	4.81523	3.51057	2.02937	500-008_trimmed_broad_peak_143	X00143	NA	NA	NA	NA	NA	NA	NA	NA	NA
chr1	42846454	42848976	2523	10.56	3.63114	3.05266	1.21385	500-008_trimmed_broad_peak_144	X00144	Mrps9	ENSMUSG00000060679	42851234	42905682	+	upstream	-4780	2258	Overlapping
chr1	44059055	44059808	754	11.45	4.28001	3.32618	1.65572	500-008_trimmed_broad_peak_145	X00145	NA	ENSMUSG00000091844	44055953	44061936	-	inside	2881	2128	Overlapping
chr1	50923233	50927899	4667	12.22	4.94402	3.58745	2.11654	500-008_trimmed_broad_peak_146	X00146	Tmeff2	ENSMUSG00000026109	50900648	51187270	+	inside	22585	22585	Overlapping
chr1	50929813	50932202	2390	11.52	4.18271	3.26821	1.59241	500-008_trimmed_broad_peak_147	X00147	Tmeff2	ENSMUSG00000026109	50900648	51187270	+	inside	29165	29165	Overlapping
chr1	52077967	52078846	880	11.35	4.08871	3.23385	1.53522	500-008_trimmed_broad_peak_148	X00148	Stat4	ENSMUSG00000062939	51987149	52107188	+	inside	90818	28342	Overlapping
chr1	52080347	52080672	326	11.38	4.33828	3.37021	1.69244	500-008_trimmed_broad_peak_149	X00149	Stat4	ENSMUSG00000062939	51987149	52107188	+	inside	93198	26516	Overlapping
chr1	52722286	52723447	1162	9.86	3.33264	2.95765	1.00521	500-008_trimmed_broad_peak_150	X00150	Mfsd6	ENSMUSG00000041439	52656287	52727462	-	inside	5176	4015	Overlapping
chr1	54441638	54446478	4841	10.75	3.91045	3.19896	1.39887	500-008_trimmed_broad_peak_151	X00151	Gtf3c3	ENSMUSG00000041303	54397582	54438971	-	upstream	-2667	2667	Overlapping
chr1	55358972	55359750	779	10.64	3.7157	3.09518	1.26998	500-008_trimmed_broad_peak_152	X00152	Boll	ENSMUSG00000025977	55248659	55363469	-	inside	4497	3719	Overlapping
chr1	55361046	55362203	1158	10.91	3.98527	3.22566	1.45157	500-008_trimmed_broad_peak_153	X00153	Boll	ENSMUSG00000025977	55248659	55363469	-	inside	2423	1266	Overlapping
chr1	55364934	55366124	1191	10.79	3.73749	3.09465	1.29467	500-008_trimmed_broad_peak_154	X00154	Boll	ENSMUSG00000025977	55248659	55363469	-	upstream	-1465	1465	Overlapping
chr1	55369741	55370654	914	11.78	4.16481	3.2263	1.58514	500-008_trimmed_broad_peak_155	X00155	NA	NA	NA	NA	NA	NA	NA	NA	NA
chr1	55402991	55405088	2098	10.61	3.75738	3.12721	1.29751	500-008_trimmed_broad_peak_156	X00156	Plcl1	ENSMUSG00000038349	55406389	55751802	+	upstream	-3398	1301	Overlapping
chr1	55407030	55407731	702	11.28	4.26776	3.34267	1.64447	500-008_trimmed_broad_peak_157	X00157	Plcl1	ENSMUSG00000038349	55406389	55751802	+	inside	641	641	Overlapping
chr1	55890247	55894507	4261	12.05	4.83954	3.54007	2.04756	500-008_trimmed_broad_peak_158	X00158	NA	NA	NA	NA	NA	NA	NA	NA	NA
chr1	56250400	56250885	486	10.46	3.71527	3.11954	1.26547	500-008_trimmed_broad_peak_159	X00159	NA	NA	NA	NA	NA	NA	NA	NA	NA
chr1	56966657	56969670	3014	13.82	5.88572	3.90307	2.77332	500-008_trimmed_broad_peak_160	X00160	Satb2	ENSMUSG00000038331	56793987	56978650	-	inside	11993	8980	Overlapping
chr1	56966657	56969670	3014	13.82	5.88572	3.90307	2.77332	500-008_trimmed_broad_peak_160	X00160	9130024F11Rik	ENSMUSG00000087022	56971492	56975197	+	upstream	-4835	1822	Overlapping
chr1	56974102	56990986	16885	12.75	4.82992	3.47062	2.04259	500-008_trimmed_broad_peak_161	X00161	Satb2	ENSMUSG00000038331	56793987	56978650	-	overlapStart	4548	4548	Overlapping
chr1	56974102	56990986	16885	12.75	4.82992	3.47062	2.04259	500-008_trimmed_broad_peak_161	X00161	9130024F11Rik	ENSMUSG00000087022	56971492	56975197	+	overlapEnd	2610	1095	Overlapping
chr1	56993259	56994672	1414	11.13	3.75216	3.05803	1.32585	500-008_trimmed_broad_peak_162	X00162	NA	ENSMUSG00000094128	56999156	56999275	-	downstream	6016	4484	Overlapping
chr1	57208900	57210520	1621	10.43	3.6651	3.09508	1.2312	500-008_trimmed_broad_peak_163	X00163	NA	NA	NA	NA	NA	NA	NA	NA	NA
chr1	58198207	58198953	747	11.06	3.70689	3.04047	1.27869	500-008_trimmed_broad_peak_164	X00164	Aox3	ENSMUSG00000064294	58113131	58200698	+	inside	85076	1745	Overlapping
chr1	58234323	58235106	784	9.96	3.39273	2.98347	1.04586	500-008_trimmed_broad_peak_165	X00165	Aox4	ENSMUSG00000038242	58210398	58268597	+	inside	23925	23925	Overlapping
chr1	58617132	58618459	1328	11.15	4.04482	3.23335	1.49393	500-008_trimmed_broad_peak_166	X00166	NA	NA	NA	NA	NA	NA	NA	NA	NA
chr1	59002793	59004779	1987	11.17	4.04822	3.22924	1.50151	500-008_trimmed_broad_peak_167	X00167	NA	ENSMUSG00000047383	58997124	59003443	-	overlapStart	650	650	Overlapping
chr1	59006211	59007321	1111	14.36	4.54835	3.13366	1.87199	500-008_trimmed_broad_peak_168	X00168	NA	ENSMUSG00000047383	58997124	59003443	-	upstream	-2768	2768	Overlapping
chr1	59016307	59016957	651	10.14	3.38886	2.95907	1.05092	500-008_trimmed_broad_peak_169	X00169	NA	NA	NA	NA	NA	NA	NA	NA	NA
chr1	59022329	59022622	294	12.62	5.09528	3.65524	2.21354	500-008_trimmed_broad_peak_170	X00170	NA	NA	NA	NA	NA	NA	NA	NA	NA
chr1	59024057	59025085	1029	10.67	3.82036	3.15822	1.33889	500-008_trimmed_broad_peak_171	X00171	NA	NA	NA	NA	NA	NA	NA	NA	NA
chr1	59055599	59056556	958	10.41	3.52651	3.0084	1.1433	500-008_trimmed_broad_peak_172	X00172	Als2cr11	ENSMUSG00000072295	59050507	59094900	-	inside	39301	5092	Overlapping
chr1	59066602	59067749	1148	10.39	3.66293	3.09958	1.22861	500-008_trimmed_broad_peak_173	X00173	Als2cr11	ENSMUSG00000072295	59050507	59094900	-	inside	28298	16095	Overlapping
chr1	59066602	59067749	1148	10.39	3.66293	3.09958	1.22861	500-008_trimmed_broad_peak_173	X00173	NA	ENSMUSG00000077616	59070989	59071118	+	upstream	-4387	3240	Overlapping
chr1	59084150	59085117	968	10.21	3.55065	3.05133	1.15267	500-008_trimmed_broad_peak_174	X00174	Als2cr11	ENSMUSG00000072295	59050507	59094900	-	inside	10750	9783	Overlapping
chr1	59126248	59126674	427	9.86	3.33264	2.95765	1.00521	500-008_trimmed_broad_peak_175	X00175	NA	ENSMUSG00000097573	59119834	59122139	+	downstream	6414	4109	Overlapping
chr1	59126248	59126674	427	9.86	3.33264	2.95765	1.00521	500-008_trimmed_broad_peak_175	X00175	Mpp4	ENSMUSG00000079550	59120937	59163389	-	inside	37141	5311	Overlapping
chr1	59140833	59141335	503	11.54	4.09893	3.22013	1.53288	500-008_trimmed_broad_peak_176	X00176	Mpp4	ENSMUSG00000079550	59120937	59163389	-	inside	22556	19896	Overlapping
chr1	59680730	59681397	668	11.28	4.24648	3.33714	1.62835	500-008_trimmed_broad_peak_177	X00177	Nop58	ENSMUSG00000026020	59685007	59711510	+	upstream	-4277	3610	Overlapping
chr1	60039236	60041942	2707	10.55	3.55782	3.01148	1.17312	500-008_trimmed_broad_peak_178	X00178	Ica1l	ENSMUSG00000026018	59989071	60043087	-	inside	3851	1145	Overlapping
chr1	60998207	61001321	3115	10.52	3.75642	3.13605	1.2935	500-008_trimmed_broad_peak_179	X00179	Icos	ENSMUSG00000026009	60977928	61000320	+	overlapEnd	20279	1001	Overlapping
chr1	61009665	61012681	3017	11.71	4.22011	3.25277	1.62618	500-008_trimmed_broad_peak_180	X00180	NA	NA	NA	NA	NA	NA	NA	NA	NA
chr1	61013955	61021589	7635	12.07	4.42186	3.33306	1.76105	500-008_trimmed_broad_peak_181	X00181	NA	NA	NA	NA	NA	NA	NA	NA	NA
chr1	61022777	61028152	5376	12.31	4.62087	3.40716	1.90398	500-008_trimmed_broad_peak_182	X00182	NA	NA	NA	NA	NA	NA	NA	NA	NA
chr1	61032001	61050694	18694	13.07	5.06417	3.54985	2.20975	500-008_trimmed_broad_peak_183	X00183	NA	NA	NA	NA	NA	NA	NA	NA	NA
chr1	61054612	61055051	440	9.86	3.30267	2.93821	1.00521	500-008_trimmed_broad_peak_184	X00184	NA	NA	NA	NA	NA	NA	NA	NA	NA
chr1	61056790	61057454	665	11.56	3.73374	2.99788	1.30559	500-008_trimmed_broad_peak_185	X00185	NA	NA	NA	NA	NA	NA	NA	NA	NA
chr1	61060191	61060881	691	14.09	5.84823	3.82728	2.75696	500-008_trimmed_broad_peak_186	X00186	NA	NA	NA	NA	NA	NA	NA	NA	NA
chr1	61077025	61077646	622	10.59	3.771	3.13802	1.3051	500-008_trimmed_broad_peak_187	X00187	NA	ENSMUSG00000082804	61075675	61076225	+	downstream	1350	800	Overlapping
chr1	61079729	61082650	2922	11.17	4.0437	3.22201	1.4948	500-008_trimmed_broad_peak_188	X00188	NA	ENSMUSG00000082804	61075675	61076225	+	downstream	4054	3504	Overlapping
chr1	61086724	61087758	1035	12.57	5.02279	3.57767	2.17086	500-008_trimmed_broad_peak_189	X00189	NA	NA	NA	NA	NA	NA	NA	NA	NA
chr1	61095073	61096126	1054	10.96	3.65875	3.02234	1.25212	500-008_trimmed_broad_peak_190	X00190	NA	NA	NA	NA	NA	NA	NA	NA	NA
chr1	61111884	61112367	484	13.99	5.75735	3.81686	2.67886	500-008_trimmed_broad_peak_191	X00191	NA	NA	NA	NA	NA	NA	NA	NA	NA
chr1	61114895	61115925	1031	10.24	3.34442	2.91923	1.0296	500-008_trimmed_broad_peak_192	X00192	NA	NA	NA	NA	NA	NA	NA	NA	NA
chr1	61150849	61152116	1268	11.68	3.83445	3.04871	1.3581	500-008_trimmed_broad_peak_193	X00193	NA	NA	NA	NA	NA	NA	NA	NA	NA
chr1	61158712	61163060	4349	11.15	4.07871	3.24991	1.51756	500-008_trimmed_broad_peak_194	X00194	NA	NA	NA	NA	NA	NA	NA	NA	NA
chr1	61191399	61193719	2321	11.51	4.15875	3.25483	1.57759	500-008_trimmed_broad_peak_195	X00195	NA	ENSMUSG00000080785	61196542	61197242	-	downstream	5843	2823	Overlapping
chr1	61202486	61205375	2890	10.43	3.57718	3.03963	1.17626	500-008_trimmed_broad_peak_196	X00196	NA	NA	NA	NA	NA	NA	NA	NA	NA
chr1	61235110	61236794	1685	10.58	3.79371	3.15278	1.31874	500-008_trimmed_broad_peak_197	X00197	NA	NA	NA	NA	NA	NA	NA	NA	NA
chr1	61263516	61267015	3500	11.43	4.216	3.2955	1.6169	500-008_trimmed_broad_peak_198	X00198	NA	NA	NA	NA	NA	NA	NA	NA	NA
chr1	61272533	61275901	3369	10.96	3.96961	3.20626	1.44361	500-008_trimmed_broad_peak_199	X00199	NA	NA	NA	NA	NA	NA	NA	NA	NA
chr1	61474434	61475094	661	10.37	3.65404	3.09576	1.2226	500-008_trimmed_broad_peak_200	X00200	NA	ENSMUSG00000086408	61440102	61469475	+	downstream	34332	4959	Overlapping
chr1	61474434	61475094	661	10.37	3.65404	3.09576	1.2226	500-008_trimmed_broad_peak_200	X00200	NA	ENSMUSG00000089546	61470442	61470543	+	downstream	3992	3891	Overlapping
chr1	63234622	63236856	2235	11.96	4.39328	3.32435	1.73881	500-008_trimmed_broad_peak_201	X00201	NA	NA	NA	NA	NA	NA	NA	NA	NA
chr1	63238166	63239323	1158	11.03	4.12096	3.27539	1.5458	500-008_trimmed_broad_peak_202	X00202	NA	NA	NA	NA	NA	NA	NA	NA	NA
chr1	63243688	63272520	28833	13.53	5.17893	3.5557	2.3028	500-008_trimmed_broad_peak_203	X00203	NA	ENSMUSG00000087561	63266849	63273120	-	overlapEnd	29432	600	Overlapping
chr1	63243688	63272520	28833	13.53	5.17893	3.5557	2.3028	500-008_trimmed_broad_peak_203	X00203	NA	ENSMUSG00000092705	63273227	63273363	-	downstream	29675	707	Overlapping
chr1	63243688	63272520	28833	13.53	5.17893	3.5557	2.3028	500-008_trimmed_broad_peak_203	X00203	Zdbf2	ENSMUSG00000027520	63273266	63314576	+	upstream	-29578	746	Overlapping
chr1	63274348	63275487	1140	10.09	3.47846	3.02031	1.10384	500-008_trimmed_broad_peak_204	X00204	NA	ENSMUSG00000087561	63266849	63273120	-	upstream	-1228	1228	Overlapping
chr1	63274348	63275487	1140	10.09	3.47846	3.02031	1.10384	500-008_trimmed_broad_peak_204	X00204	NA	ENSMUSG00000092705	63273227	63273363	-	upstream	-985	985	Overlapping
chr1	63274348	63275487	1140	10.09	3.47846	3.02031	1.10384	500-008_trimmed_broad_peak_204	X00204	Zdbf2	ENSMUSG00000027520	63273266	63314576	+	inside	1082	1082	Overlapping
chr1	63277846	63278852	1007	10.24	3.56671	3.05751	1.16377	500-008_trimmed_broad_peak_205	X00205	NA	ENSMUSG00000087561	63266849	63273120	-	upstream	-4726	4726	Overlapping
chr1	63277846	63278852	1007	10.24	3.56671	3.05751	1.16377	500-008_trimmed_broad_peak_205	X00205	NA	ENSMUSG00000092705	63273227	63273363	-	upstream	-4483	4483	Overlapping
chr1	63277846	63278852	1007	10.24	3.56671	3.05751	1.16377	500-008_trimmed_broad_peak_205	X00205	Zdbf2	ENSMUSG00000027520	63273266	63314576	+	inside	4580	4580	Overlapping
chr1	63280588	63281197	610	12.14	4.62274	3.43738	1.89565	500-008_trimmed_broad_peak_206	X00206	Zdbf2	ENSMUSG00000027520	63273266	63314576	+	inside	7322	7322	Overlapping
chr1	63284756	63285860	1105	10.41	3.6745	3.10027	1.23821	500-008_trimmed_broad_peak_207	X00207	Zdbf2	ENSMUSG00000027520	63273266	63314576	+	inside	11490	11490	Overlapping
chr1	63621061	63621700	640	11.08	3.8036	3.09612	1.34125	500-008_trimmed_broad_peak_208	X00208	Dytn	ENSMUSG00000069085	63622852	63686927	-	downstream	65866	1152	Overlapping
chr1	63640583	63642105	1523	10.65	3.71438	3.09698	1.27149	500-008_trimmed_broad_peak_209	X00209	Dytn	ENSMUSG00000069085	63622852	63686927	-	inside	46344	17731	Overlapping
chr1	63660983	63668729	7747	12.06	4.62772	3.44152	1.90002	500-008_trimmed_broad_peak_210	X00210	Dytn	ENSMUSG00000069085	63622852	63686927	-	inside	25944	18198	Overlapping
chr1	63660983	63668729	7747	12.06	4.62772	3.44152	1.90002	500-008_trimmed_broad_peak_210	X00210	NA	ENSMUSG00000083066	63671469	63671971	+	upstream	-10486	2740	Overlapping
chr1	63675613	63680664	5052	11.96	4.74447	3.51594	1.97722	500-008_trimmed_broad_peak_211	X00211	Dytn	ENSMUSG00000069085	63622852	63686927	-	inside	11314	6263	Overlapping
chr1	63675613	63680664	5052	11.96	4.74447	3.51594	1.97722	500-008_trimmed_broad_peak_211	X00211	NA	ENSMUSG00000083066	63671469	63671971	+	downstream	4144	3642	Overlapping
chr1	63713279	63715711	2433	11.93	3.97726	3.10316	1.4633	500-008_trimmed_broad_peak_212	X00212	Mdh1b	ENSMUSG00000025963	63698820	63730318	-	inside	17039	14459	Overlapping
chr1	63717959	63727858	9900	12.16	4.35699	3.27651	1.71735	500-008_trimmed_broad_peak_213	X00213	Mdh1b	ENSMUSG00000025963	63698820	63730318	-	inside	12359	2460	Overlapping
chr1	63717959	63727858	9900	12.16	4.35699	3.27651	1.71735	500-008_trimmed_broad_peak_213	X00213	Fastkd2	ENSMUSG00000025962	63730615	63754655	+	upstream	-12656	2757	Overlapping
chr1	63761014	63761888	875	11.15	4.05156	3.22431	1.50318	500-008_trimmed_broad_peak_214	X00214	4933402D24Rik	ENSMUSG00000025961	63754908	63769267	-	inside	8253	6106	Overlapping
chr1	63789905	63790937	1033	10.64	3.83404	3.16876	1.34685	500-008_trimmed_broad_peak_215	X00215	NA	NA	NA	NA	NA	NA	NA	NA	NA
chr1	63810662	63811222	561	10.46	3.66632	3.09246	1.23381	500-008_trimmed_broad_peak_216	X00216	NA	NA	NA	NA	NA	NA	NA	NA	NA
chr1	63872722	63874335	1614	11.75	4.15278	3.21933	1.57724	500-008_trimmed_broad_peak_217	X00217	NA	NA	NA	NA	NA	NA	NA	NA	NA
chr1	63876200	63878621	2422	11.19	3.57834	2.94941	1.19831	500-008_trimmed_broad_peak_218	X00218	NA	NA	NA	NA	NA	NA	NA	NA	NA
chr1	63899966	63901100	1135	10.08	3.47219	3.01762	1.0996	500-008_trimmed_broad_peak_219	X00219	NA	NA	NA	NA	NA	NA	NA	NA	NA
chr1	63931208	63932318	1111	10.02	3.37819	2.96739	1.03935	500-008_trimmed_broad_peak_220	X00220	NA	ENSMUSG00000082373	63917849	63935932	+	inside	13359	3614	Overlapping
chr1	64381894	64382817	924	10.71	3.88959	3.18885	1.38462	500-008_trimmed_broad_peak_221	X00221	NA	NA	NA	NA	NA	NA	NA	NA	NA
chr1	64732977	64733270	294	11.66	4.16127	3.23841	1.57604	500-008_trimmed_broad_peak_222	X00222	Fzd5	ENSMUSG00000045005	64730561	64737750	-	inside	4773	2416	Overlapping
chr1	64739622	64740021	400	11.6	3.99656	3.1382	1.49161	500-008_trimmed_broad_peak_223	X00223	Fzd5	ENSMUSG00000045005	64730561	64737750	-	upstream	-1872	1872	Overlapping
chr1	65306836	65311918	5083	10.83	3.93096	3.19737	1.41513	500-008_trimmed_broad_peak_224	X00224	Pth2r	ENSMUSG00000025946	65282057	65389244	+	inside	24779	24779	Overlapping
chr1	65313788	65314252	465	11.01	3.83389	3.11727	1.35271	500-008_trimmed_broad_peak_225	X00225	Pth2r	ENSMUSG00000025946	65282057	65389244	+	inside	31731	31731	Overlapping
chr1	66466792	66467580	789	11.28	3.86713	3.11158	1.37593	500-008_trimmed_broad_peak_226	X00226	Unc80	ENSMUSG00000055567	66468368	66699866	+	upstream	-1576	788	Overlapping
chr1	66897386	66898054	669	11.16	4.14817	3.28976	1.56333	500-008_trimmed_broad_peak_227	X00227	NA	NA	NA	NA	NA	NA	NA	NA	NA
chr1	66938585	66940331	1747	10.24	3.51718	3.02544	1.1329	500-008_trimmed_broad_peak_228	X00228	Myl1	ENSMUSG00000061816	66924296	66945404	-	inside	6819	5073	Overlapping
chr1	67138071	67139242	1172	9.86	3.33264	2.95765	1.00521	500-008_trimmed_broad_peak_229	X00229	Cps1	ENSMUSG00000025991	67123027	67231259	+	inside	15044	15044	Overlapping
chr1	69104722	69106294	1573	11.46	4.40142	3.39322	1.73661	500-008_trimmed_broad_peak_230	X00230	Erbb4	ENSMUSG00000062209	68032187	69108059	-	inside	3337	1765	Overlapping
chr1	69104722	69106294	1573	11.46	4.40142	3.39322	1.73661	500-008_trimmed_broad_peak_230	X00230	NA	ENSMUSG00000087514	69091914	69106740	-	inside	2018	446	Overlapping
chr1	69108054	69109162	1109	11.46	4.31175	3.35226	1.67593	500-008_trimmed_broad_peak_231	X00231	Erbb4	ENSMUSG00000062209	68032187	69108059	-	overlapStart	5	5	Overlapping
chr1	69108054	69109162	1109	11.46	4.31175	3.35226	1.67593	500-008_trimmed_broad_peak_231	X00231	NA	ENSMUSG00000087514	69091914	69106740	-	upstream	-1314	1314	Overlapping
chr1	69689526	69689937	412	10.26	3.47835	2.99841	1.10788	500-008_trimmed_broad_peak_232	X00232	Ikzf2	ENSMUSG00000025997	69531215	69685960	-	upstream	-3566	3566	Overlapping
chr1	71280482	71282156	1675	10.52	3.64501	3.06903	1.2248	500-008_trimmed_broad_peak_233	X00233	Abca12	ENSMUSG00000050296	71243091	71414910	-	inside	134428	37391	Overlapping
chr1	72223388	72223986	599	9.86	3.33264	2.95765	1.00521	500-008_trimmed_broad_peak_234	X00234	NA	ENSMUSG00000094655	72226241	72226430	+	upstream	-2853	2255	Overlapping
chr1	72467391	72467901	511	9.99	3.41125	2.99143	1.05838	500-008_trimmed_broad_peak_235	X00235	2015-03-04	ENSMUSG00000039372	72427113	72536930	-	inside	69539	40278	Overlapping
chr1	72522999	72524603	1605	10.34	3.62625	3.08134	1.20475	500-008_trimmed_broad_peak_236	X00236	2015-03-04	ENSMUSG00000039372	72427113	72536930	-	inside	13931	12327	Overlapping
chr1	72529503	72531920	2418	10.94	3.9956	3.22614	1.45954	500-008_trimmed_broad_peak_237	X00237	2015-03-04	ENSMUSG00000039372	72427113	72536930	-	inside	7427	5010	Overlapping
chr1	72535476	72535911	436	13.55	5.75977	3.88833	2.6778	500-008_trimmed_broad_peak_238	X00238	2015-03-04	ENSMUSG00000039372	72427113	72536930	-	inside	1454	1019	Overlapping
chr1	72537104	72538464	1361	13.28	5.27945	3.65775	2.348	500-008_trimmed_broad_peak_239	X00239	2015-03-04	ENSMUSG00000039372	72427113	72536930	-	upstream	-174	174	Overlapping
chr1	72560143	72560600	458	9.96	3.39216	2.98323	1.04547	500-008_trimmed_broad_peak_240	X00240	NA	NA	NA	NA	NA	NA	NA	NA	NA
chr1	72571708	72572519	812	9.86	3.33264	2.95765	1.00521	500-008_trimmed_broad_peak_241	X00241	NA	NA	NA	NA	NA	NA	NA	NA	NA
chr1	72651175	72652761	1587	10.39	3.62186	3.07106	1.20411	500-008_trimmed_broad_peak_242	X00242	Ankar	ENSMUSG00000039342	72642981	72700564	-	inside	49389	8194	Overlapping
chr1	72656809	72657596	788	12.05	4.3271	3.28303	1.74247	500-008_trimmed_broad_peak_243	X00243	Ankar	ENSMUSG00000039342	72642981	72700564	-	inside	43755	13828	Overlapping
chr1	72662739	72663427	689	11.45	4.29402	3.33672	1.66654	500-008_trimmed_broad_peak_244	X00244	Ankar	ENSMUSG00000039342	72642981	72700564	-	inside	37825	19758	Overlapping
chr1	72665009	72666363	1355	10.47	3.72022	3.12309	1.268	500-008_trimmed_broad_peak_245	X00245	Ankar	ENSMUSG00000039342	72642981	72700564	-	inside	35555	22028	Overlapping
chr1	72667707	72668624	918	11.09	4.1374	3.29055	1.5538	500-008_trimmed_broad_peak_246	X00246	Ankar	ENSMUSG00000039342	72642981	72700564	-	inside	32857	24726	Overlapping
chr1	72687367	72687694	328	10.69	3.8581	3.18144	1.36153	500-008_trimmed_broad_peak_247	X00247	Ankar	ENSMUSG00000039342	72642981	72700564	-	inside	13197	12870	Overlapping
chr1	72705670	72706001	332	10.74	3.804	3.13942	1.32959	500-008_trimmed_broad_peak_248	X00248	NA	NA	NA	NA	NA	NA	NA	NA	NA
chr1	72825125	72826286	1162	11.46	4.3281	3.35416	1.68928	500-008_trimmed_broad_peak_249	X00249	Igfbp2	ENSMUSG00000039323	72824504	72852474	+	inside	621	621	Overlapping
chr1	72827626	72828293	668	10.19	3.53946	3.04652	1.1451	500-008_trimmed_broad_peak_250	X00250	Igfbp2	ENSMUSG00000039323	72824504	72852474	+	inside	3122	3122	Overlapping
chr1	72872104	72877752	5649	11.7	4.19389	3.248	1.60852	500-008_trimmed_broad_peak_251	X00251	Igfbp5	ENSMUSG00000026185	72857933	72874884	-	overlapStart	2780	2780	Overlapping
chr1	72892990	72893352	363	11.44	3.77413	3.03857	1.319	500-008_trimmed_broad_peak_252	X00252	NA	NA	NA	NA	NA	NA	NA	NA	NA
chr1	72895055	72897044	1990	10.7	3.85127	3.16789	1.36017	500-008_trimmed_broad_peak_253	X00253	NA	NA	NA	NA	NA	NA	NA	NA	NA
chr1	74746740	74749269	2530	10.94	3.79684	3.11055	1.33478	500-008_trimmed_broad_peak_254	X00254	Prkag3	ENSMUSG00000006542	74739500	74749221	-	overlapStart	2481	48	Overlapping
chr1	74757893	74758767	875	10.44	3.70206	3.11499	1.25588	500-008_trimmed_broad_peak_255	X00255	NA	NA	NA	NA	NA	NA	NA	NA	NA
chr1	74760332	74761823	1492	11.06	3.88731	3.14735	1.40449	500-008_trimmed_broad_peak_256	X00256	NA	NA	NA	NA	NA	NA	NA	NA	NA
chr1	74763744	74772989	9246	12.77	4.95088	3.52996	2.134	500-008_trimmed_broad_peak_257	X00257	Wnt6	ENSMUSG00000033227	74771893	74785319	+	overlapStart	-8149	1096	Overlapping
chr1	74774273	74806865	32593	12.91	4.89977	3.4725	2.10275	500-008_trimmed_broad_peak_258	X00258	Wnt6	ENSMUSG00000033227	74771893	74785319	+	overlapEnd	2380	2380	Overlapping
chr1	74774273	74806865	32593	12.91	4.89977	3.4725	2.10275	500-008_trimmed_broad_peak_258	X00258	Wnt10a	ENSMUSG00000026167	74791517	74804179	+	includeFeature	-17244	2686	Overlapping
chr1	74808778	74813027	4250	11.6	4.21563	3.26939	1.62041	500-008_trimmed_broad_peak_259	X00259	Wnt10a	ENSMUSG00000026167	74791517	74804179	+	downstream	17261	4599	Overlapping
chr1	74834423	74842818	8396	12.15	4.58639	3.39435	1.87874	500-008_trimmed_broad_peak_260	X00260	NA	NA	NA	NA	NA	NA	NA	NA	NA
chr1	74844888	74854554	9667	13.06	4.9463	3.47692	2.13201	500-008_trimmed_broad_peak_261	X00261	NA	ENSMUSG00000089964	74850896	74879953	+	overlapStart	-6008	3658	Overlapping
chr1	74844888	74854554	9667	13.06	4.9463	3.47692	2.13201	500-008_trimmed_broad_peak_261	X00261	Cdk5r2	ENSMUSG00000090071	74855030	74857732	+	upstream	-10142	476	Overlapping
chr1	74855986	74897573	41588	12.58	4.91305	3.53325	2.09847	500-008_trimmed_broad_peak_262	X00262	NA	ENSMUSG00000089964	74850896	74879953	+	overlapEnd	5090	5090	Overlapping
chr1	74855986	74897573	41588	12.58	4.91305	3.53325	2.09847	500-008_trimmed_broad_peak_262	X00262	Cdk5r2	ENSMUSG00000090071	74855030	74857732	+	overlapEnd	956	956	Overlapping
chr1	74855986	74897573	41588	12.58	4.91305	3.53325	2.09847	500-008_trimmed_broad_peak_262	X00262	Fev	ENSMUSG00000055197	74881510	74885419	-	includeFeature	29433	12154	Overlapping
chr1	74855986	74897573	41588	12.58	4.91305	3.53325	2.09847	500-008_trimmed_broad_peak_262	X00262	Cryba2	ENSMUSG00000006546	74889935	74893143	-	includeFeature	37157	4430	Overlapping
chr1	74855986	74897573	41588	12.58	4.91305	3.53325	2.09847	500-008_trimmed_broad_peak_262	X00262	Mir375	ENSMUSG00000065616	74900653	74900726	-	downstream	44740	3080	Overlapping
chr1	74855986	74897573	41588	12.58	4.91305	3.53325	2.09847	500-008_trimmed_broad_peak_262	X00262	Ccdc108	ENSMUSG00000047021	74902072	74935599	-	downstream	79613	4499	Overlapping
chr1	74855986	74897573	41588	12.58	4.91305	3.53325	2.09847	500-008_trimmed_broad_peak_262	X00262	NA	ENSMUSG00000089653	74902372	74907653	+	upstream	-46386	4799	Overlapping
chr1	74899035	74915138	16104	12.23	4.60189	3.41711	1.88027	500-008_trimmed_broad_peak_263	X00263	Mir375	ENSMUSG00000065616	74900653	74900726	-	includeFeature	1691	1618	Overlapping
chr1	74899035	74915138	16104	12.23	4.60189	3.41711	1.88027	500-008_trimmed_broad_peak_263	X00263	Ccdc108	ENSMUSG00000047021	74902072	74935599	-	overlapEnd	36564	3037	Overlapping
chr1	74899035	74915138	16104	12.23	4.60189	3.41711	1.88027	500-008_trimmed_broad_peak_263	X00263	NA	ENSMUSG00000089653	74902372	74907653	+	includeFeature	-3337	3337	Overlapping
chr1	74917251	74923716	6466	11.33	4.17082	3.27951	1.58459	500-008_trimmed_broad_peak_264	X00264	Ccdc108	ENSMUSG00000047021	74902072	74935599	-	inside	18348	11883	Overlapping
chr1	74925102	74944464	19363	13.07	5.07892	3.55108	2.22579	500-008_trimmed_broad_peak_265	X00265	Ccdc108	ENSMUSG00000047021	74902072	74935599	-	overlapStart	10497	8865	Overlapping
chr1	74925102	74944464	19363	13.07	5.07892	3.55108	2.22579	500-008_trimmed_broad_peak_265	X00265	Ihh	ENSMUSG00000006538	74945320	74951651	-	downstream	26549	856	Overlapping
chr1	74946568	74949985	3418	12.5	5.04093	3.57937	2.19509	500-008_trimmed_broad_peak_266	X00266	Ihh	ENSMUSG00000006538	74945320	74951651	-	inside	5083	1248	Overlapping
chr1	74952241	74959038	6798	12.49	4.82175	3.48411	2.03923	500-008_trimmed_broad_peak_267	X00267	Ihh	ENSMUSG00000006538	74945320	74951651	-	upstream	-590	590	Overlapping
chr1	75220260	75223513	3254	12.75	4.82585	3.47093	2.05148	500-008_trimmed_broad_peak_268	X00268	Stk16	ENSMUSG00000026201	75210839	75215606	+	downstream	9421	4654	Overlapping
chr1	75220260	75223513	3254	12.75	4.82585	3.47093	2.05148	500-008_trimmed_broad_peak_268	X00268	Tuba4a	ENSMUSG00000026202	75214975	75219253	-	upstream	-1007	1007	Overlapping
chr1	75220260	75223513	3254	12.75	4.82585	3.47093	2.05148	500-008_trimmed_broad_peak_268	X00268	A630095N17Rik	ENSMUSG00000096094	75220096	75232093	-	inside	11833	164	Overlapping
chr1	75225837	75226927	1091	13.69	5.84365	3.91344	2.761	500-008_trimmed_broad_peak_269	X00269	A630095N17Rik	ENSMUSG00000096094	75220096	75232093	-	inside	6256	5166	Overlapping
chr1	75259103	75262764	3662	10.44	3.62028	3.06369	1.20558	500-008_trimmed_broad_peak_270	X00270	Ptprn	ENSMUSG00000026204	75247042	75264208	-	inside	5105	1444	Overlapping
chr1	75264430	75270605	6176	12.47	4.95782	3.56417	2.13051	500-008_trimmed_broad_peak_271	X00271	Ptprn	ENSMUSG00000026204	75247042	75264208	-	upstream	-222	222	Overlapping
chr1	75264430	75270605	6176	12.47	4.95782	3.56417	2.13051	500-008_trimmed_broad_peak_271	X00271	Resp18	ENSMUSG00000033061	75272200	75278415	-	downstream	13985	1595	Overlapping
chr1	75271785	75274959	3175	10.53	3.70883	3.10792	1.26327	500-008_trimmed_broad_peak_272	X00272	Resp18	ENSMUSG00000033061	75272200	75278415	-	overlapEnd	6630	415	Overlapping
chr1	75276817	75281199	4383	11.38	4.24082	3.30465	1.62921	500-008_trimmed_broad_peak_273	X00273	Resp18	ENSMUSG00000033061	75272200	75278415	-	overlapStart	1598	1598	Overlapping
chr1	75448943	75453602	4660	12.16	4.53012	3.36808	1.83569	500-008_trimmed_broad_peak_274	X00274	Asic4	ENSMUSG00000033007	75450437	75474343	+	overlapStart	-1494	1494	Overlapping
chr1	75454988	75455839	852	11.6	3.49993	2.86217	1.137	500-008_trimmed_broad_peak_275	X00275	Asic4	ENSMUSG00000033007	75450437	75474343	+	inside	4551	4551	Overlapping
chr1	75706386	75706804	419	10.83	3.49057	2.94598	1.12433	500-008_trimmed_broad_peak_276	X00276	NA	NA	NA	NA	NA	NA	NA	NA	NA
chr1	75931932	75932388	457	10.22	3.55951	3.05514	1.15866	500-008_trimmed_broad_peak_277	X00277	NA	NA	NA	NA	NA	NA	NA	NA	NA
chr1	75983199	75984363	1165	12.05	4.44655	3.34677	1.77235	500-008_trimmed_broad_peak_278	X00278	NA	NA	NA	NA	NA	NA	NA	NA	NA
chr1	76109050	76111869	2820	10.55	3.53115	2.99956	1.14939	500-008_trimmed_broad_peak_279	X00279	NA	NA	NA	NA	NA	NA	NA	NA	NA
chr1	76118035	76120002	1968	11.55	4.3937	3.38152	1.73265	500-008_trimmed_broad_peak_280	X00280	NA	NA	NA	NA	NA	NA	NA	NA	NA
chr1	76253888	76254868	981	11.23	3.9739	3.18141	1.46156	500-008_trimmed_broad_peak_281	X00281	NA	NA	NA	NA	NA	NA	NA	NA	NA
chr1	76391902	76394913	3012	10.76	3.85156	3.16552	1.35968	500-008_trimmed_broad_peak_282	X00282	NA	NA	NA	NA	NA	NA	NA	NA	NA
chr1	76528141	76531179	3039	10.49	3.53788	3.00801	1.15743	500-008_trimmed_broad_peak_283	X00283	NA	NA	NA	NA	NA	NA	NA	NA	NA
chr1	76548754	76550364	1611	11.36	4.26515	3.3319	1.64355	500-008_trimmed_broad_peak_284	X00284	NA	NA	NA	NA	NA	NA	NA	NA	NA
chr1	76655883	76658108	2226	10.65	3.72689	3.10758	1.27845	500-008_trimmed_broad_peak_285	X00285	NA	NA	NA	NA	NA	NA	NA	NA	NA
chr1	76664390	76665225	836	11.06	4.02587	3.23375	1.48243	500-008_trimmed_broad_peak_286	X00286	NA	NA	NA	NA	NA	NA	NA	NA	NA
chr1	76680777	76681443	667	11.22	4.1796	3.30413	1.58517	500-008_trimmed_broad_peak_287	X00287	NA	NA	NA	NA	NA	NA	NA	NA	NA
chr1	76683276	76689132	5857	11.47	4.34873	3.36239	1.70189	500-008_trimmed_broad_peak_288	X00288	NA	NA	NA	NA	NA	NA	NA	NA	NA
chr1	76690665	76691886	1222	12.23	4.84357	3.54639	2.04296	500-008_trimmed_broad_peak_289	X00289	NA	NA	NA	NA	NA	NA	NA	NA	NA
chr1	76694613	76701306	6694	12.63	4.82118	3.46385	2.04045	500-008_trimmed_broad_peak_290	X00290	NA	NA	NA	NA	NA	NA	NA	NA	NA
chr1	76717730	76719073	1344	9.86	3.33264	2.95765	1.00521	500-008_trimmed_broad_peak_291	X00291	NA	NA	NA	NA	NA	NA	NA	NA	NA
chr1	76865428	76866695	1268	11.26	4.19272	3.29956	1.59651	500-008_trimmed_broad_peak_292	X00292	NA	NA	NA	NA	NA	NA	NA	NA	NA
chr1	76869266	76869826	561	10.68	3.85612	3.18084	1.36028	500-008_trimmed_broad_peak_293	X00293	NA	NA	NA	NA	NA	NA	NA	NA	NA
chr1	76885763	76886542	780	11.41	4.16401	3.27215	1.58069	500-008_trimmed_broad_peak_294	X00294	NA	NA	NA	NA	NA	NA	NA	NA	NA
chr1	76887891	76889984	2094	11.33	4.30182	3.35563	1.66796	500-008_trimmed_broad_peak_295	X00295	NA	NA	NA	NA	NA	NA	NA	NA	NA
chr1	76896507	76897035	529	10.51	3.52858	3.00047	1.15258	500-008_trimmed_broad_peak_296	X00296	NA	NA	NA	NA	NA	NA	NA	NA	NA
chr1	76898387	76899531	1145	11.18	4.18656	3.31519	1.58746	500-008_trimmed_broad_peak_297	X00297	NA	NA	NA	NA	NA	NA	NA	NA	NA
chr1	76901425	76902088	664	9.88	3.34505	2.96299	1.01361	500-008_trimmed_broad_peak_298	X00298	NA	NA	NA	NA	NA	NA	NA	NA	NA
chr1	76906494	76909441	2948	10.58	3.638	3.05652	1.21697	500-008_trimmed_broad_peak_299	X00299	NA	NA	NA	NA	NA	NA	NA	NA	NA
chr1	76923154	76924379	1226	11.27	3.85527	3.1027	1.39798	500-008_trimmed_broad_peak_300	X00300	NA	NA	NA	NA	NA	NA	NA	NA	NA
chr1	76926342	76928347	2006	12.77	4.89373	3.48877	2.09019	500-008_trimmed_broad_peak_301	X00301	NA	NA	NA	NA	NA	NA	NA	NA	NA
chr1	76933116	76933409	294	11.02	4.08644	3.27314	1.51895	500-008_trimmed_broad_peak_302	X00302	NA	NA	NA	NA	NA	NA	NA	NA	NA
chr1	76959813	76960393	581	10.24	3.57245	3.0607	1.16741	500-008_trimmed_broad_peak_303	X00303	NA	NA	NA	NA	NA	NA	NA	NA	NA
chr1	77180248	77180961	714	10.65	3.84072	3.17249	1.35087	500-008_trimmed_broad_peak_304	X00304	NA	NA	NA	NA	NA	NA	NA	NA	NA
chr1	77182298	77182921	624	10.73	3.87974	3.18567	1.37812	500-008_trimmed_broad_peak_305	X00305	NA	NA	NA	NA	NA	NA	NA	NA	NA
chr1	77267956	77268728	773	10.64	3.69917	3.08474	1.2625	500-008_trimmed_broad_peak_306	X00306	NA	NA	NA	NA	NA	NA	NA	NA	NA
chr1	77270162	77270455	294	11.28	3.73582	3.02935	1.3178	500-008_trimmed_broad_peak_307	X00307	NA	NA	NA	NA	NA	NA	NA	NA	NA
chr1	77272133	77272797	665	10	3.42137	2.99578	1.06523	500-008_trimmed_broad_peak_308	X00308	NA	NA	NA	NA	NA	NA	NA	NA	NA
chr1	77305854	77307998	2145	10.17	3.52659	3.04099	1.1364	500-008_trimmed_broad_peak_309	X00309	NA	NA	NA	NA	NA	NA	NA	NA	NA
chr1	77341576	77342981	1406	11.63	4.03152	3.16031	1.5088	500-008_trimmed_broad_peak_310	X00310	NA	NA	NA	NA	NA	NA	NA	NA	NA
chr1	77503294	77503839	546	10.79	3.84513	3.1581	1.35828	500-008_trimmed_broad_peak_311	X00311	Epha4	ENSMUSG00000026235	77367186	77515088	-	inside	11794	11249	Overlapping
chr1	77509490	77512129	2640	12.55	4.27283	3.19166	1.66715	500-008_trimmed_broad_peak_312	X00312	Epha4	ENSMUSG00000026235	77367186	77515088	-	inside	5598	2959	Overlapping
chr1	77516642	77522558	5917	12.3	4.75607	3.4926	1.9833	500-008_trimmed_broad_peak_313	X00313	Epha4	ENSMUSG00000026235	77367186	77515088	-	upstream	-1554	1554	Overlapping
chr1	77524415	77525498	1084	11.02	3.85676	3.12725	1.3698	500-008_trimmed_broad_peak_314	X00314	NA	NA	NA	NA	NA	NA	NA	NA	NA
chr1	77526921	77528994	2074	9.87	3.33659	2.95935	1.00789	500-008_trimmed_broad_peak_315	X00315	NA	NA	NA	NA	NA	NA	NA	NA	NA
chr1	77533782	77534510	729	10.78	3.27131	2.81121	1.00521	500-008_trimmed_broad_peak_316	X00316	NA	NA	NA	NA	NA	NA	NA	NA	NA
chr1	77543593	77545030	1438	10.58	3.66725	3.07481	1.23691	500-008_trimmed_broad_peak_317	X00317	NA	NA	NA	NA	NA	NA	NA	NA	NA
chr1	77546270	77548993	2724	10.23	3.56852	3.0578	1.16545	500-008_trimmed_broad_peak_318	X00318	NA	NA	NA	NA	NA	NA	NA	NA	NA
chr1	77719484	77720067	584	10.68	3.78617	3.13649	1.31794	500-008_trimmed_broad_peak_319	X00319	NA	NA	NA	NA	NA	NA	NA	NA	NA
chr1	77726481	77726965	485	10.08	3.47229	3.01766	1.09967	500-008_trimmed_broad_peak_320	X00320	NA	NA	NA	NA	NA	NA	NA	NA	NA
chr1	77747417	77747710	294	10.33	3.62523	3.08329	1.20316	500-008_trimmed_broad_peak_321	X00321	NA	NA	NA	NA	NA	NA	NA	NA	NA
chr1	77949426	77951963	2538	10.9	3.98947	3.22377	1.455	500-008_trimmed_broad_peak_322	X00322	NA	NA	NA	NA	NA	NA	NA	NA	NA
chr1	77953626	77955560	1935	11.51	4.2279	3.29732	1.619	500-008_trimmed_broad_peak_323	X00323	NA	NA	NA	NA	NA	NA	NA	NA	NA
chr1	77956906	77957505	600	11.27	4.26397	3.34117	1.64132	500-008_trimmed_broad_peak_324	X00324	NA	NA	NA	NA	NA	NA	NA	NA	NA
chr1	77967541	77971887	4347	10.97	3.91162	3.17538	1.40734	500-008_trimmed_broad_peak_325	X00325	NA	NA	NA	NA	NA	NA	NA	NA	NA
chr1	77973770	77980192	6423	11.37	4.1151	3.24085	1.5503	500-008_trimmed_broad_peak_326	X00326	NA	NA	NA	NA	NA	NA	NA	NA	NA
chr1	77982356	77987239	4884	11.56	4.36365	3.3601	1.71314	500-008_trimmed_broad_peak_327	X00327	NA	NA	NA	NA	NA	NA	NA	NA	NA
chr1	78004043	78004919	877	10.53	3.75366	3.13856	1.28998	500-008_trimmed_broad_peak_328	X00328	NA	NA	NA	NA	NA	NA	NA	NA	NA
chr1	78010380	78014193	3814	11.33	4.19047	3.29079	1.59717	500-008_trimmed_broad_peak_329	X00329	NA	NA	NA	NA	NA	NA	NA	NA	NA
chr1	78016449	78022266	5818	10.81	3.79198	3.12009	1.3297	500-008_trimmed_broad_peak_330	X00330	NA	NA	NA	NA	NA	NA	NA	NA	NA
chr1	78026627	78026920	294	10.16	3.52098	3.03858	1.1326	500-008_trimmed_broad_peak_331	X00331	NA	NA	NA	NA	NA	NA	NA	NA	NA
chr1	78079636	78080358	723	11.14	3.60863	2.97115	1.2384	500-008_trimmed_broad_peak_332	X00332	NA	NA	NA	NA	NA	NA	NA	NA	NA
chr1	78104367	78105762	1396	10.07	3.46317	3.01355	1.09361	500-008_trimmed_broad_peak_333	X00333	Pax3	ENSMUSG00000004872	78101268	78197134	-	inside	92767	3099	Overlapping
chr1	78110556	78110869	314	10.48	3.72808	3.124	1.27473	500-008_trimmed_broad_peak_334	X00334	Pax3	ENSMUSG00000004872	78101268	78197134	-	inside	86578	9288	Overlapping
chr1	78116081	78116478	398	9.86	3.33264	2.95765	1.00521	500-008_trimmed_broad_peak_335	X00335	Pax3	ENSMUSG00000004872	78101268	78197134	-	inside	81053	14813	Overlapping
chr1	78119410	78120767	1358	11.05	4.10347	3.27378	1.53117	500-008_trimmed_broad_peak_336	X00336	Pax3	ENSMUSG00000004872	78101268	78197134	-	inside	77724	18142	Overlapping
chr1	78122067	78126354	4288	12.48	4.90654	3.53957	2.09127	500-008_trimmed_broad_peak_337	X00337	Pax3	ENSMUSG00000004872	78101268	78197134	-	inside	75067	20799	Overlapping
chr1	78128795	78154194	25400	12.99	5.10853	3.56996	2.24189	500-008_trimmed_broad_peak_338	X00338	Pax3	ENSMUSG00000004872	78101268	78197134	-	inside	68339	27527	Overlapping
chr1	78158202	78160296	2095	11.98	4.58362	3.43056	1.86421	500-008_trimmed_broad_peak_339	X00339	Pax3	ENSMUSG00000004872	78101268	78197134	-	inside	38932	36838	Overlapping
chr1	78162028	78163172	1145	10.47	3.71624	3.12241	1.26472	500-008_trimmed_broad_peak_340	X00340	Pax3	ENSMUSG00000004872	78101268	78197134	-	inside	35106	33962	Overlapping
chr1	78164649	78174332	9684	11.91	4.44018	3.35442	1.77031	500-008_trimmed_broad_peak_341	X00341	Pax3	ENSMUSG00000004872	78101268	78197134	-	inside	32485	22802	Overlapping
chr1	78175596	78216401	40806	13.75	5.66549	3.76696	2.63586	500-008_trimmed_broad_peak_342	X00342	Pax3	ENSMUSG00000004872	78101268	78197134	-	overlapStart	21538	19267	Overlapping
chr1	78217636	78226571	8936	12.28	4.82114	3.51942	2.03234	500-008_trimmed_broad_peak_343	X00343	NA	NA	NA	NA	NA	NA	NA	NA	NA
chr1	78227914	78230239	2326	11.2	3.82674	3.09559	1.35121	500-008_trimmed_broad_peak_344	X00344	NA	NA	NA	NA	NA	NA	NA	NA	NA
chr1	78250544	78254866	4323	10.81	3.8795	3.17679	1.38048	500-008_trimmed_broad_peak_345	X00345	NA	NA	NA	NA	NA	NA	NA	NA	NA
chr1	78291017	78292330	1314	10.86	3.89815	3.18327	1.39439	500-008_trimmed_broad_peak_346	X00346	NA	NA	NA	NA	NA	NA	NA	NA	NA
chr1	78293702	78294260	559	10.22	3.55479	3.05311	1.15547	500-008_trimmed_broad_peak_347	X00347	NA	NA	NA	NA	NA	NA	NA	NA	NA
chr1	78305328	78309305	3978	11	4.00342	3.22351	1.46581	500-008_trimmed_broad_peak_348	X00348	Sgpp2	ENSMUSG00000032908	78310347	78420286	+	upstream	-5019	1042	Overlapping
chr1	78310502	78315447	4946	12.82	4.70854	3.3848	1.97107	500-008_trimmed_broad_peak_349	X00349	Sgpp2	ENSMUSG00000032908	78310347	78420286	+	inside	155	155	Overlapping
chr1	78318294	78319377	1084	10.31	3.49386	3.00403	1.1244	500-008_trimmed_broad_peak_350	X00350	Sgpp2	ENSMUSG00000032908	78310347	78420286	+	inside	7947	7947	Overlapping
chr1	78493444	78494835	1392	11.79	4.41564	3.36133	1.75123	500-008_trimmed_broad_peak_351	X00351	Farsb	ENSMUSG00000026245	78417959	78488859	-	upstream	-4585	4585	Overlapping
chr1	78493444	78494835	1392	11.79	4.41564	3.36133	1.75123	500-008_trimmed_broad_peak_351	X00351	NA	ENSMUSG00000090486	78497807	78511963	-	downstream	18519	2972	Overlapping
chr1	78497654	78499035	1382	10.45	3.55992	3.02548	1.16969	500-008_trimmed_broad_peak_352	X00352	NA	ENSMUSG00000090486	78497807	78511963	-	overlapEnd	14309	153	Overlapping
chr1	78506986	78507346	361	11.46	4.39369	3.39177	1.73098	500-008_trimmed_broad_peak_353	X00353	NA	ENSMUSG00000090486	78497807	78511963	-	inside	4977	4617	Overlapping
chr1	78506986	78507346	361	11.46	4.39369	3.39177	1.73098	500-008_trimmed_broad_peak_353	X00353	Mogat1	ENSMUSG00000012187	78510992	78538173	+	upstream	-4006	3646	Overlapping
chr1	78573721	78574056	336	30.42	7.43948	2.95232	3.9121	500-008_trimmed_broad_peak_354	X00354	NA	NA	NA	NA	NA	NA	NA	NA	NA
chr1	79448323	79448861	539	9.92	3.36537	2.97172	1.02735	500-008_trimmed_broad_peak_355	X00355	NA	NA	NA	NA	NA	NA	NA	NA	NA
chr1	79669028	79669576	549	10.68	3.84462	3.17581	1.35235	500-008_trimmed_broad_peak_356	X00356	Ap1s3	ENSMUSG00000054702	79606877	79671972	-	inside	2944	2396	Overlapping
chr1	79673054	79674539	1486	10.89	3.96837	3.21848	1.44037	500-008_trimmed_broad_peak_357	X00357	Ap1s3	ENSMUSG00000054702	79606877	79671972	-	upstream	-1082	1082	Overlapping
chr1	82309457	82315978	6522	12.06	4.22691	3.21991	1.62731	500-008_trimmed_broad_peak_358	X00358	Rhbdd1	ENSMUSG00000026142	82316453	82445366	+	upstream	-6996	475	Overlapping
chr1	82646202	82647273	1072	10.21	3.4301	2.97547	1.08284	500-008_trimmed_broad_peak_359	X00359	Col4a3	ENSMUSG00000079465	82586922	82722059	+	inside	59280	59280	Overlapping
chr1	82716294	82719486	3193	12.17	4.09737	3.12955	1.57707	500-008_trimmed_broad_peak_360	X00360	Col4a3	ENSMUSG00000079465	82586922	82722059	+	inside	129372	2573	Overlapping
chr1	82716294	82719486	3193	12.17	4.09737	3.12955	1.57707	500-008_trimmed_broad_peak_360	X00360	NA	ENSMUSG00000097564	82691929	82725117	-	inside	8823	5631	Overlapping
chr1	82721126	82724238	3113	12.2	4.25265	3.2189	1.70814	500-008_trimmed_broad_peak_361	X00361	Col4a3	ENSMUSG00000079465	82586922	82722059	+	overlapEnd	134204	933	Overlapping
chr1	82721126	82724238	3113	12.2	4.25265	3.2189	1.70814	500-008_trimmed_broad_peak_361	X00361	NA	ENSMUSG00000097564	82691929	82725117	-	inside	3991	879	Overlapping
chr1	82721126	82724238	3113	12.2	4.25265	3.2189	1.70814	500-008_trimmed_broad_peak_361	X00361	Mff	ENSMUSG00000026150	82724891	82752394	+	upstream	-3765	653	Overlapping
chr1	84363326	84364788	1463	10.5	3.6808	3.09451	1.24625	500-008_trimmed_broad_peak_362	X00362	Pid1	ENSMUSG00000045658	84036297	84364180	-	overlapStart	854	608	Overlapping
chr1	84367160	84369811	2652	12.75	5.12433	3.61569	2.25435	500-008_trimmed_broad_peak_363	X00363	Pid1	ENSMUSG00000045658	84036297	84364180	-	upstream	-2980	2980	Overlapping
chr1	84367160	84369811	2652	12.75	5.12433	3.61569	2.25435	500-008_trimmed_broad_peak_363	X00363	Dner	ENSMUSG00000036766	84369842	84696221	-	downstream	329061	31	Overlapping
chr1	84692953	84694286	1334	10.44	3.70231	3.11361	1.25677	500-008_trimmed_broad_peak_364	X00364	Dner	ENSMUSG00000036766	84369842	84696221	-	inside	3268	1935	Overlapping
chr1	84692953	84694286	1334	10.44	3.70231	3.11361	1.25677	500-008_trimmed_broad_peak_364	X00364	Mir5126	ENSMUSG00000093254	84695840	84695915	+	upstream	-2887	1554	Overlapping
chr1	85707734	85708249	516	9.86	3.33264	2.95765	1.00521	500-008_trimmed_broad_peak_365	X00365	Sp100	ENSMUSG00000026222	85649989	85709998	+	inside	57745	1749	Overlapping
chr1	86659988	86660678	691	11.8	4.51741	3.42693	1.81574	500-008_trimmed_broad_peak_366	X00366	NA	NA	NA	NA	NA	NA	NA	NA	NA
chr1	86666847	86667402	556	12.63	4.58624	3.34443	1.88455	500-008_trimmed_broad_peak_367	X00367	Nppc	ENSMUSG00000026241	86666294	86670573	-	inside	3726	553	Overlapping
chr1	86668619	86669499	881	13.15	5.00853	3.50286	2.19056	500-008_trimmed_broad_peak_368	X00368	Nppc	ENSMUSG00000026241	86666294	86670573	-	inside	1954	1074	Overlapping
chr1	86671431	86674962	3532	10.6	3.78259	3.14196	1.31399	500-008_trimmed_broad_peak_369	X00369	Nppc	ENSMUSG00000026241	86666294	86670573	-	upstream	-858	858	Overlapping
chr1	86678460	86684366	5907	11.37	3.61292	2.9515	1.21058	500-008_trimmed_broad_peak_370	X00370	NA	NA	NA	NA	NA	NA	NA	NA	NA
chr1	87093824	87094604	781	9.86	3.33264	2.95765	1.00521	500-008_trimmed_broad_peak_371	X00371	Alppl2	ENSMUSG00000026246	87086691	87089928	-	upstream	-3896	3896	Overlapping
chr1	87093824	87094604	781	9.86	3.33264	2.95765	1.00521	500-008_trimmed_broad_peak_371	X00371	Alpi	ENSMUSG00000079440	87098003	87101606	-	downstream	7782	3399	Overlapping
chr1	87115515	87115940	426	12.06	4.71892	3.51108	1.95815	500-008_trimmed_broad_peak_372	X00372	NA	NA	NA	NA	NA	NA	NA	NA	NA
chr1	87121913	87123119	1207	10.05	3.45239	3.00911	1.08621	500-008_trimmed_broad_peak_373	X00373	Akp3	ENSMUSG00000036500	87125009	87127912	+	upstream	-3096	1890	Overlapping
chr1	87125662	87132622	6961	11.67	4.25778	3.28889	1.64423	500-008_trimmed_broad_peak_374	X00374	Akp3	ENSMUSG00000036500	87125009	87127912	+	overlapEnd	653	653	Overlapping
chr1	87145182	87147132	1951	10.38	3.60715	3.06377	1.19514	500-008_trimmed_broad_peak_375	X00375	Ecel1	ENSMUSG00000026247	87147656	87156521	-	downstream	11339	524	Overlapping
chr1	87149721	87172214	22494	12.04	4.45934	3.35218	1.78585	500-008_trimmed_broad_peak_376	X00376	Ecel1	ENSMUSG00000026247	87147656	87156521	-	overlapStart	6800	2065	Overlapping
chr1	87173875	87174710	836	9.86	3.33264	2.95765	1.00521	500-008_trimmed_broad_peak_377	X00377	NA	NA	NA	NA	NA	NA	NA	NA	NA
chr1	87182643	87186113	3471	11.63	4.29135	3.30339	1.66699	500-008_trimmed_broad_peak_378	X00378	Prss56	ENSMUSG00000036480	87183494	87188404	+	overlapStart	-851	851	Overlapping
chr1	87182643	87186113	3471	11.63	4.29135	3.30339	1.66699	500-008_trimmed_broad_peak_378	X00378	Chrnd	ENSMUSG00000026251	87190653	87200069	+	upstream	-8010	4540	Overlapping
chr1	87188798	87189452	655	10.89	3.85989	3.1578	1.37112	500-008_trimmed_broad_peak_379	X00379	Prss56	ENSMUSG00000036480	87183494	87188404	+	downstream	5304	394	Overlapping
chr1	87188798	87189452	655	10.89	3.85989	3.1578	1.37112	500-008_trimmed_broad_peak_379	X00379	Chrnd	ENSMUSG00000026251	87190653	87200069	+	upstream	-1855	1201	Overlapping
chr1	87195002	87197537	2536	11.61	4.31941	3.32294	1.69225	500-008_trimmed_broad_peak_380	X00380	Chrnd	ENSMUSG00000026251	87190653	87200069	+	inside	4349	2532	Overlapping
chr1	87201537	87206018	4482	12.17	4.40836	3.28401	1.75989	500-008_trimmed_broad_peak_381	X00381	Chrnd	ENSMUSG00000026251	87190653	87200069	+	downstream	10884	1468	Overlapping
chr1	87201537	87206018	4482	12.17	4.40836	3.28401	1.75989	500-008_trimmed_broad_peak_381	X00381	Chrng	ENSMUSG00000026253	87205812	87211835	+	overlapStart	-4275	206	Overlapping
chr1	87209709	87211022	1314	10.07	3.46018	3.01246	1.09148	500-008_trimmed_broad_peak_382	X00382	Chrng	ENSMUSG00000026253	87205812	87211835	+	inside	3897	813	Overlapping
chr1	87209709	87211022	1314	10.07	3.46018	3.01246	1.09148	500-008_trimmed_broad_peak_382	X00382	Eif4e2	ENSMUSG00000026254	87213915	87240488	+	upstream	-4206	2893	Overlapping
chr1	87255809	87260228	4420	11.69	4.48315	3.41508	1.79458	500-008_trimmed_broad_peak_383	X00383	NA	ENSMUSG00000088318	87251149	87251248	+	downstream	4660	4561	Overlapping
chr1	87255809	87260228	4420	11.69	4.48315	3.41508	1.79458	500-008_trimmed_broad_peak_383	X00383	Efhd1	ENSMUSG00000026255	87264364	87310839	+	upstream	-8555	4136	Overlapping
chr1	87255809	87260228	4420	11.69	4.48315	3.41508	1.79458	500-008_trimmed_broad_peak_383	X00383	NA	ENSMUSG00000089821	87264482	87265174	-	downstream	9365	4254	Overlapping
chr1	87261549	87266851	5303	12.57	5.1081	3.63926	2.23017	500-008_trimmed_broad_peak_384	X00384	Efhd1	ENSMUSG00000026255	87264364	87310839	+	overlapStart	-2815	2487	Overlapping
chr1	87261549	87266851	5303	12.57	5.1081	3.63926	2.23017	500-008_trimmed_broad_peak_384	X00384	NA	ENSMUSG00000089821	87264482	87265174	-	includeFeature	3625	1677	Overlapping
chr1	87268525	87268908	384	10.38	3.43711	2.96029	1.09014	500-008_trimmed_broad_peak_385	X00385	Efhd1	ENSMUSG00000026255	87264364	87310839	+	inside	4161	4161	Overlapping
chr1	87268525	87268908	384	10.38	3.43711	2.96029	1.09014	500-008_trimmed_broad_peak_385	X00385	NA	ENSMUSG00000089821	87264482	87265174	-	upstream	-3351	3351	Overlapping
chr1	87732687	87733588	902	11.79	4.21284	3.25042	1.63675	500-008_trimmed_broad_peak_386	X00386	NA	NA	NA	NA	NA	NA	NA	NA	NA
chr1	87735263	87735686	424	10.46	3.51223	2.99282	1.19516	500-008_trimmed_broad_peak_387	X00387	NA	NA	NA	NA	NA	NA	NA	NA	NA
chr1	87738085	87739494	1410	10.58	3.52439	2.99752	1.13757	500-008_trimmed_broad_peak_388	X00388	NA	NA	NA	NA	NA	NA	NA	NA	NA
chr1	87748093	87748864	772	11.64	3.98682	3.13622	1.47107	500-008_trimmed_broad_peak_389	X00389	NA	NA	NA	NA	NA	NA	NA	NA	NA
chr1	88026290	88028311	2022	14.79	5.7935	3.70448	2.72692	500-008_trimmed_broad_peak_390	X00390	NA	ENSMUSG00000084021	88022382	88023962	+	downstream	3908	2328	Overlapping
chr1	88026290	88028311	2022	14.79	5.7935	3.70448	2.72692	500-008_trimmed_broad_peak_390	X00390	NA	ENSMUSG00000083478	88025212	88026059	+	downstream	1078	231	Overlapping
chr1	88042195	88042572	378	13.1	5.15	3.60597	2.25789	500-008_trimmed_broad_peak_391	X00391	NA	NA	NA	NA	NA	NA	NA	NA	NA
chr1	88053867	88055001	1135	12.17	4.07808	3.12821	1.56497	500-008_trimmed_broad_peak_392	X00392	Ugt1a10	ENSMUSG00000090165	88055389	88219004	+	upstream	-1522	388	Overlapping
chr1	88053867	88055001	1135	12.17	4.07808	3.12821	1.56497	500-008_trimmed_broad_peak_392	X00392	NA	ENSMUSG00000092220	88055394	88218584	-	downstream	164717	393	Overlapping
chr1	88058027	88058933	907	11.5	3.80598	3.04721	1.35637	500-008_trimmed_broad_peak_393	X00393	Ugt1a10	ENSMUSG00000090165	88055389	88219004	+	inside	2638	2638	Overlapping
chr1	88058027	88058933	907	11.5	3.80598	3.04721	1.35637	500-008_trimmed_broad_peak_393	X00393	NA	ENSMUSG00000092220	88055394	88218584	-	inside	160557	2633	Overlapping
chr1	88122045	88123501	1457	12.1	4.49038	3.37142	1.80207	500-008_trimmed_broad_peak_394	X00394	Ugt1a10	ENSMUSG00000090165	88055389	88219004	+	inside	66656	66656	Overlapping
chr1	88122045	88123501	1457	12.1	4.49038	3.37142	1.80207	500-008_trimmed_broad_peak_394	X00394	NA	ENSMUSG00000092220	88055394	88218584	-	inside	96539	66651	Overlapping
chr1	88122045	88123501	1457	12.1	4.49038	3.37142	1.80207	500-008_trimmed_broad_peak_394	X00394	Ugt1a9	ENSMUSG00000090175	88070801	88218997	+	inside	51244	51244	Overlapping
chr1	88122045	88123501	1457	12.1	4.49038	3.37142	1.80207	500-008_trimmed_broad_peak_394	X00394	NA	ENSMUSG00000089675	88087814	88219004	+	inside	34231	34231	Overlapping
chr1	88122045	88123501	1457	12.1	4.49038	3.37142	1.80207	500-008_trimmed_broad_peak_394	X00394	Ugt1a7c	ENSMUSG00000090124	88095063	88220002	+	inside	26982	26982	Overlapping
chr1	88122045	88123501	1457	12.1	4.49038	3.37142	1.80207	500-008_trimmed_broad_peak_394	X00394	Ugt1a6a	ENSMUSG00000054545	88103253	88220002	+	inside	18792	18792	Overlapping
chr1	88122045	88123501	1457	12.1	4.49038	3.37142	1.80207	500-008_trimmed_broad_peak_394	X00394	Ugt1a6b	ENSMUSG00000090145	88103253	88219003	+	inside	18792	18792	Overlapping
chr1	88122045	88123501	1457	12.1	4.49038	3.37142	1.80207	500-008_trimmed_broad_peak_394	X00394	NA	ENSMUSG00000084195	88126777	88127609	+	upstream	-4732	3276	Overlapping
chr1	88128374	88128769	396	10.19	3.53939	3.04649	1.14506	500-008_trimmed_broad_peak_395	X00395	Ugt1a10	ENSMUSG00000090165	88055389	88219004	+	inside	72985	72985	Overlapping
chr1	88128374	88128769	396	10.19	3.53939	3.04649	1.14506	500-008_trimmed_broad_peak_395	X00395	NA	ENSMUSG00000092220	88055394	88218584	-	inside	90210	72980	Overlapping
chr1	88128374	88128769	396	10.19	3.53939	3.04649	1.14506	500-008_trimmed_broad_peak_395	X00395	Ugt1a9	ENSMUSG00000090175	88070801	88218997	+	inside	57573	57573	Overlapping
chr1	88128374	88128769	396	10.19	3.53939	3.04649	1.14506	500-008_trimmed_broad_peak_395	X00395	NA	ENSMUSG00000089675	88087814	88219004	+	inside	40560	40560	Overlapping
chr1	88128374	88128769	396	10.19	3.53939	3.04649	1.14506	500-008_trimmed_broad_peak_395	X00395	Ugt1a7c	ENSMUSG00000090124	88095063	88220002	+	inside	33311	33311	Overlapping
chr1	88128374	88128769	396	10.19	3.53939	3.04649	1.14506	500-008_trimmed_broad_peak_395	X00395	Ugt1a6a	ENSMUSG00000054545	88103253	88220002	+	inside	25121	25121	Overlapping
chr1	88128374	88128769	396	10.19	3.53939	3.04649	1.14506	500-008_trimmed_broad_peak_395	X00395	Ugt1a6b	ENSMUSG00000090145	88103253	88219003	+	inside	25121	25121	Overlapping
chr1	88128374	88128769	396	10.19	3.53939	3.04649	1.14506	500-008_trimmed_broad_peak_395	X00395	NA	ENSMUSG00000084195	88126777	88127609	+	downstream	1597	765	Overlapping
chr1	88128374	88128769	396	10.19	3.53939	3.04649	1.14506	500-008_trimmed_broad_peak_395	X00395	NA	ENSMUSG00000081261	88129582	88129833	+	upstream	-1208	813	Overlapping
chr1	88142326	88142843	518	11.28	3.89477	3.12652	1.41152	500-008_trimmed_broad_peak_396	X00396	Ugt1a10	ENSMUSG00000090165	88055389	88219004	+	inside	86937	76161	Overlapping
chr1	88142326	88142843	518	11.28	3.89477	3.12652	1.41152	500-008_trimmed_broad_peak_396	X00396	NA	ENSMUSG00000092220	88055394	88218584	-	inside	76258	75741	Overlapping
chr1	88142326	88142843	518	11.28	3.89477	3.12652	1.41152	500-008_trimmed_broad_peak_396	X00396	Ugt1a9	ENSMUSG00000090175	88070801	88218997	+	inside	71525	71525	Overlapping
chr1	88142326	88142843	518	11.28	3.89477	3.12652	1.41152	500-008_trimmed_broad_peak_396	X00396	NA	ENSMUSG00000089675	88087814	88219004	+	inside	54512	54512	Overlapping
chr1	88142326	88142843	518	11.28	3.89477	3.12652	1.41152	500-008_trimmed_broad_peak_396	X00396	Ugt1a7c	ENSMUSG00000090124	88095063	88220002	+	inside	47263	47263	Overlapping
chr1	88142326	88142843	518	11.28	3.89477	3.12652	1.41152	500-008_trimmed_broad_peak_396	X00396	Ugt1a6a	ENSMUSG00000054545	88103253	88220002	+	inside	39073	39073	Overlapping
chr1	88142326	88142843	518	11.28	3.89477	3.12652	1.41152	500-008_trimmed_broad_peak_396	X00396	Ugt1a6b	ENSMUSG00000090145	88103253	88219003	+	inside	39073	39073	Overlapping
chr1	88142326	88142843	518	11.28	3.89477	3.12652	1.41152	500-008_trimmed_broad_peak_396	X00396	NA	ENSMUSG00000081602	88146377	88146769	+	upstream	-4051	3534	Overlapping
chr1	88157481	88158604	1124	10.48	3.49901	2.98545	1.14604	500-008_trimmed_broad_peak_397	X00397	Ugt1a10	ENSMUSG00000090165	88055389	88219004	+	inside	102092	60400	Overlapping
chr1	88157481	88158604	1124	10.48	3.49901	2.98545	1.14604	500-008_trimmed_broad_peak_397	X00397	NA	ENSMUSG00000092220	88055394	88218584	-	inside	61103	59980	Overlapping
chr1	88157481	88158604	1124	10.48	3.49901	2.98545	1.14604	500-008_trimmed_broad_peak_397	X00397	Ugt1a9	ENSMUSG00000090175	88070801	88218997	+	inside	86680	60393	Overlapping
chr1	88157481	88158604	1124	10.48	3.49901	2.98545	1.14604	500-008_trimmed_broad_peak_397	X00397	NA	ENSMUSG00000089675	88087814	88219004	+	inside	69667	60400	Overlapping
chr1	88157481	88158604	1124	10.48	3.49901	2.98545	1.14604	500-008_trimmed_broad_peak_397	X00397	Ugt1a7c	ENSMUSG00000090124	88095063	88220002	+	inside	62418	61398	Overlapping
chr1	88157481	88158604	1124	10.48	3.49901	2.98545	1.14604	500-008_trimmed_broad_peak_397	X00397	Ugt1a6a	ENSMUSG00000054545	88103253	88220002	+	inside	54228	54228	Overlapping
chr1	88157481	88158604	1124	10.48	3.49901	2.98545	1.14604	500-008_trimmed_broad_peak_397	X00397	Ugt1a6b	ENSMUSG00000090145	88103253	88219003	+	inside	54228	54228	Overlapping
chr1	88157481	88158604	1124	10.48	3.49901	2.98545	1.14604	500-008_trimmed_broad_peak_397	X00397	NA	ENSMUSG00000082677	88153789	88154571	+	downstream	3692	2910	Overlapping
chr1	88160091	88160659	569	11.66	4.01747	3.14958	1.48511	500-008_trimmed_broad_peak_398	X00398	Ugt1a10	ENSMUSG00000090165	88055389	88219004	+	inside	104702	58345	Overlapping
chr1	88160091	88160659	569	11.66	4.01747	3.14958	1.48511	500-008_trimmed_broad_peak_398	X00398	NA	ENSMUSG00000092220	88055394	88218584	-	inside	58493	57925	Overlapping
chr1	88160091	88160659	569	11.66	4.01747	3.14958	1.48511	500-008_trimmed_broad_peak_398	X00398	Ugt1a9	ENSMUSG00000090175	88070801	88218997	+	inside	89290	58338	Overlapping
chr1	88160091	88160659	569	11.66	4.01747	3.14958	1.48511	500-008_trimmed_broad_peak_398	X00398	NA	ENSMUSG00000089675	88087814	88219004	+	inside	72277	58345	Overlapping
chr1	88160091	88160659	569	11.66	4.01747	3.14958	1.48511	500-008_trimmed_broad_peak_398	X00398	Ugt1a7c	ENSMUSG00000090124	88095063	88220002	+	inside	65028	59343	Overlapping
chr1	88160091	88160659	569	11.66	4.01747	3.14958	1.48511	500-008_trimmed_broad_peak_398	X00398	Ugt1a6a	ENSMUSG00000054545	88103253	88220002	+	inside	56838	56838	Overlapping
chr1	88160091	88160659	569	11.66	4.01747	3.14958	1.48511	500-008_trimmed_broad_peak_398	X00398	Ugt1a6b	ENSMUSG00000090145	88103253	88219003	+	inside	56838	56838	Overlapping
chr1	88183351	88184238	888	11.04	4.08557	3.26591	1.53083	500-008_trimmed_broad_peak_399	X00399	Ugt1a10	ENSMUSG00000090165	88055389	88219004	+	inside	127962	34766	Overlapping
chr1	88183351	88184238	888	11.04	4.08557	3.26591	1.53083	500-008_trimmed_broad_peak_399	X00399	NA	ENSMUSG00000092220	88055394	88218584	-	inside	35233	34346	Overlapping
chr1	88183351	88184238	888	11.04	4.08557	3.26591	1.53083	500-008_trimmed_broad_peak_399	X00399	Ugt1a9	ENSMUSG00000090175	88070801	88218997	+	inside	112550	34759	Overlapping
chr1	88183351	88184238	888	11.04	4.08557	3.26591	1.53083	500-008_trimmed_broad_peak_399	X00399	NA	ENSMUSG00000089675	88087814	88219004	+	inside	95537	34766	Overlapping
chr1	88183351	88184238	888	11.04	4.08557	3.26591	1.53083	500-008_trimmed_broad_peak_399	X00399	Ugt1a7c	ENSMUSG00000090124	88095063	88220002	+	inside	88288	35764	Overlapping
chr1	88183351	88184238	888	11.04	4.08557	3.26591	1.53083	500-008_trimmed_broad_peak_399	X00399	Ugt1a6a	ENSMUSG00000054545	88103253	88220002	+	inside	80098	35764	Overlapping
chr1	88183351	88184238	888	11.04	4.08557	3.26591	1.53083	500-008_trimmed_broad_peak_399	X00399	Ugt1a6b	ENSMUSG00000090145	88103253	88219003	+	inside	80098	34765	Overlapping
chr1	88183351	88184238	888	11.04	4.08557	3.26591	1.53083	500-008_trimmed_broad_peak_399	X00399	Ugt1a5	ENSMUSG00000089943	88166013	88218997	+	inside	17338	17338	Overlapping
chr1	88183351	88184238	888	11.04	4.08557	3.26591	1.53083	500-008_trimmed_broad_peak_399	X00399	NA	ENSMUSG00000081488	88186663	88187519	+	upstream	-3312	2425	Overlapping
chr1	88186225	88186855	631	10.85	3.5707	2.98531	1.19649	500-008_trimmed_broad_peak_400	X00400	Ugt1a10	ENSMUSG00000090165	88055389	88219004	+	inside	130836	32149	Overlapping
chr1	88186225	88186855	631	10.85	3.5707	2.98531	1.19649	500-008_trimmed_broad_peak_400	X00400	NA	ENSMUSG00000092220	88055394	88218584	-	inside	32359	31729	Overlapping
chr1	88186225	88186855	631	10.85	3.5707	2.98531	1.19649	500-008_trimmed_broad_peak_400	X00400	Ugt1a9	ENSMUSG00000090175	88070801	88218997	+	inside	115424	32142	Overlapping
chr1	88186225	88186855	631	10.85	3.5707	2.98531	1.19649	500-008_trimmed_broad_peak_400	X00400	NA	ENSMUSG00000089675	88087814	88219004	+	inside	98411	32149	Overlapping
chr1	88186225	88186855	631	10.85	3.5707	2.98531	1.19649	500-008_trimmed_broad_peak_400	X00400	Ugt1a7c	ENSMUSG00000090124	88095063	88220002	+	inside	91162	33147	Overlapping
chr1	88186225	88186855	631	10.85	3.5707	2.98531	1.19649	500-008_trimmed_broad_peak_400	X00400	Ugt1a6a	ENSMUSG00000054545	88103253	88220002	+	inside	82972	33147	Overlapping
chr1	88186225	88186855	631	10.85	3.5707	2.98531	1.19649	500-008_trimmed_broad_peak_400	X00400	Ugt1a6b	ENSMUSG00000090145	88103253	88219003	+	inside	82972	32148	Overlapping
chr1	88186225	88186855	631	10.85	3.5707	2.98531	1.19649	500-008_trimmed_broad_peak_400	X00400	Ugt1a5	ENSMUSG00000089943	88166013	88218997	+	inside	20212	20212	Overlapping
chr1	88186225	88186855	631	10.85	3.5707	2.98531	1.19649	500-008_trimmed_broad_peak_400	X00400	NA	ENSMUSG00000081488	88186663	88187519	+	overlapStart	-438	192	Overlapping
chr1	88192985	88193411	427	9.86	3.33264	2.95765	1.00521	500-008_trimmed_broad_peak_401	X00401	Ugt1a10	ENSMUSG00000090165	88055389	88219004	+	inside	137596	25593	Overlapping
chr1	88192985	88193411	427	9.86	3.33264	2.95765	1.00521	500-008_trimmed_broad_peak_401	X00401	NA	ENSMUSG00000092220	88055394	88218584	-	inside	25599	25173	Overlapping
chr1	88192985	88193411	427	9.86	3.33264	2.95765	1.00521	500-008_trimmed_broad_peak_401	X00401	Ugt1a9	ENSMUSG00000090175	88070801	88218997	+	inside	122184	25586	Overlapping
chr1	88192985	88193411	427	9.86	3.33264	2.95765	1.00521	500-008_trimmed_broad_peak_401	X00401	NA	ENSMUSG00000089675	88087814	88219004	+	inside	105171	25593	Overlapping
chr1	88192985	88193411	427	9.86	3.33264	2.95765	1.00521	500-008_trimmed_broad_peak_401	X00401	Ugt1a7c	ENSMUSG00000090124	88095063	88220002	+	inside	97922	26591	Overlapping
chr1	88192985	88193411	427	9.86	3.33264	2.95765	1.00521	500-008_trimmed_broad_peak_401	X00401	Ugt1a6a	ENSMUSG00000054545	88103253	88220002	+	inside	89732	26591	Overlapping
chr1	88192985	88193411	427	9.86	3.33264	2.95765	1.00521	500-008_trimmed_broad_peak_401	X00401	Ugt1a6b	ENSMUSG00000090145	88103253	88219003	+	inside	89732	25592	Overlapping
chr1	88192985	88193411	427	9.86	3.33264	2.95765	1.00521	500-008_trimmed_broad_peak_401	X00401	Ugt1a5	ENSMUSG00000089943	88166013	88218997	+	inside	26972	25586	Overlapping
chr1	88192985	88193411	427	9.86	3.33264	2.95765	1.00521	500-008_trimmed_broad_peak_401	X00401	NA	ENSMUSG00000083277	88191902	88192683	+	downstream	1083	302	Overlapping
chr1	88290065	88290610	546	11.84	3.71302	2.95371	1.32635	500-008_trimmed_broad_peak_402	X00402	Trpm8	ENSMUSG00000036251	88277662	88389293	+	inside	12403	12403	Overlapping
chr1	88294694	88296409	1716	10.8	3.53995	2.97002	1.19407	500-008_trimmed_broad_peak_403	X00403	Trpm8	ENSMUSG00000036251	88277662	88389293	+	inside	17032	17032	Overlapping
chr1	88329464	88330341	878	12.29	3.62792	2.85573	1.2694	500-008_trimmed_broad_peak_404	X00404	Trpm8	ENSMUSG00000036251	88277662	88389293	+	inside	51802	51802	Overlapping
chr1	88335868	88336743	876	9.86	3.33264	2.95765	1.00521	500-008_trimmed_broad_peak_405	X00405	Trpm8	ENSMUSG00000036251	88277662	88389293	+	inside	58206	52550	Overlapping
chr1	88351348	88352146	799	10.27	3.30543	2.89268	1.00521	500-008_trimmed_broad_peak_406	X00406	Trpm8	ENSMUSG00000036251	88277662	88389293	+	inside	73686	37147	Overlapping
chr1	88351348	88352146	799	10.27	3.30543	2.89268	1.00521	500-008_trimmed_broad_peak_406	X00406	NA	ENSMUSG00000085420	88347490	88352930	-	inside	1582	784	Overlapping
chr1	88372903	88374017	1115	10.25	3.57481	3.06171	1.16901	500-008_trimmed_broad_peak_407	X00407	Trpm8	ENSMUSG00000036251	88277662	88389293	+	inside	95241	15276	Overlapping
chr1	88396362	88397885	1524	10.54	3.73831	3.12021	1.28249	500-008_trimmed_broad_peak_408	X00408	NA	NA	NA	NA	NA	NA	NA	NA	NA
chr1	88428209	88429225	1017	10.33	3.62463	3.08312	1.20271	500-008_trimmed_broad_peak_409	X00409	Spp2	ENSMUSG00000026295	88406962	88426438	+	downstream	21247	1771	Overlapping
chr1	88432530	88434049	1520	10.68	3.73829	3.10828	1.28936	500-008_trimmed_broad_peak_410	X00410	NA	NA	NA	NA	NA	NA	NA	NA	NA
chr1	89237065	89237378	314	12.45	5.06649	3.66039	2.19302	500-008_trimmed_broad_peak_411	X00411	NA	NA	NA	NA	NA	NA	NA	NA	NA
chr1	89242723	89243152	430	11.03	3.99296	3.21445	1.46035	500-008_trimmed_broad_peak_412	X00412	NA	NA	NA	NA	NA	NA	NA	NA	NA
chr1	89253937	89255224	1288	9.94	3.38345	2.97948	1.03958	500-008_trimmed_broad_peak_413	X00413	NA	NA	NA	NA	NA	NA	NA	NA	NA
chr1	89265320	89265682	363	11.73	3.6041	2.90979	1.22289	500-008_trimmed_broad_peak_414	X00414	NA	NA	NA	NA	NA	NA	NA	NA	NA
chr1	89267687	89268201	515	10.07	3.46352	3.01389	1.09374	500-008_trimmed_broad_peak_415	X00415	NA	NA	NA	NA	NA	NA	NA	NA	NA
chr1	89271071	89272857	1787	11.78	4.38604	3.35285	1.73113	500-008_trimmed_broad_peak_416	X00416	NA	NA	NA	NA	NA	NA	NA	NA	NA
chr1	89274802	89275740	939	11.79	4.47033	3.39549	1.78442	500-008_trimmed_broad_peak_417	X00417	NA	NA	NA	NA	NA	NA	NA	NA	NA
chr1	89280781	89281952	1172	11.06	3.99236	3.2134	1.46245	500-008_trimmed_broad_peak_418	X00418	NA	NA	NA	NA	NA	NA	NA	NA	NA
chr1	89284053	89284547	495	11.36	4.3163	3.36436	1.67731	500-008_trimmed_broad_peak_419	X00419	NA	NA	NA	NA	NA	NA	NA	NA	NA
chr1	89290944	89291690	747	10.78	3.75346	3.10111	1.29692	500-008_trimmed_broad_peak_420	X00420	NA	NA	NA	NA	NA	NA	NA	NA	NA
chr1	89303891	89305003	1113	10.88	3.95216	3.20975	1.42956	500-008_trimmed_broad_peak_421	X00421	NA	NA	NA	NA	NA	NA	NA	NA	NA
chr1	89307368	89309446	2079	10.58	3.70003	3.09815	1.25932	500-008_trimmed_broad_peak_422	X00422	NA	NA	NA	NA	NA	NA	NA	NA	NA
chr1	89314707	89315830	1124	10.85	3.49432	2.93876	1.15672	500-008_trimmed_broad_peak_423	X00423	NA	NA	NA	NA	NA	NA	NA	NA	NA
chr1	89336217	89337297	1081	12.91	5.27032	3.67989	2.3427	500-008_trimmed_broad_peak_424	X00424	NA	NA	NA	NA	NA	NA	NA	NA	NA
chr1	89381912	89382963	1052	10.63	3.63617	3.05312	1.22561	500-008_trimmed_broad_peak_425	X00425	NA	NA	NA	NA	NA	NA	NA	NA	NA
chr1	89385360	89386246	887	10.35	3.64946	3.09116	1.22101	500-008_trimmed_broad_peak_426	X00426	NA	NA	NA	NA	NA	NA	NA	NA	NA
chr1	89846922	89847817	896	12.45	4.83692	3.51491	2.04591	500-008_trimmed_broad_peak_427	X00427	Agap1	ENSMUSG00000055013	89454812	89895282	+	inside	392110	47465	Overlapping
chr1	89849632	89851287	1656	11.13	4.12376	3.2808	1.54648	500-008_trimmed_broad_peak_428	X00428	Agap1	ENSMUSG00000055013	89454812	89895282	+	inside	394820	43995	Overlapping
chr1	89910622	89929769	19148	13.74	5.59225	3.72003	2.58428	500-008_trimmed_broad_peak_429	X00429	Gbx2	ENSMUSG00000034486	89927963	89933290	-	overlapEnd	22668	1806	Overlapping
chr1	89910622	89929769	19148	13.74	5.59225	3.72003	2.58428	500-008_trimmed_broad_peak_429	X00429	NA	ENSMUSG00000092627	89930235	89931862	+	upstream	-19613	466	Overlapping
chr1	89930963	89955407	24445	12.45	4.72437	3.44366	1.97677	500-008_trimmed_broad_peak_430	X00430	Gbx2	ENSMUSG00000034486	89927963	89933290	-	overlapStart	2327	2327	Overlapping
chr1	89930963	89955407	24445	12.45	4.72437	3.44366	1.97677	500-008_trimmed_broad_peak_430	X00430	NA	ENSMUSG00000092627	89930235	89931862	+	overlapEnd	728	728	Overlapping
chr1	89930963	89955407	24445	12.45	4.72437	3.44366	1.97677	500-008_trimmed_broad_peak_430	X00430	Asb18	ENSMUSG00000067081	89952592	90014666	-	overlapEnd	83703	2815	Overlapping
chr1	89957770	89959614	1845	10.46	3.45441	2.96073	1.1042	500-008_trimmed_broad_peak_431	X00431	Asb18	ENSMUSG00000067081	89952592	90014666	-	inside	56896	5178	Overlapping
chr1	89960830	89973775	12946	12.58	4.90812	3.51906	2.09966	500-008_trimmed_broad_peak_432	X00432	Asb18	ENSMUSG00000067081	89952592	90014666	-	inside	53836	8238	Overlapping
chr1	89975055	89983670	8616	12.19	4.47534	3.34908	1.80158	500-008_trimmed_broad_peak_433	X00433	Asb18	ENSMUSG00000067081	89952592	90014666	-	inside	39611	22463	Overlapping
chr1	89985307	90002143	16837	12.21	4.58259	3.38058	1.87923	500-008_trimmed_broad_peak_434	X00434	Asb18	ENSMUSG00000067081	89952592	90014666	-	inside	29359	12523	Overlapping
chr1	90005316	90006056	741	10.14	3.5073	3.0327	1.12335	500-008_trimmed_broad_peak_435	X00435	Asb18	ENSMUSG00000067081	89952592	90014666	-	inside	9350	8610	Overlapping
chr1	90007685	90009713	2029	11.14	4.02118	3.20816	1.47834	500-008_trimmed_broad_peak_436	X00436	Asb18	ENSMUSG00000067081	89952592	90014666	-	inside	6981	4953	Overlapping
chr1	90019725	90020098	374	12.41	4.52735	3.34651	1.83297	500-008_trimmed_broad_peak_437	X00437	NA	NA	NA	NA	NA	NA	NA	NA	NA
[truncated: 22,292 more rows]

## Sheet: Table S1-3
433 H3K27me3-marked genes that were upregulated in Eed cKO	1384 Upregulated with out H3K27me3	3492 H3K27me3-marked genes without upreguation in cKO
[truncated: 3,493 more rows]
