# Supplementary material for: Polycomb repressive complex 2 regulates skeletal growth by suppressing Wnt and TGF-β signalling
Source: Nat Commun. 2016 Jun 22;7:12047. doi: 10.1038/ncomms12047 (PMC4917962; doi:10.1038/ncomms12047)
Supplement: Supplementary Data 2 — Gene expression profiling in Eed-deficient chondrocytes. Microarray analysis comparing control and Eed cKO chondrocytes. [file ncomms12047-s3.xlsx]

## Sheet: dChip_signal copy.xls
probe set	gene	Accession	GeneID	Description	Ctrl1	Ctrl2	cKO1	cKO2	cKO/Ctrl fold change
10341453					1	1	91	67	79
10339063					1	1	17.02	85.56	51.29
10340599					1	1	85.56	15.56	50.56
10342885					50.21	0.89	3.54	164.05	47.9103
10343628					1	7	5	129	38.2857
10339699					25.47	1	111.71	27.59	36.1923
10343632					1	21.93	72.84	65.06	36.047
10339167					1	1	36	33	34.5
10338313					1.43	1	14.86	58.69	31.2459
10340970					29	1	1	112	29.2241
10340724					78	1	41	74	29.1186
10344091					25.74	1	105.56	3.18	28.2411
10340845					1	4.27	88.33	1	27.5626
10342823					32.66	1	61.14	37.1	25.312
10343083					1	7.86	15.05	73.39	24.923
10342984					1	2.89	3.49	65.8	23.3164
10341418					1	58.25	36.18	52.95	22.665
10338699					25	1	19	66	22.1
10342429					1	1	21.22	17.68	19.45
10339220					1	5.25	64.23	1	19.4137
10341920					17.68	1	37.48	35.36	19.24
10339410					3.55	1	33.95	25.47	19.0395
10338547					8.24	1	37.48	30.41	19.0323
10343229					43.21	1.29	53.19	41.25	18.8487
10343157					2.84	1	1	54.74	18.8417
10343911					10	1	62.11	1	17.3552
10341803					24.01	1.01	25.6	40.38	17.0187
10343975					1	1	1	32.53	16.765
10340833					1	1	32.25	1	16.625
10342114					1.48	42.84	48.44	44.99	16.3273
10344295					1	20.76	60.13	1.92	16.2597
10340290					1	1	21.37	10.42	15.895
10341949					1	2.12	17.55	25.56	15.8612
10341489					1	1	30	1	15.5
10343827					1	7.8	53.29	1	15.3126
10344462					1	14.98	37.79	19.57	15.2973
10341436					1	1	29	1	15
10338130					1	44.78	41.03	17.34	14.9184
10360743					1	4.67	9.95	38.94	14.8397
10342908					12.03	0.8	43.14	0.75	14.6277
10343805					1	4.96	47.38	1	14.5335
10339465					12.97	1	30.55	22.64	14.3228
10343482					1	1	5.82	22.51	14.165
10344501					1	1	27	1	14
10340881					25.46	1	47.38	6.38	13.9679
10342020					1	1	21.22	6.38	13.8
10338167					1	48.36	14.35	37.93	13.3403
10341858					1	5.73	2.29	42.79	13.2368
10338589					3.7	13.39	67.03	83.39	12.972
10338697					1	11.44	35.94	11.32	12.8478
10414734	OTTMUSG00000015181: predicted gene, OTTMUSG00000015181	ENSMUST00000103578			1.56	26.38	30.12	44.41	12.6502
10343799					1	6.38	18.4	24.77	12.4841
10341503					1	1	23.12	1	12.06
10340067					1	1	23	1	12
10342213					12.66	1	10	34.38	11.9714
10339016					1	1	16.75	7	11.875
10338206					1	11.58	24.34	19.2	11.825
10415084					1.63	1	14.08	15.11	11.7745
10340485					1	5.05	37.95	1	11.6657
10340475					1	38.19	1	43.14	11.3239
10341486					41.64	1	39.27	4.6	11.2309
10342670					3.54	58.69	20.51	127.99	11.1198
10341541					1	21.56	7.13	35.36	11.1152
10340386					1	1	1	21.22	11.11
10340205					1	1.81	11.98	16.49	11.0498
10338503					31.02	1	35.03	7	10.8462
10339511					2.01	2.25	13.92	32.06	10.8278
10342003					1	1	1	20.52	10.76
10341821					1	1	1.63	19.81	10.72
10341790					1	1	20	1	10.5
10343205					1	7.11	11.87	24.95	10.4997
10343996					1.27	1	1	21.93	10.2463
10343765					1	2.97	4.65	25.83	10.1857
10339476					1	10.61	36.07	1	10.141
10344187					1	9	35	1	10
10342509					1	1	4.96	14.86	9.91
10341053					1	7.33	19.65	14.72	9.76474
10344313					14.14	1	27.13	9.04	9.682
10340636					4.47	1	26.62	4.99	9.6704
10433795					1	1	1	18.31	9.655
10343458					1	2.53	16.38	10.92	9.52263
10339020					1.97	1	24.2	1	9.49797
10341179					75.81	1	9.92	27.02	9.35682
10343091					1	8.51	32.47	1	9.35075
10343638					1	1	0.93	17.69	9.31
10339333					1	16	17	18	9.29688
10339019					1	16.27	32.53	1.43	9.01182
10572046					1	5.7	9.21	21.32	8.97154
10338676					4.97	53.74	145.51	16.98	8.92945
10341130					24.71	5.16	84.61	60.08	8.47406
10606333	Gm784: gene model 784, (NCBI)	DQ192038			509.04	584.22	4332.29	4821.6	8.41281
10341602					2.16	39.5	14.05	54.41	8.3569
10342903					1	4.12	19.09	7.68	8.31689
10342855					1	1	15.57	1	8.285
10340078					1	1	1.83	14.57	8.2
10341284					2.86	1	1	22.64	7.97643
10608107	Uty: ubiquitously transcribed tetratricopeptide repeat gene, Y chromosome	NM_009484			59.49	1892.17	1587.63	242.65	7.93337
10343943					1	14.45	28.49	1	7.88271
10342387					92.11	1	28.55	2.06	7.73558
10343779					4.22	22.1	87.84	21.8	7.73553
10341841					1	17.28	7.09	21.22	7.48708
10343390					1	41.71	11.99	16.76	7.35982
10340017					1	8.54	8.9	17.35	7.33094
10566674	Olfr482: olfactory receptor 482	NM_146733			1	1.22	14.43	1	7.01939
10340470					2.59	13.4	15.34	45.6	7.01918
10342520					30.49	3.41	28.27	56.44	6.90498
10608001	Eif2s3y: eukaryotic translation initiation factor 2, subunit 3, structural gene Y-linked	NM_012011			157.03	2991.57	3582.52	533.48	6.89685
10344256					10	1	1	24	6.875
10608138	Ddx3y: DEAD (Asp-Glu-Ala-Asp) box polypeptide 3, Y-linked	NM_012008			191.64	4664.36	4323.92	622.34	6.71765
10344500					1	1	1	12.43	6.715
10524264					2.13	15.32	26.42	23.38	6.65773
10339718					1.66	1	14.87	1.58	6.58991
10340187					42.58	4.13	73.95	23.3	6.45779
10485745	Ano3: anoctamin 3	NM_001128103			230.3	231.33	1473.03	1500.17	6.44069
10341139					15.56	3.54	2.13	72.13	6.43747
10341258					26.88	3.55	52.33	26.88	6.31487
10340868					40.31	1	1	23.46	6.2667
10342306					7.02	4.63	25.49	44.28	6.25197
10342959					2.42	49.01	44.35	12.51	6.16401
10339425					2.78	13.62	4.57	52.23	6.1505
10338126					1	1	6.51	5.57	6.04
10340463					23.69	5	61.21	38.04	6.00988
10397621					5.33	8.73	48.11	31.06	5.9806
10362097	Raet1b: retinoic acid early transcript beta	BC132022			374.91	269.95	1993.88	1756.15	5.97351
10338677					1	4.84	18.78	1	5.96669
10523701	Ibsp: integrin binding sialoprotein	NM_008318			1064.12	1138.89	5213.11	7880.48	5.95035
10340200					1	7.97	1.92	19.09	5.91153
10342317					77	19	183	176	5.88927
10344328					2.91	34.99	28.57	33.47	5.77317
10344088					1	20.89	19.79	2	5.70827
10339946					1	1	1	10.33	5.665
10344001					1	1	1	10.33	5.665
10339855					2.19	1	13.89	1.58	5.63348
10341244					8.2	1	19.1	0.97	5.62939
10340515					27.68	1	19.97	1.58	5.58214
10339603					5.1	1.69	17.58	10.7	5.56971
10343524					3.85	1	1	16.54	5.52396
10342226					1	1	1	10	5.5
10343700					13.36	73.27	165.99	80.61	5.45593
10485718	Ano3: anoctamin 3	NM_001128103			311.81	223.28	1524.17	1303.86	5.43389
10340874					3.24	6.28	5.79	40.23	5.38293
10400006	Ahr: aryl-hydrocarbon receptor	NM_013464			1503.55	1518.96	7059.06	9108.57	5.34921
10563961					3.27	10.14	26.37	26.5	5.34555
10343723					36.89	6.39	96.57	18.58	5.28545
10339962					2.36	22.63	23.26	21.72	5.26174
10339592					7.36	4.14	18.49	36.66	5.20362
10338836					1	1	1	9.33	5.165
10342150					46.16	1.44	1.59	27.1	5.13629
10343288					13.32	1	14.04	5.04	5.12811
10342734					1.25	3.99	1	18.52	5.12706
10338611					16.36	14.44	71.85	84.79	5.10555
10462623	Ifit1: interferon-induced protein with tetratricopeptide repeats 1	NM_008331			944.43	1182.04	4213.24	6476.53	5.09056
10498972	Rbm46: RNA binding motif protein 46	XM_001477059			457.47	406.48	2239.73	2119.68	5.06354
10342218					19.29	1	18.23	1	5.05672
10342880					1	19.45	1.23	17.97	5.04679
10599886					1.58	1	11.36	1	5.0457
10427847	LOC669751: similar to PDZ domain containing 2	XM_001473701			1	1	8.98	1	4.99
10578136					3.89	1.13	16.08	1.34	4.97352
10344529					0.98	5.62	15.57	1	4.96414
10342695					2.92	10.05	13.6	31.03	4.93126
10338451					3.34	1	1	14.14	4.91823
10340584					1.58	1	1.44	10.42	4.84158
10340032					5	1	1	15	4.8
10338899					5.11	4.15	1	42.88	4.79014
10511333	Plag1: pleiomorphic adenoma gene 1	NM_019969			585.25	570.31	3048.89	2485.02	4.78974
10342122					13.05	1	16.98	0.81	4.7883
10339964					1	1	1	8.51	4.755
10413136					3.74	1	10.09	4.88	4.74317
10339088					5.75	14.31	51.6	25.36	4.6906
10339574					1	1	8.33	1	4.665
10341225					24.34	3.84	47.67	14.09	4.65518
10341756					5.16	53.22	31.52	55.76	4.63868
10340375					2.16	14.16	1	33.46	4.59683
10351623	F11r: F11 receptor	NM_172647			385.23	359.99	1823.43	1587.54	4.58239
10339583					1	5.28	1	14.37	4.57025
10438708	Masp1: mannan-binding lectin serine peptidase 1	NM_008555			946.43	817.44	4050.02	3903.49	4.53337
10342381					1	22.64	1	16.28	4.51081
10555785	Olfr598: olfactory receptor 598	NM_001011793			12.02	80.68	70.41	118.21	4.50751
10343738					1	1	2.89	6.11	4.5
10338668					1	10.62	14.86	1.32	4.42589
10342862					16.98	1	1	15.57	4.38646
10338609					2.76	35.74	35.48	9.11	4.35085
10342989					1	3.59	2.89	10.62	4.31831
10338328					78	1	16	1	4.30449
10340486					7.17	5.02	33.63	17.1	4.29522
10344099					112.74	184.91	95.7	1101.24	4.27248
10360053	Pcp4l1: Purkinje cell protein 4-like 1	NM_025557			895.95	903.02	3924.7	3718.82	4.2489
10340834					20.4	1	15.15	1	4.23542
10442378	Sbp: spermine binding protein	NM_011321			8.48	23.79	50.55	55.12	4.22572
10559649	Cox6b2: cytochrome c oxidase subunit VIb polypeptide 2	NM_183406			760.62	809.47	3569.59	3051.38	4.22102
10608350	LOC100041828: similar to spermiogenesis specific transcript on the Y 1	XM_001476313			45.13	676.86	605.93	106.41	4.20915
10341813					28.4	3.76	23.25	32.33	4.18474
10583044	Mmp13: matrix metallopeptidase 13	NM_008607			1262.63	2839.03	6322.03	8300.03	4.18275
10343898					1	43.77	15.32	1	4.17321
10436487	Vgll3: vestigial like 3 (Drosophila)	ENSMUST00000116587			641.18	685.57	2329.11	3182.11	4.15858
10403036	LOC640614: similar to Ig heavy chain V region 93G7 precursor	ENSMUST00000103529			1	1.82	1	9.7	4.14478
10340450					9.44	7.02	28.59	37.83	4.12439
10339824					15.1	1	1	14.46	4.12096
10338690					24.72	112.82	184.59	148.02	4.10081
10490559	Chrna4: cholinergic receptor, nicotinic, alpha polypeptide 4	NM_015730			3292.86	2511.04	13170.6	9980.55	4.06262
10440258	Epha3: Eph receptor A3	NM_010140			690.86	988.74	2829.77	3741.2	4.03927	let-7
10357135	2900060B14Rik: RIKEN cDNA 2900060B14 gene	AK083371			2.74	1.28	1.67	12.3	4.00315
10343040					6.91	5.59	33.41	15.81	3.982
10340505					3.53	30.89	18.57	31.54	3.95442
10608371	LOC665406: similar to spermiogenesis specific transcript on the Y 1	ENSMUST00000115943			47.66	668.92	601.81	99.41	3.94031
10548899	Rerg: RAS-like, estrogen-regulated, growth-inhibitor	NM_181988			279.68	284.04	1238.39	977.7	3.93142
10342172					1	11.34	1	13.45	3.93106
10608247	LOC100040855: similar to spermiogenesis specific transcript on the Y 1	XR_032052			49.42	680.06	612.18	111.52	3.92701
10608613	LOC100040855: similar to spermiogenesis specific transcript on the Y 1	XR_032052			50.99	701.5	631.54	115.08	3.9267
10338212					11.35	3.23	27.82	11.07	3.86667
10489569	Pltp: phospholipid transfer protein	NM_011125			1135.48	1292.93	4129.49	5205.3	3.86022
10469237					9.48	3.86	25.91	15.96	3.81595
10341004					1	74	1	14	3.80068
10343759					1.04	39.2	13.89	1.48	3.79273
10339295					1	1	1	6.5	3.75
10343582					21.31	4.33	23.31	30.65	3.74851
10343224					85	20	208	33	3.72132
10344486					2.94	10.04	9.06	24.66	3.70699
10565255	9930013L23Rik: RIKEN cDNA 9930013L23 gene	NM_030728			547.24	701.11	1811.77	2720.46	3.68659
10343532					4.79	17.48	27.91	27.24	3.66715
10339360					12.91	2.56	4.2	27.07	3.65925
10343260					39.67	8.05	72.54	25.39	3.65846
10343389					11.18	6.82	47.34	14.63	3.65736
10422942					2.24	16.25	1.77	26.88	3.63831
10608273	LOC664924: similar to spermiogenesis specific transcript on the Y 1	XR_031863			57.19	724.3	646.44	119.83	3.61415
10496091	Lef1: lymphoid enhancer binding factor 1	NM_010703			1650.11	1828.25	5598.68	6864.3	3.59243
10338621					1	20.07	9.18	4.5	3.5904
10343047					2.25	5.17	1.09	21.42	3.5896
10355500	Igfbp5: insulin-like growth factor binding protein 5	NM_010518			2290.68	2326.8	7656.38	8837.01	3.57216
10339445					3	15.16	30.12	5.64	3.56971
10338479					17.03	60.37	157.58	30.66	3.54289
10338953					37.11	12.05	47.31	81.55	3.54154
10608339	Ssty2: spermiogenesis specific transcript on the Y 2	NM_023546			67.56	672.04	717.1	149.83	3.5305
10412260	Fst: follistatin	NM_008046			2467.77	2883.13	9122.21	9629.34	3.52562
10395409	Meox2: mesenchyme homeobox 2	NM_008584			861.31	961.05	2365.33	4038.71	3.5247
10380246					1	14.39	9.52	3.57	3.49991
10541307	Usp18: ubiquitin specific peptidase 18	NM_011909			2602.06	3020.12	8094.95	11391.6	3.48528
10340139					6.38	1	10.99	1	3.46733
10344196					10.85	36.16	74.48	41.25	3.46671
10342188					16.08	21.26	77.04	49.85	3.46491
10462618	Ifit3: interferon-induced protein with tetratricopeptide repeats 3	NM_010501			949.37	1052.59	3108.53	3806.61	3.46339
10343139					9.2	30.57	69.71	28.24	3.46272
10343304					6.17	8.68	1	48.81	3.45285
10397551	100042776: predicted gene, 100042776	ENSMUST00000095510			10.4	46.02	58.43	57.68	3.42186
10341065					79.28	3.61	16.37	30.88	3.42116
10344448					5.7	1	10.63	1	3.41759
10405179	S1pr3: sphingosine-1-phosphate receptor 3	NM_010101			806.91	807.36	2508.47	3006.92	3.41665
10338798					32.32	48.09	138.06	124.82	3.40002
10607972	Jarid1d: jumonji, AT rich interactive domain 1D (Rbp2 like)	NM_011419			134.39	1324.11	1336.72	319.75	3.39421
10343806					4.61	8.94	25.63	15.66	3.3938
10485624	Prrg4: proline rich Gla (G-carboxyglutamic acid) 4 (transmembrane)	NM_178695			770.8	761.3	2596.19	2578.44	3.37761
10339272					2.79	3.39	17.78	2.78	3.35852
10341973					1	1	5.7	1	3.35
10505252	620982: predicted gene, 620982	XR_030572			1.27	1	5.3	2.13	3.3201
10608420	Ssty1: spermiogenesis specific transcript on the Y 1	NM_009220			46.92	597.43	488.82	88.48	3.31756
10338592					23.51	1	5.59	7.1	3.30744
10453857	Gata6: GATA binding protein 6	NM_010258			1620.67	1375.27	5190.55	4634.31	3.30154
10343711					1	9.48	10.93	1	3.29711
10608424	Ssty1: spermiogenesis specific transcript on the Y 1	NM_009220			47.89	606.68	494.63	90.67	3.29663
10341820					4.56	23.32	30.74	19.4	3.28642
10339606					1	7.21	9.73	1.81	3.28514
10342994					6.34	3.6	29.17	1	3.28481
10343576					3.08	10.32	28.96	2.09	3.27247
10419261	Bmp4: bone morphogenetic protein 4	NM_007554			1416.9	1171.76	3896.35	4487.17	3.26786
10343236					13.62	1	10.33	1.84	3.26588
10367517	Olfr804: olfactory receptor 804	NM_001011821			1	1	5.3	1.22	3.26
10338105					35.27	9.14	44.16	50.46	3.25876
10340593					1	3.57	4.37	5.76	3.24188
10339608					1	1.32	1	6.37	3.23833
10343213					17.87	8.72	39.76	35.9	3.22763
10533246	Oas1g: 2'-5' oligoadenylate synthetase 1G	NM_011852			453.66	454.18	1347.76	1577.28	3.22198
10499132	Mab21l2: mab-21-like 2 (C. elegans)	NM_011839			730.73	737.2	2288.45	2384.7	3.18356
10608302	Ssty1: spermiogenesis specific transcript on the Y 1	NM_009220			46.56	567.47	462.47	85.35	3.18282
10342946					11.31	28.02	85.46	17.11	3.18239
10340963					99.08	109.76	294.23	368.47	3.18156
10338143					1	15.52	1	10.87	3.1587
10339472					10.88	20.83	49.02	41.27	3.15833
10339277					4.75	4.36	27.54	1	3.13857
10339440					24.48	4.61	22.34	26.35	3.1377
10339854					17.89	29.09	95.08	42.36	3.10179
10342105					6.29	46.44	34.92	33.71	3.0972
10357488	Cd55: CD55 antigen	NM_010016			295.76	258.91	769.61	933.55	3.0842
10343519					1.72	30.67	2.51	17.56	3.08075
10342594					27.36	4.68	22.05	27.12	3.07589
10341162					3.6	28.77	23.6	15.64	3.06598
10339170					1	6.39	4.78	5.82	3.06471
10608482	LOC665746: similar to spermiogenesis specific transcript on the Y 1	ENSMUST00000115889			71.69	853.27	676.42	133.61	3.0621
10513957	Ptprd: protein tyrosine phosphatase, receptor type, D	NM_011211			668.57	786.35	2260.24	2136.91	3.0422
10475643	Fgf7: fibroblast growth factor 7	NM_008008			800.81	853.76	2165.55	2853.97	3.03684
10354777	Satb2: special AT-rich sequence binding protein 2	NM_139146			569.94	685.99	1747.46	2024.91	3.02951
10408689	Nrn1: neuritin 1	NM_153529			1074.63	896.12	3136.73	2737.3	3.00526
10578572	Stox2: storkhead box 2	NM_001114311			1128.57	977.49	3101.38	3179.72	2.99782
10340555					1	1	4.98	1	2.99
10608628	LOC100041704: similar to spermiogenesis specific transcript on the Y 1	ENSMUST00000106010			40.41	337.07	323.03	107.97	2.98609
10516765	Serinc2: serine incorporator 2	NM_172702			1173.09	1144.56	3153.56	3705.72	2.96003
10522747					5.39	6.11	6.08	27.79	2.95681
10507273	Pik3r3: phosphatidylinositol 3 kinase, regulatory subunit, polypeptide 3 (p55)	NM_181585			563.97	494.04	1649.11	1449.55	2.94161
10608361	LOC665346: similar to spermiogenesis specific transcript on the Y 1	ENSMUST00000115954			73.56	864.96	667.13	127.42	2.93
10343712					6.79	20.96	43.46	16.63	2.92917
10338579					62.28	18.6	100.94	66.67	2.92563
10608460	LOC665698: similar to spermiogenesis specific transcript on the Y 1	ENSMUST00000115908			68.42	822.82	625.59	111.45	2.91701
10340381					54.11	22.1	112.19	70.86	2.91643
10343750					1.2	1.35	5.98	1.43	2.91597
10343609					5	35	1	50	2.91429
10353192	Eya1: eyes absent 1 homolog (Drosophila)	NM_010164			2020.97	1395.71	4786.37	4835.13	2.91361
10339887					108.3	84.52	266.66	286.25	2.91178
10341729					11.38	46.54	66.75	39.73	2.91117
10550877	Kcnn4: potassium intermediate/small conductance calcium-activated channel, subfamily N, member 4	NM_008433			841.28	792.76	2284.46	2458.79	2.90534
10608488	LOC665128: similar to spermiogenesis specific transcript on the Y 1	ENSMUST00000108733			69.97	807.07	626.99	121.2	2.90501
10338330					178.19	42.43	212.13	185.97	2.90416
10588575					1	1.11	4.92	1.19	2.90363
10605113	L1cam: L1 cell adhesion molecule	NM_008478			646.6	673.31	1995.91	1818.1	2.89078
10338809					13.75	48.95	69.66	54.41	2.88947
10487011	Gatm: glycine amidinotransferase (L-arginine:glycine amidinotransferase)	NM_025961			342.12	375.68	1025.4	1041.64	2.886
10378068	Xaf1: XIAP associated factor 1	NM_001037713			564.46	711.84	1535.81	2097.26	2.88503
10492689	Pdgfc: platelet-derived growth factor, C polypeptide	NM_019971			1406.66	1401.88	4032.71	4053.7	2.87923
10340973					64.35	27.68	97.52	124.95	2.8736
10608282	LOC434960: similar to spermiogenesis specific transcript on the Y 2	L04848			57.13	473.07	477.02	104.13	2.85022
10599810					1	3.68	2.21	6.72	2.83916
10555389	Ucp2: uncoupling protein 2 (mitochondrial, proton carrier)	NM_011671			3833.27	3830.4	10377.3	11318.5	2.831
10586079	Itga11: integrin alpha 11	NM_176922			648	697.05	1745.51	2047.01	2.82337
10524621	Oasl2: 2'-5' oligoadenylate synthetase-like 2	NM_011854			1829.36	2099.46	4254.02	6758.82	2.8164
10502240	Npnt: nephronectin	NM_033525			1769.11	2009.36	5426.38	5158.59	2.81276
10343678					21.34	37.65	62.54	90.26	2.80467
10342425					21.16	1.62	3.9	12.98	2.80437
10341049					8.06	44.08	26.08	50.03	2.79239
10340856					32.09	17.71	81.26	46.09	2.78984
10339492					8.44	36.84	45.07	31.26	2.77894
10347398	Plcd4: phospholipase C, delta 4	NM_001081456			1176.23	1036.77	3633.89	2471.26	2.76977
10341771					20	52	60	100	2.76923
10494672	Tbx15: T-box 15	NM_009323			470.24	614.26	1416.03	1533.07	2.76813
10344474					98.73	51.72	232.48	143.04	2.76603
10342966					38.79	29.31	106.53	78.15	2.76549
10339366					1	2.9	7.19	1	2.75353
10343140					107.16	58.03	229.96	184.35	2.75146
10601581	EG245575: predicted gene, EG245575	XM_142100			486.68	454.35	1152.63	1430.11	2.74783
10338459					15.58	154.12	98.31	57.18	2.74725
10485796	Olfr1306: olfactory receptor 1306	NM_001011803			18.8	6.76	22.99	31.5	2.73976
10342748					20.05	76.32	66.96	106.66	2.73356
10339833					3.88	8.38	1	27.95	2.729
10339022					125.31	225.06	603.77	272.58	2.72183
10608346					76.06	797.31	620.13	135.07	2.71905
10343487					60.35	134.59	227.34	224.93	2.71362
10600901	Ar: androgen receptor	NM_013476			260.2	276.36	684.91	766.01	2.70657
10340552					15.12	24.03	76.61	23.63	2.70027
10506301	Lepr: leptin receptor	NM_001122899			260.58	294.11	802.95	688.66	2.69895
10586433	Rbpms2: RNA binding protein with multiple splicing 2	NM_028030			1131.43	878.51	2813.69	2521.61	2.69717
10519717	Sema3a: sema domain, immunoglobulin domain (Ig), short basic domain, secreted, (semaphorin) 3A	NM_009152			385.34	397.8	875.69	1225.26	2.68341
10340875					107.33	39.82	153.01	158.09	2.6778
10343868					162.54	21.82	122.7	83.18	2.67551
10339422					1	13.17	2.35	7.59	2.67369
10600602					1	1	1	4.34	2.67
10340111					22.78	72.67	114.61	70.34	2.66601
10349773	Klhdc8a: kelch domain containing 8A	NM_144810			896.18	789.45	2178.6	2295.79	2.66512
10453057	Cyp1b1: cytochrome P450, family 1, subfamily b, polypeptide 1	NM_009994			4280.57	4289.49	11212.3	11613.3	2.66341
10446553	Epb4.1l3: erythrocyte protein band 4.1-like 3	NM_013813			1083.16	1064.88	2817.79	2886.27	2.65566
10340622					1	1	1	4.3	2.65
10341894					41.94	12.12	53.52	46.06	2.64763
10343023					57.56	80.16	162.16	192.51	2.64657
10390211	Igf2bp1: insulin-like growth factor 2 mRNA binding protein 1	NM_009951			1523.72	1407.31	3916.01	3815.56	2.642
10341407					1	1	1	4.27	2.635
10581813	Mlkl: mixed lineage kinase domain-like	NM_029005			664.91	698.54	1762.24	1799.14	2.61363
10344558					1.82	10.01	15.04	1	2.6039
10471067	Prrx2: paired related homeobox 2	NM_009116			2147.36	2188.33	5582.24	5683.95	2.59871
10414023					1	1	4.18	1	2.59
10474229	Cd59a: CD59a antigen	NM_001111060			2070.41	1804.6	5649.34	4328.35	2.58705
10596958					10.12	2	2.22	15.02	2.58089
10342987					24.98	17.49	57.05	49.11	2.57989
10608308	Srsy: serine-rich, secreted, Y-linked	EU052291			75.51	510.98	557.83	119.43	2.57364
10496580	Gbp3: guanylate binding protein 3	NM_018734			711.61	750.86	1417.94	2340.81	2.57199
10355813	Ptprn: protein tyrosine phosphatase, receptor type, N	NM_008985			1923.23	1844.32	4799.73	4879.01	2.5701
10338261					34.57	28.84	54.56	106.8	2.56566
10444244	Tap1: transporter 1, ATP-binding cassette, sub-family B (MDR/TAP)	NM_013683			1749.21	1767.14	4551.9	4452.12	2.56068
10499545	Efna3: ephrin A3	NM_010108			1482.98	1433.54	3924.98	3536.35	2.55903
10341335					68.47	19.86	63.49	93.56	2.55039
10339701					42.48	61.47	148.17	107.73	2.54675
10343784					216.36	28.26	251.83	2.68	2.54559
10552286					15.75	2.01	6.61	11.53	2.54416
10394534	Osr1: odd-skipped related 1 (Drosophila)	NM_011859			845.02	858.85	2402.11	1930.9	2.54321
10366178					14.91	2.46	10.44	11	2.53835
10341085					59.09	29.84	125.12	76.15	2.53778
10363762	Tmem26: transmembrane protein 26	NM_177794			1098.43	1045.54	2165.09	3268.26	2.53579
10515755	Mpl: myeloproliferative leukemia virus oncogene	NM_001122949			707.06	594.16	1794.13	1466.59	2.5249
10578574	Stox2: storkhead box 2	NM_175162			755.97	715.88	1945.8	1763.64	2.52213
10403066	LOC546230: similar to Ig heavy chain V region 102 precursor	ENSMUST00000103543			3.59	3.27	4.83	12.4	2.51714
10396936	Smoc1: SPARC related modular calcium binding 1	NM_022316			1323.32	1259.86	3562.73	2934.64	2.51678
10544133	Parp12: poly (ADP-ribose) polymerase family, member 12	NM_172893			1910.1	1956.31	4258.74	5468.59	2.51622
10343437					1	1	1	4.03	2.515
10378649	Slc43a2: solute carrier family 43, member 2	NM_173388			749.99	801.03	1985.61	1904.48	2.5108
10339414					29.85	20.53	78.87	43.23	2.50946
10339378					7.11	15.06	28.01	20.32	2.50166
10344114					33.86	6.26	13.59	39.27	2.50131
10566237	Olfr624: olfactory receptor 624	NM_001011865			3.68	22.68	14.31	17.21	2.48875
10393166	St6galnac2: ST6 (alpha-N-acetyl-neuraminyl-2,3-beta-galactosyl-1,3)-N-acetylgalactosaminide alpha-2,6-sialyltransferase 2	NM_009180			1510.41	1368.35	3761.59	3381.24	2.48727
10344105					26.71	73.21	99.73	94.37	2.47955
10413482	Wnt5a: wingless-related MMTV integration site 5A	NM_009524			726.62	911.19	2008.07	1990.34	2.47272
10344122					29	6.37	25.46	26.17	2.47138
10550980	Lypd3: Ly6/Plaur domain containing 3	NM_133743			1357.16	1341.01	3795.2	2867	2.46924
10484201	2610301F02Rik: RIKEN cDNA 2610301F02 gene	ENSMUST00000049544			446.62	463.08	1037.05	1202.84	2.46304
10427272	Hoxc12: homeo box C12	NM_010463			437.99	405.64	1173.59	894.92	2.45553
10540265	Mitf: microphthalmia-associated transcription factor	NM_001113198			38.24	46.91	121.56	84.79	2.44876
10341359					48	139	145	204	2.44541
10339343					3.46	1	6.56	1	2.43624
10341542					37.97	25.47	106.78	41.49	2.43157
10442256					67.16	32.48	141.51	71.32	2.43041
10338904					28.8	50.43	82.86	94.57	2.41978
10344130					22.92	10.96	29.8	41.94	2.41891
10338365					29	32	85	62	2.41568
10342184					20.15	29.43	69.74	45.72	2.41331
10502791	Ifi44: interferon-induced protein 44	NM_133871			2443.07	2724.93	4871.64	7556.08	2.41192
10342863					114.36	61.83	292.55	94.3	2.40985
10354374	Slc40a1: solute carrier family 40 (iron-regulated transporter), member 1	NM_016917			437.12	384.89	758.75	1213.09	2.40853
10371284					11.23	10.5	17	35.23	2.40631
10340795					20.36	60.08	27.12	118.81	2.3991
10608342	LOC665346: similar to spermiogenesis specific transcript on the Y 1	ENSMUST00000115954			92.7	817.16	655.79	142.96	2.39849
10381096	Igfbp4: insulin-like growth factor binding protein 4	NM_010517			2248.72	2449.83	5318.54	5913.96	2.39502
10339359					11	21	40	29	2.38961
10563919					51.62	9.06	52.98	20.66	2.38865
10339091					31.01	53.71	76.89	110.94	2.38855
10343850					58.68	25.54	78.45	91.54	2.38818
10339791					26.35	44.39	88.19	69.07	2.3777
10341556					5.5	22.21	24.8	17.11	2.37675
10340182					19.2	4.69	1	34.78	2.37313
10395320	Twist1: twist gene homolog 1 (Drosophila)	NM_011658			887.7	889.09	1997.38	2216.25	2.37149
10341739					113.51	39.58	123.9	154.41	2.37086
10361887	Perp: PERP, TP53 apoptosis effector	NM_022032			4511.02	4121.57	10885.2	9530.15	2.36974
10569646	Ccnd1: cyclin D1	NM_007631			7632.04	6885.56	17063	17247.7	2.36965
10483719	Chn1: chimerin (chimaerin) 1	NM_001113246			721.64	721.03	1658.71	1759.89	2.36963
10339424					32.91	23.93	83.17	48.07	2.36804
10440513	Cyyr1: cysteine and tyrosine-rich protein 1	NM_144853			653.1	701.82	1626.14	1578.13	2.36798
10538563	V1rc20: vomeronasal 1 receptor, C20	NM_134175			24.06	38.71	85.12	55.36	2.36694
10572130	Lpl: lipoprotein lipase	NM_008509			1686.22	1606.33	3594.15	4178.33	2.36202
10482448	Zeb2: zinc finger E-box binding homeobox 2	NM_015753			1292.77	1354.25	2955.92	3286.24	2.35946
10567355	Gprc5b: G protein-coupled receptor, family C, group 5, member B	NM_022420			798.53	645.77	1891.45	1477.56	2.35901
10340376					44.45	20.91	64.5	69.6	2.35752
10344499					29.59	14.06	75.81	14.02	2.35622
10344135					42.88	57.39	139.53	91.36	2.35193
10339948					34.03	23.26	96.3	33.64	2.3512
10344527					101.39	62.22	161	201.6	2.351
10420957	Ptk2b: PTK2 protein tyrosine kinase 2 beta	NM_172498			926.12	925.15	2386.68	1941.32	2.33786
10479977	ENSMUSG00000075537: predicted gene, ENSMUSG00000075537	ENSMUST00000100425			16.9	10.73	28.66	32.69	2.33695
10357965	Lgr6: leucine-rich repeat-containing G protein-coupled receptor 6	NM_001033409			1871.01	2188.41	4050.65	5377.15	2.33674
10340494					1	34.53	4.14	4.94	2.33574
10344176					5.74	17.12	6.33	33.82	2.335
10346843	Nrp2: neuropilin 2	NM_001077403			2758.97	2729.63	6366.14	6447.77	2.33471
10501924	Ndst3: N-deacetylase/N-sulfotransferase (heparan glucosaminyl) 3	NM_031186			278.31	215.61	691.11	443.33	2.33443
10340642					7.45	18.03	30.66	18.54	2.3332
10341567					3.99	4.48	10.91	8.73	2.32656
10339268					12.18	28.03	30.49	48.47	2.32494
10510399	Masp2: mannan-binding lectin serine peptidase 2	NM_001003893			614.12	575.7	1462.84	1300.31	2.32475
10339056					95.4	43.49	175.59	102.09	2.3239
10338583					34.5	7.47	25.36	31.69	2.32271
10447935	EG664821: predicted gene, EG664821	XM_972876			214.65	253.82	555.2	521.38	2.31426
10439268	Dtx3l: deltex 3-like (Drosophila)	NM_001013371			610.85	597.45	1166.41	1628.77	2.3136
10343517					57.1	1.59	1	13.3	2.31104
10540275	Glt8d4: glycosyltransferase 8 domain containing 4	NM_198612			807.13	1135.83	1870	2481.3	2.30551
10344548					40.7	3.87	21.24	11.25	2.29841
10348632	Twist2: twist homolog 2 (Drosophila)	NM_007855			1007.39	966.67	2423.23	2109.67	2.29721
10344119					50.31	20.49	100.19	33.55	2.29635
10509965	Epha2: Eph receptor A2	NM_010139			2910.44	2856.19	7020.24	6203.23	2.2933
10342742					56.4	80.84	199.31	103.94	2.282
10343778					5.33	1	1	6.67	2.27726
10569102	Irf7: interferon regulatory factor 7	NM_016850			1681.08	1803.9	3263.72	4654.83	2.27502
10584165	Kirrel3: kin of IRRE like 3 (Drosophila)	NM_026324			750.89	774.6	1739.2	1727.41	2.27301
10363786	Ank3: ankyrin 3, epithelial	NM_146005			527.92	509.51	1207.13	1148.72	2.27157
10582658	Agt: angiotensinogen (serpin peptidase inhibitor, clade A, member 8)	NM_007428			1547.52	1549.57	3652.79	3373.36	2.26863
10571252	Tex15: testis expressed gene 15	NM_031374			699.6	533.97	1512.39	1227.9	2.26221
10339344					539.55	1262.76	1809.57	1608.27	2.26031
10341927					15.56	50.92	102.53	5.13	2.25833
10368970	Prdm1: PR domain containing 1, with ZNF domain	NM_007548			448.81	384.61	930.78	931.18	2.24746
10339273					33.39	35.58	111.64	43.17	2.24686
10341079					112.37	23.49	128.31	46.01	2.24308
10406845	Foxd1: forkhead box D1	NM_008242			898.26	943.41	1971.18	2156.38	2.24255
10483110	Ifih1: interferon induced with helicase C domain 1	NM_027835			375.61	344.69	743.74	867	2.24034
10368675	Marcks: myristoylated alanine rich protein kinase C substrate	NM_008538			1133.69	1400.31	2402.98	3204.93	2.23784
10536845	Flnc: filamin C, gamma (actin binding protein 280)	NM_001081185			1929.03	1961.35	4692.58	4012.85	2.23784
10339912					35.23	25.55	46.98	85.46	2.23571
10448087					1	2.9	3.44	3.18	2.22569
10358419					5.27	3.87	5.01	14.75	2.21387
10445338	Enpp5: ectonucleotide pyrophosphatase/phosphodiesterase 5	NM_032003			914.04	734.37	1965.43	1636.88	2.2116
10406401					9.99	2.63	4.71	13.7	2.21071
10490913	Car3: carbonic anhydrase 3	NM_007606			2377.97	2050.02	4442.93	5264.91	2.20447
10416371	P2ry5: purinergic receptor P2Y, G-protein coupled, 5	NM_175116			694.53	838.65	1754.44	1588.71	2.19997
10538459	Aqp1: aquaporin 1	NM_007472			832.52	777.39	1473.93	2057.02	2.19583
10481272	1700007K13Rik: RIKEN cDNA 1700007K13 gene	BC099566			3224.51	3117.48	7800.64	6081.13	2.18949
10340107					31.28	29.99	27.4	106.69	2.18948
10341974					26	75	91	78	2.18833
10564818	Anpep: alanyl (membrane) aminopeptidase	NM_008486			1197.2	1243.25	2552.15	2771.89	2.18236
10341370					44.45	76.2	84.67	160.17	2.18033
10341566					74.04	33.9	115.23	87.4	2.17851
10552594	Klk1b22: kallikrein 1-related peptidase b22	NM_010114			166.73	170.7	412.97	321.89	2.17812
10342018					107.17	57.96	175.8	151.74	2.17685
10347779	ENSMUSG00000073641: predicted gene, ENSMUSG00000073641	AK137457			80.68	45.72	142.46	111.6	2.17646
10343551					43	24	86	48	2.1749
10566144	Trim21: tripartite motif-containing 21	NM_009277			888.17	901.14	1740.89	2149.74	2.17449
10592001	St14: suppression of tumorigenicity 14 (colon carcinoma)	NM_011176			654.11	737.04	1639.25	1372.62	2.17274
10341429					93.9	94.05	188.86	219.42	2.17228
10595142	Omt2a: oocyte maturation, alpha	NM_001111286			27.03	12.91	44.29	31.61	2.17179
10339532					13.35	2.12	14.89	1	2.17139
10587503	Sh3bgrl2: SH3 domain binding glutamic acid-rich protein like 2	NM_172507			1314.22	1166.47	2845.67	2520.37	2.17082
10467013	Prkg1: protein kinase, cGMP-dependent, type I	NM_001013833			1861.42	2126.3	4127.25	4475.24	2.16681
10342600					126.63	40.68	122.35	143.95	2.1623
10357833	Atp2b4: ATPase, Ca++ transporting, plasma membrane 4	NM_213616			776.49	821.4	1742.09	1708.1	2.16092
10474045	Chst1: carbohydrate (keratan sulfate Gal-6) sulfotransferase 1	NM_023850			606.66	630.13	1213.8	1456.39	2.15975
10458892					7.76	33.81	20.5	33.99	2.15839
10495447					1.22	1.91	1	5.41	2.15253
10376326	Igtp: interferon gamma induced GTPase	NM_018738			679.43	684.17	1225.79	1704.34	2.14885
10343548					1	2.35	5.01	1	2.14186
10339950					41.13	25.22	31.91	101.79	2.138
10369388	Unc5b: unc-5 homolog B (C. elegans)	NM_029770			1689.79	1946.01	3875.47	3853.19	2.13632
10516735	Tinagl1: tubulointerstitial nephritis antigen-like 1	NM_023476			2569.65	2469.65	5422.61	5320.68	2.13274
10433003	Sp7: Sp7 transcription factor 7	NM_130458			1531.45	1840.9	2949.69	4173.61	2.1302
10358733	Rgl1: ral guanine nucleotide dissociation stimulator,-like 1	NM_016846			885.57	971.42	1679.46	2263.08	2.12763
10564527	Nr2f2: nuclear receptor subfamily 2, group F, member 2	NM_009697			841.35	882.19	1847.43	1815.66	2.12652
10342024					5.75	2.25	1	12.75	2.1256
10414953	Trav15-1/dv6-1: T-cell receptor alpha chain variable region 15-1/DV6-1	ENSMUST00000103653			18.29	16.07	40.75	31.97	2.12529
10344340					27.81	32.67	94.32	33.14	2.12117
10521972	Pcdh7: protocadherin 7	NM_018764			689.48	736.63	1459.8	1558.03	2.11844
10338362					18.47	66.22	111.76	10.6	2.11814
10385500	Irgm1: immunity-related GTPase family M member 1	NM_008326			1251.85	1132.1	2135.52	2900.03	2.11761
10406777	Gm73: gene model 73, (NCBI)	AK157788			642.58	594.35	1195.27	1411.14	2.11037
10569830	2310057J16Rik: RIKEN cDNA 2310057J16 gene	BC048787			845.32	795.69	1805.04	1652.33	2.10878
10400023	Tspan13: tetraspanin 13	NM_025359			1185.34	1174.08	2415.15	2554.35	2.10629
10607865	Tmsb4x: thymosin, beta 4, X chromosome	NM_021278			1470.87	1679.35	2589.53	4016.19	2.10613
10471154	Ass1: argininosuccinate synthetase 1	NM_007494			4382.76	4164.7	9289.73	8643.25	2.09941
10427369	Pde1b: phosphodiesterase 1B, Ca2+-calmodulin dependent	NM_008800			1480.66	1339.56	2839	3061.29	2.09739
10363541	Ass1: argininosuccinate synthetase 1	NM_007494			4557.42	4330.15	9650.08	8978.27	2.09737
10341393					85.2	68.46	154.41	163.71	2.09515
10398354					9571.57	8403.78	20116.7	17340.3	2.09263
10420114	Tgm1: transglutaminase 1, K polypeptide	NM_019984			1204.82	1516.13	3017.81	2595.91	2.09051
10339461					24.94	27.96	48.76	61.43	2.0898
10502052	Alpk1: alpha-kinase 1	ENSMUST00000029662			638.8	558.83	1268.54	1218.64	2.08605
10487392	Kcnip3: Kv channel interacting protein 3, calsenilin	NM_019789			1543.85	1349.35	2949.17	3057.07	2.08541
10448139	EG627664: predicted gene, EG627664	XM_892353			72.12	74.98	138.42	168.09	2.08447
10604869					12.73	28.72	40.11	33.43	2.08437
10579532	Bst2: bone marrow stromal cell antigen 2	NM_198095			1251.22	1108.52	1939.1	2959.62	2.08358
10416181	Stc1: stanniocalcin 1	NM_009285			445.83	481.36	633.61	1294.47	2.08255
10388705	ENSMUSG00000057130: predicted gene, ENSMUSG00000057130	AK137634			8.31	8.36	11.29	23.4	2.081
10342249					11.58	11.31	37.19	10.38	2.07849
10349943					29.26	26.63	63.52	52.32	2.07724
10403834	Sfrp4: secreted frizzled-related protein 4	NM_016687			650.1	705.18	1384.17	1426	2.07693
10410931	Vcan: versican	NM_001081249			2308.49	2846.29	5044.48	5544.28	2.07677
10388902	Lgals9: lectin, galactose binding, soluble 9	NM_010708			2076.96	2410.07	4110.22	5136.24	2.07213
10362456					8.8	15.48	25.84	20.64	2.0711
10341762					86.33	85.03	230.78	123.71	2.0688
10440534	Adamts5: a disintegrin-like and metallopeptidase (reprolysin type) with thrombospondin type 1 motif, 5 (aggrecanase-2)	NM_011782			565.62	536.33	1120.92	1155.48	2.06725
10398368					3620.13	3158.28	7581.74	6357.83	2.06606
10338756					39.67	106.86	169.91	69.14	2.06575
10565315	Fah: fumarylacetoacetate hydrolase	NM_010176			4629.56	4931.55	10248.2	9479.75	2.06541
10457357	Mpp7: membrane protein, palmitoylated 7 (MAGUK p55 subfamily member 7)	ENSMUST00000097679			252.96	182.5	370.72	504.09	2.06294
10504838	Nr4a3: nuclear receptor subfamily 4, group A, member 3	NM_015743			665.15	663.36	1246.39	1491.64	2.06098
10517003					13.38	16.15	30.32	29.96	2.05943
10342861					38.68	61.23	128.15	66.88	2.05684
10338551					72.71	56.55	96.36	165.35	2.05683
10492590	Ppm1l: protein phosphatase 1 (formerly 2C)-like	NM_178726			1840.76	1388.77	3564.44	2930.51	2.05129
10361358	Rgs17: regulator of G-protein signaling 17	NM_019958			577.61	645.65	1165.2	1330.66	2.04667
10340040					31.19	46.44	74.19	78.44	2.04504
10341245					36.1	81.85	71.66	133.24	2.04482
10596637	Mapkapk3: mitogen-activated protein kinase-activated protein kinase 3	NM_178907			2919.37	2808.57	5893.56	5788.87	2.04032
10340069					11.29	11.73	30.75	16.2	2.04028
10594199	Thsd4: thrombospondin, type I, domain containing 4	NM_001040426			1227.33	885.62	2292.34	1904.51	2.03959
10482059	Ggta1: glycoprotein galactosyltransferase alpha 1, 3	NM_010283			2454.57	2553.78	5257.25	4953.44	2.03953
10341001					45.57	27.05	45.36	92.78	2.03455
10343398					222.76	193.17	564.88	276.36	2.03284
10585438	Crabp1: cellular retinoic acid binding protein I	NM_013496			1290.67	1440.67	2644.22	2890.15	2.03238
10341293					22.37	7.67	21.27	25.14	2.03138
10357676	Pctk3: PCTAIRE-motif protein kinase 3	NM_008795			2263.28	1957.52	4572.24	3954.49	2.03083
10340530					1	1.56	1	3.95	2.03077
10342844					3.29	22.27	22.28	1	2.03034
10485198	Tspan18: tetraspanin 18	NM_183180			2777.8	2424.63	4985.16	5525.67	2.02972
10341482					29.71	5.68	37.71	1	2.02952
10496569	Gbp6: guanylate binding protein 6	NM_001083312			794.62	837.84	1376.04	1927.24	2.02492
10585381	Slc35f2: solute carrier family 35, member F2	NM_028060			424.2	447.74	887.95	875.66	2.0241
10342202					83.79	192.5	259.72	212.91	2.02397
10484371	Calcrl: calcitonin receptor-like	NM_018782			735.7	836.89	1594.96	1570.67	2.02137
10404649	Dsp: desmoplakin	NM_023842			444.85	474.52	957.78	898	2.02064
10597531	Rbms3: RNA binding motif, single stranded interacting protein	NM_178660			804.68	944.35	1603.37	1901.72	2.01688
10391429					6.07	8.51	17.44	11.11	2.01458
10440091	Col8a1: collagen, type VIII, alpha 1	NM_007739			1373.4	1978.36	2716.14	3809.88	2.01261
10340047					51.13	51.94	105.14	102.27	2.01245
10481518	Ptges: prostaglandin E synthase	NM_022415			2598.37	2534.39	5350.44	4976.71	2.01232
10547740	C1s: complement component 1, s subcomponent	NM_144938			588.72	925.63	1607.59	1283.3	2.00841
10561104	Axl: AXL receptor tyrosine kinase	NM_009465			4588.01	4475.2	9307.28	8886.86	2.00778
10398416					557.14	540.31	1267.91	933.07	2.00601
10342503					81.14	38.9	127.07	83.54	2.00244
10344290					63.2	28.15	81.1	74.75	2.0006
10434925	Hes1: hairy and enhancer of split 1 (Drosophila)	NM_008235			1519.49	1385.3	3132.71	2664.85	2.00013
10339265					1	1	3	1	2
10341030					7	1	6	1	2
10352152	Kif26b: kinesin family member 26B	NM_177757			744.16	741.04	1535.85	1434.46	1.99995
10339924					61.07	29.42	118.15	40.62	1.99912
10575844	Cdh13: cadherin 13	NM_019707			855.34	1027.78	1576.35	2156.56	1.99906
10343309					9.58	12.69	13.96	29.69	1.99902
10340560					37	159	162	78	1.99898
10583809	Cnn1: calponin 1	NM_009922			696.68	695.48	1387.83	1392.74	1.99731
10343077					53.65	79.11	198.87	56.36	1.9959
10343792					62.68	53.56	113.58	116.82	1.99438
10340024					30.29	22.75	56.06	47.45	1.9918
10548011	Plekhg6: pleckstrin homology domain containing, family G (with RhoGef domain) member 6	NM_198604			680.24	615.92	1330.27	1241.67	1.98917
10411229	F2r: coagulation factor II (thrombin) receptor	NM_010169			1517.42	1597.15	2876.49	3312.92	1.98855
10510144	OTTMUSG00000010673: predicted gene, OTTMUSG00000010673	BC085112			46.9	27.24	80.26	56.79	1.98834
10341623					65.9	16.81	43.86	62.66	1.98827
10449236	Nme4: non-metastatic cells 4, protein expressed in	NM_019731			1473.77	1347.29	2999.94	2597.16	1.98804
10384223	Igfbp3: insulin-like growth factor binding protein 3	NM_008343			1348.57	1324.36	2737.45	2572.09	1.98657
10339840					105.95	128.88	250.51	210.21	1.98082
10594762	6430514L14Rik: RIKEN cDNA 6430514L14 gene	BC025646			1056.75	989.63	1952.54	2093.6	1.97935
10513208	Svep1: sushi, von Willebrand factor type A, EGF and pentraxin domain containing 1	NM_022814			722.78	818.68	1438.11	1599.89	1.97852
10474495	Olfr1285: olfactory receptor 1285	ENSMUST00000073938			5.82	30.92	28.38	10.36	1.97732
10529752	Nkx3-2: NK3 homeobox 2	NM_007524			1719.29	1740.34	3287.52	3546.97	1.97557
10342085					12.24	10.86	36.99	8.46	1.97458
10484197	2610301F02Rik: RIKEN cDNA 2610301F02 gene	ENSMUST00000049544			368.76	471.9	760.01	874.77	1.97436
10462621	I830012O16Rik: RIKEN cDNA I830012O16 gene	NM_001005858			144.07	123.15	247.99	275.45	1.97092
10548541	LOC100048474: similar to mKIAA1611 protein	XM_001480319			12.66	18.62	14.49	44.92	1.97085
10523120	Cxcl5: chemokine (C-X-C motif) ligand 5	NM_009141			676.91	823.9	1404.14	1522.25	1.96876
10366043	Dusp6: dual specificity phosphatase 6	NM_026268			1479.6	1446.6	2976	2783.25	1.96842
10469404	Cacnb2: calcium channel, voltage-dependent, beta 2 subunit	NM_023116			1172.48	1243.19	2305.66	2444.57	1.96811
10517587	Alpl: alkaline phosphatase, liver/bone/kidney	NM_007431			4246.29	5378.61	8770.11	9896.46	1.96662
10473880	Lrp4: low density lipoprotein receptor-related protein 4	NM_172668			2372.23	2746.35	4626.53	5376.79	1.96481
10424676	Ly6e: lymphocyte antigen 6 complex, locus E	NM_008529			6246.22	6319.74	11012.9	13670.5	1.96438
10599871					21.79	23.8	35.95	53.38	1.96324
10340073					1	1	2.92	1	1.96
10346191	Stat1: signal transducer and activator of transcription 1	NM_009283			3069.09	3285.09	5479.65	6956.16	1.95937
10352143	D230039L06Rik: RIKEN cDNA D230039L06 gene	BC120791			2028.53	1955.35	4250.66	3546.58	1.95786
10341559					29.75	58.53	74.47	80	1.95786
10608407					56.07	364.48	291.24	89.31	1.95779
10338132					11.32	8.82	10.71	28.1	1.95717
10401527	Ltbp2: latent transforming growth factor beta binding protein 2	NM_013589			3442.85	4351.96	7360.83	7613.29	1.94753
10366158					23.11	55.4	67.17	59.83	1.94697
10339843					1	1	1	2.89	1.945
10521824	Sod3: superoxide dismutase 3, extracellular	NM_011435			1636.54	2486.18	2863.62	4811.14	1.94415
10484837	Olfr1248: olfactory receptor 1248	NM_146791			56.01	38.01	93.72	82.34	1.94383
10568763					13.46	19.2	31.82	29.66	1.94242
10338778					26.11	22.19	54.97	38.14	1.94053
10405355	Unc5a: unc-5 homolog A (C. elegans)	NM_153131			667.12	671.98	1208.16	1390.24	1.94043
10339835					112.69	84.89	240.68	134.79	1.93873
10484579	Olfr1051: olfactory receptor 1051	NM_207562			31.77	22.67	47.99	54.54	1.93749
10605855	B230358A15Rik: RIKEN cDNA B230358A15 gene	BC117805			20.44	24.37	40.1	45.95	1.93522
10341529					60.41	28.16	108.68	39.92	1.93421
10584549	Scn3b: sodium channel, voltage-gated, type III, beta	NM_178227			469.58	469.87	947.96	868.2	1.93322
10340392					23.82	67.77	76.26	60.01	1.9329
10571142	Gpr124: G protein-coupled receptor 124	NM_054044			2606.97	2497.68	4790.98	5069.56	1.93256
10340938					18.6	58.14	23.75	85.17	1.93233
10373363					27.72	13.43	30.42	39.43	1.93022
10343591					1	1	2.86	1	1.93
10469066	Ccdc3: coiled-coil domain containing 3	NM_028804			889.59	939.78	1791.99	1735.85	1.9299
10341190					41.16	40.64	100.43	57.3	1.92832
10445325	Rcan2: regulator of calcineurin 2	NM_030598			721.05	791.17	1375.4	1525.52	1.92245
10338597					76.12	36.59	152.52	37.45	1.92188
10469167	Sfmbt2: Scm-like with four mbt domains 2	NM_177386			593.31	659.9	1170.07	1229.61	1.92025
10604604					26.86	28.53	62.43	43.81	1.91978
10404913	Cap2: CAP, adenylate cyclase-associated protein, 2 (yeast)	NM_026056			754.74	646.22	1404.15	1268.88	1.91952
10510254	Fv1: Friend virus susceptibility 1	NM_010244			610.21	529.42	1034.17	1140.04	1.91746
10583870	Bmper: BMP-binding endothelial regulator	NM_028472			1219.59	1496.7	2484.75	2669.33	1.91743
10395457	Etv1: ets variant gene 1	NM_007960			1418.45	1089.76	2411.89	2313.75	1.91699
10341511					33.93	115.27	79.48	121.41	1.91587
10338867					126.28	201.73	359.86	234.75	1.91405
10580510	Sall1: sal-like 1 (Drosophila)	NM_021390			567.98	586.43	1044.22	1164.59	1.91386
10339204					55.39	44.45	158.85	29.92	1.9137
10489878	Ptgis: prostaglandin I2 (prostacyclin) synthase	NM_008968			2465.72	2653.42	4444.76	5327.56	1.91155
10608222	LOC621831: similar to Sycp3 like Y-linked	XR_031432			150.37	647.72	718.25	214.66	1.9111
10608321					150.37	647.72	718.25	214.66	1.9111
10608448	LOC621831: similar to Sycp3 like Y-linked	XR_031432			150.37	647.72	718.25	214.66	1.9111
10360684	Ephx1: epoxide hydrolase 1, microsomal	NM_010145			5755.56	6344.44	11665	11388.1	1.90974
10402490	4831426I19Rik: RIKEN cDNA 4831426I19 gene	NM_001042699			828.23	809.88	1487.52	1633.69	1.90561
10499216	Pear1: platelet endothelial aggregation receptor 1	NM_028460			1381.05	1351.83	2540.91	2662.41	1.90419
10605874	Eda2r: ectodysplasin A2 isoform receptor	NM_175540			1851.74	1775.28	3745.06	3155.04	1.90326
10398426					2855.35	2470.02	5379.29	4700.25	1.9027
10566346	9230105E10Rik: RIKEN cDNA 9230105E10 gene	NM_175677			350.37	336.11	729.51	576.04	1.90262
10435712	Cd80: CD80 antigen	BC131959			2354.33	2570.04	4386.11	4964.34	1.90246
10342909					95.96	97.76	205.1	163.25	1.90162
10563901					5.78	11.8	8.67	20.84	1.9016
10342934					50.17	63.5	118.88	94.28	1.9014
10395163	Lamb1-1: laminin B1 subunit 1	NM_008482			1805.64	1958.4	3737.35	3406.62	1.90108
10532741	Tmem119: transmembrane protein 119	NM_146162			1041.67	976.78	1815.88	2016.84	1.90081
10541075	Cxcl12: chemokine (C-X-C motif) ligand 12	NM_001012477			581.93	573.41	994.66	1199.86	1.89956
10593058					22.27	8.69	34.46	13.02	1.89894
10339610					98.98	43.96	155.9	75.17	1.89772
10375677					44.11	84.46	78.6	141.03	1.89489
10425138	Sh3bp1: SH3-domain binding protein 1	NM_009164			2589.17	2363.12	4633.75	4728.71	1.89448
10340667					56.17	52.83	132.95	73.24	1.89343
10339270					70.6	100.42	128.8	184.9	1.89181
10342132					181.72	185.19	176.26	517.63	1.89134
10341856					54.55	41.15	51.8	125.62	1.89099
10375245	Gabrb2: gamma-aminobutyric acid (GABA-A) receptor, subunit beta 2	NM_008070			253.91	295.36	508.43	524.32	1.89099
10340134					13.76	74.63	72.26	15.56	1.88975
10427268	Hoxc13: homeo box C13	NM_010464			1014.24	756.74	1941.72	1333.03	1.88905
10608293	Srsy: serine-rich, secreted, Y-linked	EU052291			96.76	507.18	480.38	132.32	1.88505
10338467					145.85	76.6	195.68	182.87	1.88435
10339828					84.56	81.63	105.49	207.51	1.88397
10343053					57.7	70.17	158.53	80.06	1.88379
10344609					45.73	17.86	54.93	41.79	1.88262
10606257					14.41	10.96	21.48	25.38	1.88186
10338266					24.79	6.52	19.2	19.65	1.88144
10340197					27.19	163.61	51.34	123.98	1.87988
10608579					17.08	105.38	80.78	29.73	1.87971
10385391	Cyfip2: cytoplasmic FMR1 interacting protein 2	NM_133769			722.06	650.58	1537.29	1033.89	1.87826
10466712	Mamdc2: MAM domain containing 2	NM_174857			563.59	648.09	1048.7	1215.82	1.87804
10338755					8.07	19.87	25.74	17.36	1.87747
10572693	Jak3: Janus kinase 3	NM_010589			1946.52	1822.74	3700.82	3364.53	1.87649
10350733	Rgs16: regulator of G-protein signaling 16	NM_011267			2319.08	3017.66	4512.05	5327.04	1.87579
10338153					117	83	201	163	1.87416
10372410	Glipr1: GLI pathogenesis-related 1 (glioma)	NM_028608			453.03	453.68	901.94	796.37	1.87305
10397763	9030617O03Rik: RIKEN cDNA 9030617O03 gene	BC066161			1620.07	1881.37	3317.03	3204.62	1.87299
10579894	Hhip: Hedgehog-interacting protein	NM_020259			410.21	489.52	694.26	977.73	1.87288
10344435					77.17	97.12	187.85	134.28	1.87278
10342609					35.44	25.22	79.26	31.07	1.87196
10552874	Tead2: TEA domain family member 2	NM_011565			2073.47	2228.51	3764.03	4271.91	1.87039
10497031					18.75	9.07	25.96	19.77	1.87021
10339724					70.01	54.45	169	60.11	1.87006
10527538	Rasl11a: RAS-like, family 11, member A	NM_026864			686.77	772.64	1353.64	1365.76	1.86983
10476924	Cst9: cystatin 9	NM_009979			151.52	267.11	313.59	409.05	1.86867
10435704	Cd80: CD80 antigen	NM_009855			4730.55	5383.71	8781.62	9993.2	1.86405
10339645					84.86	58.51	128.38	129.79	1.86368
10436228					62.97	71.36	103.6	145.31	1.86023
10366052	Kitl: kit ligand	NM_013598			455.29	499.96	854.93	918.04	1.86009
10535936					20.85	12.68	36.18	22.4	1.85737
10338497					214	105	173	350	1.85622
10397606	Tshr: thyroid stimulating hormone receptor	NM_011648			463.26	438.71	816.29	856.49	1.85596
10576639	Nrp1: neuropilin 1	NM_008737			3345.44	3546.14	6263.86	6500.97	1.85381
10467006	Dkk1: dickkopf homolog 1 (Xenopus laevis)	NM_010051			675.7	647.42	1095.78	1353.21	1.85177
10433153	BC048502: cDNA sequence BC048502	BC048502			47.52	61.77	98.26	100.65	1.8515
10578045	Nrg1: neuregulin 1	NM_178591			759.04	721.75	1426.89	1312.68	1.85125
10380622	Hoxb9: homeo box B9	NM_008270			1078.77	1071.89	2118.82	1862.27	1.85112
10401607	Pgf: placental growth factor	NM_008827			350.07	418.57	737.06	674.36	1.85096
10608573	Srsy: serine-rich, secreted, Y-linked	EU052291			155.7	652.91	722.9	207.81	1.85077
10608576					155.7	652.91	722.9	207.81	1.85077
10338703					62.83	106.25	133.27	158.82	1.84949
10339716					22.68	6.19	19.73	16.23	1.84873
10338608					49.69	26.64	57.82	70.18	1.84519
10409314	Msx2: homeobox, msh-like 2	NM_013601			539.91	572.44	1062.38	985.32	1.84245
10396694	Churc1: churchill domain containing 1	NM_206534			2210.74	2295.56	4368.25	3930.96	1.84234
10339831					110.27	90.38	147.74	218.02	1.84097
10342791					15.91	35.85	44.14	37	1.84081
10339423					143.67	135.31	208	304.93	1.84024
10342159					32.4	24.02	45.16	56.36	1.83995
10502050	Alpk1: alpha-kinase 1	ENSMUST00000029662			812.55	791.9	1482.66	1468.75	1.83982
10366848	B4galnt1: beta-1,4-N-acetyl-galactosaminyl transferase 1	NM_008080			1201.01	1224.91	2153.76	2308.69	1.83967
10547752	EG317677: predicted gene, EG317677	NM_173864			298.28	340.37	750.01	418.55	1.83772
10344155					31.34	15.88	51.36	26.11	1.8376
10368243	Eya4: eyes absent 4 homolog (Drosophila)	NM_010167			1546.62	1749.18	3018.75	3012.71	1.83698
10511149	Mrpl20: mitochondrial ribosomal protein L20	NM_025570			2514.11	2564.95	5056.64	4262.94	1.83509
10576386	Rhou: ras homolog gene family, member U	NM_133955			2429.4	2457.83	4596.18	4369.93	1.83466
10338307					95.09	53.49	80.62	170.58	1.83448
10369234					65.76	72.89	147.38	106.08	1.8329
10343010					230.75	195.18	295.73	478.99	1.83166
10573910	Irx5: Iroquois related homeobox 5 (Drosophila)	NM_018826			816.32	948.53	1563.21	1650.19	1.83105
10549530					13.25	20.06	45.72	12.71	1.83064
10351380	LOC100039795: similar to C1orf32 putative protein	ENSMUST00000111416			851.23	933.53	1389.86	1869.4	1.83005
10342071					25.84	19.49	58.67	22.63	1.82941
10571655					7.74	12.91	18.46	16.94	1.82893
10511429	Car8: carbonic anhydrase 8	NM_007592			477.52	544.32	743.55	1117.24	1.82883
10546434	Adamts9: a disintegrin-like and metallopeptidase (reprolysin type) with thrombospondin type 1 motif, 9	NM_175314			1091.96	1071.26	2035.59	1919.53	1.82852
10526968	Elfn1: leucine rich repeat and fibronectin type III, extracellular 1	NM_175522			843.23	691.52	1446.7	1329.47	1.82672
10413419	Arhgef3: Rho guanine nucleotide exchange factor (GEF) 3	NM_027871			2531.22	2871.38	4827.51	5001.29	1.82651
10606178	Xist: inactive X specific transcripts	NR_001463			17819.7	3633.5	4844.71	17196.3	1.82574
10338911					170.43	111.68	163.29	329.33	1.82536
10340066					43.14	14.15	73.54	4.25	1.82518
10397633	Flrt2: fibronectin leucine rich transmembrane protein 2	NM_201518			3122.89	3187.39	5209.13	6304.02	1.8247
10338632					38.05	3.12	3.54	17.48	1.8224
10587347	Omt2b: oocyte maturation, beta	NM_205822			79.25	55.46	154.43	83.33	1.82179
10525030	Tbx5: T-box 5	NM_011537			988.57	951.86	1606.14	1927.28	1.8216
10424607	Ptp4a3: protein tyrosine phosphatase 4a3	NM_008975			2902.28	3083.5	5687.66	5200.44	1.82066
10340999					168.88	234.18	248.29	466.28	1.82065
10464400	E330013P04Rik: RIKEN cDNA E330013P04 gene	ENSMUST00000065383			267.99	342.59	583.84	510.6	1.81962
10519693	Sema3d: sema domain, immunoglobulin domain (Ig), short basic domain, secreted, (semaphorin) 3D	NM_028882			1924.18	3396.81	3451.19	5488.12	1.81936
10343337					150.52	229.77	331.09	330.65	1.81909
10339060					31.77	37.79	62.82	62.76	1.81897
10540401	Lrrn1: leucine rich repeat protein 1, neuronal	NM_008516			559.63	524.33	1012.2	957.15	1.81874
10343368					19.89	83.28	63.62	53.15	1.81823
10596583	Dock3: dedicator of cyto-kinesis 3	NM_153413			348.41	353.69	637.5	638.57	1.81761
10423825	Fzd6: frizzled homolog 6 (Drosophila)	NM_008056			846.8	831.4	1549.39	1499.92	1.81717
10518526	Angptl7: angiopoietin-like 7	NM_001039554			610.38	456.49	922.54	975.28	1.81667
10505266					23.94	11.16	19.24	36.06	1.81628
10435457	Parp9: poly (ADP-ribose) polymerase family, member 9	NM_030253			901.36	906.78	1459.03	1825	1.81626
10339576					37.46	60.48	113.15	54.76	1.81467
10485378	2600010E01Rik: RIKEN cDNA 2600010E01 gene	NM_001083810			352.65	393.6	669.63	680	1.81401
10365136	Aes: amino-terminal enhancer of split	NM_010347			3184.72	3060.06	5280.06	6040.89	1.81359
10546432	Adamts9: a disintegrin-like and metallopeptidase (reprolysin type) with thrombospondin type 1 motif, 9	NM_175314			567.36	577.3	998.06	1077.65	1.81352
10340674					81.81	83.76	125.06	175.05	1.81284
10490129	Bmp7: bone morphogenetic protein 7	NM_007557			3343.12	2906.92	5544.85	5727.73	1.81243
10342242					123.2	99.09	234.76	163.18	1.81149
10506883	Rab3b: RAB3B, member RAS oncogene family	NM_023537			1560.37	1511.34	3058.27	2496.08	1.80869
10569972	Lass4: LAG1 homolog, ceramide synthase 4	NM_026058			736.02	686.58	1232.55	1336.56	1.80811
10349694	Pm20d1: peptidase M20 domain containing 1	NM_178079			650.2	464.61	1178.19	781.29	1.80778
10534862	Pcolce: procollagen C-endopeptidase enhancer protein	NM_008788			11411.4	11035.6	20320.6	20227.9	1.80691
10343256					5.73	31.71	30.06	5.01	1.80659
10482030	Stom: stomatin	NM_013515			1653.82	1577.03	2709.06	3115.07	1.80368
10411782	Pik3r1: phosphatidylinositol 3-kinase, regulatory subunit, polypeptide 1 (p85 alpha)	NM_001077495			4914.22	4565.3	8108.78	8959.18	1.80295
10530100	Centd1: centaurin, delta 1	NM_178407			358.55	397.05	677.99	680.69	1.80283
10340536					18.23	81.65	50.18	57.24	1.80203
10447951	Thbs2: thrombospondin 2	NM_011581			3234.3	3634.79	5442.74	6890.73	1.80163
10457487					11.26	9.77	11.47	26.22	1.80124
10460317	Pitpnm1: phosphatidylinositol transfer protein, membrane-associated 1	NM_008851			1314.9	1308.98	2568.44	2151.48	1.79884
10568873	Adam8: a disintegrin and metallopeptidase domain 8	NM_007403			1924.46	1856.67	3771.03	3023.91	1.79764
10338125					54.98	92.29	131.59	116.06	1.79694
10590031	Itga9: integrin alpha 9	NM_133721			1752.45	1593.16	2832.35	3165.5	1.79683
10392560	Abca9: ATP-binding cassette, sub-family A (ABC1), member 9	NM_147220			527.38	485.8	1026.89	788.95	1.79524
10343995					74.14	87.16	128.45	159.01	1.79383
10383198	LOC672511: hypothetical LOC672511	ENSMUST00000093902			1489.5	2017.8	2931.53	3216.37	1.79358
10385776	Tcf7: transcription factor 7, T-cell specific	NM_009331			717.3	676.2	1203.6	1293.55	1.79356
10529979	Ppargc1a: peroxisome proliferative activated receptor, gamma, coactivator 1 alpha	NM_008904			574.36	601.06	967.36	1138.81	1.79277
10600936	Efnb1: ephrin B1	NM_010110			2815.7	2931.42	5043.72	5246.9	1.7913
10422598	Sepp1: selenoprotein P, plasma, 1	NM_009155			581.83	554.54	1089.95	943.55	1.7905
10341621					233.45	133.81	306.39	302.41	1.78939
10498210	Nbea: neurobeachin	NM_030595			906.33	921.52	1717.32	1553.19	1.78939
10418193	Plac9: placenta specific 9	NM_207229			2503.69	4097.63	5449.66	5672.67	1.78918
10418180	Plac9: placenta specific 9	NM_207229			2543.6	4154.75	5530.7	5756.68	1.78858
10418205	Plac9: placenta specific 9	NM_207229			2543.6	4154.75	5530.7	5756.68	1.78858
10440344	Robo2: roundabout homolog 2 (Drosophila)	NM_175549			333.06	444.18	591.41	770.28	1.78851
10568735	Ebf3: early B-cell factor 3	NM_001113415			1735.41	1431.66	2884.14	2726.62	1.78804
10546661	Foxp1: forkhead box P1	NM_053202			2368.71	2470.89	4371.1	4270.78	1.78646
10494817	Ngf: nerve growth factor	NM_013609			5383.67	4397.88	9100.06	8183.52	1.78509
10474506	Olfr1293: olfactory receptor 1293	XM_888068			73.05	47.4	90.39	114.82	1.78462
10339868					54.52	26.34	77.7	49.04	1.78409
10536324	Asb4: ankyrin repeat and SOCS box-containing 4	NM_023048			3362.15	3321.27	5965.53	5957.06	1.78397
10480090	Itga8: integrin alpha 8	NM_001001309			476.69	554.61	742.35	1083.19	1.7803
10554745	Vmn2r78: vomeronasal 2, receptor 78	NM_001105189			51.16	39.06	103.72	53.97	1.77985
10393904	Notum: notum pectinacetylesterase homolog (Drosophila)	NM_175263			890.77	913.05	1559.98	1649.42	1.7795
10395039	Cmpk2: cytidine monophosphate (UMP-CMP) kinase 2, mitochondrial	NM_020557			295.18	318.55	491.62	598.9	1.77945
10449545					53.47	33.47	72.8	73.68	1.77898
10342643					69.64	34.12	71.47	91.35	1.7775
10581992	Maf: avian musculoaponeurotic fibrosarcoma (v-maf) AS42 oncogene homolog	NM_001025577			3686.53	4061.88	7036.24	6699.09	1.77683
10341508					9.07	18.23	11.86	31.18	1.77656
10550022	Psip1: PC4 and SFRS1 interacting protein 1	AF339082			33.34	23.34	49.36	48.1	1.77472
10339665					11.56	22.31	35.93	18.09	1.77359
10431697	Abcd2: ATP-binding cassette, sub-family D (ALD), member 2	NM_011994			2245.23	2250.62	3777.27	4194.58	1.77316
10342540					139.7	201.23	351.95	232.85	1.77306
10370798	Adamtsl5: ADAMTS-like 5	NM_001113548			1155.01	1142.45	2200.27	1869.45	1.77145
10358611	Hmcn1: hemicentin 1	NM_001024720			51.37	80.02	79.93	141.71	1.7711
10345423	Plekhb2: pleckstrin homology domain containing, family B (evectins) member 2	NM_145516			823.36	791.27	1433.84	1424.12	1.77074
10343268					1	1	1	2.54	1.77
10608373	Ssty2: spermiogenesis specific transcript on the Y 2	NM_023546			147.56	636.87	653.7	193.67	1.76827
10514187					1	2.55	1	4.08	1.76804
10608454	Ssty2: spermiogenesis specific transcript on the Y 2	NM_023546			149.1	645.2	662.32	194.04	1.7677
10383799	Tcn2: transcobalamin 2	NM_015749			3380.64	3659.54	6242.44	6176.38	1.76676
10605368					4.55	9.42	11.3	10.38	1.76658
10360398	Ifi202b: interferon activated gene 202B	NM_008327			446.36	436.09	700.74	857.82	1.76641
10569618	Ano1: anoctamin 1, calcium activated chloride channel	NM_178642			638.04	604.43	983.49	1208.85	1.76579
10341291					24.27	47.24	55.05	58.14	1.76496
10595953	D9Ertd280e: DNA segment, Chr 9, ERATO Doi 280, expressed	NM_177775			997.22	834.28	1715.48	1491.37	1.76491
10339487					1	5.69	5	1	1.76362
10342435					8.89	24.31	23.92	22	1.76357
10383289	Baiap2: brain-specific angiogenesis inhibitor 1-associated protein 2	NM_130862			1516.97	1501.99	2722.3	2600.63	1.76321
10355514	Tns1: tensin 1	BC055076			1705.73	1694.86	3039.41	2956.16	1.76312
10344420					141.25	83.95	201.98	169.21	1.76236
10406896					58.24	49.14	123.99	63.89	1.76233
10416925					27.37	19.97	36.83	44.53	1.76168
10508128	Fam176b: family with sequence similarity 176, member B	BC029204			1576.24	1646.33	2900.49	2772.83	1.76133
10568390					57.33	64.52	132.15	81.58	1.76017
10358124	Pkp1: plakophilin 1	NM_019645			999.54	883.54	1724.12	1576.92	1.75968
10506254	Raver2: ribonucleoprotein, PTB-binding 2	NM_183024			915.86	803.73	1560.19	1452.39	1.7594
10471486	Eng: endoglin	NM_007932			5047.01	4755.26	9149.12	8079.33	1.75916
10357476					23.23	23.2	43.81	37.84	1.75856
10410386	E430024C06Rik: RIKEN cDNA E430024C06 gene	AK149411			12.43	26.79	30.52	29.17	1.75754
10410388	E430024C06Rik: RIKEN cDNA E430024C06 gene	AK149411			12.43	26.79	30.52	29.17	1.75754
10594971	Unc13c: unc-13 homolog C (C. elegans)	NM_001081153			8.31	20.61	26.77	14.86	1.75738
10608570					26.12	248.55	139.7	26.45	1.75738
10608209					150.11	582.76	631.7	206.76	1.7561
10338801					33.29	90.55	58.39	112.53	1.75546
10339730					38.31	20.94	5.58	89.49	1.75543
10338777					12.21	30.24	27.61	33.46	1.75529
10608484	MGC107098: similar to spermiogenesis specific transcript on the Y 2	BC089465			148.53	633.16	652.82	191.6	1.75471
10522503	Pdgfra: platelet derived growth factor receptor, alpha polypeptide	NM_011058			2636.19	2759.62	4441.17	5021.95	1.75471
10527940	Pftk1: PFTAIRE protein kinase 1	NM_011074			1409.63	1490.33	2472.2	2611.57	1.75441
10523021	Slc4a4: solute carrier family 4 (anion exchanger), member 4	NM_018760			1596.63	1768.89	2840.44	3047.91	1.75421
10343810					31.55	39.01	61.04	61.33	1.75387
10608457	Ssty2: spermiogenesis specific transcript on the Y 2	L04850			154.24	660.8	676.96	199.46	1.75212
10338140					68.37	55.1	124.17	89.66	1.75208
10468485					1.17	5.23	1.29	5.41	1.75189
10606868	Bex1: brain expressed gene 1	NM_009052			296.56	319.39	533.65	543.77	1.75161
10389087	Rffl: ring finger and FYVE like domain containing protein	NM_001007465			1264.23	1443.54	2333.14	2388.69	1.75149
10566686	Olfr490: olfactory receptor 490	NM_146498			31.85	27.88	67.55	36.54	1.75041
10512279	Cntfr: ciliary neurotrophic factor receptor	NM_016673			1472.35	1252.1	2457.28	2280.41	1.75039
10372342	Nav3: neuron navigator 3	NM_001081035			976.48	994.92	1622.63	1824.19	1.74857
10341400					133.16	117.75	195.59	241.47	1.74849
10340508					95.05	81.51	163.24	143.55	1.74788
10569429	Cdkn1c: cyclin-dependent kinase inhibitor 1C (P57)	NM_009876			5709	5101.21	9355.94	9477.53	1.74772
10413047	Plau: plasminogen activator, urokinase	NM_008873			720.81	658.55	1171.67	1232.68	1.74665
10608260					143.6	559.46	597.33	200.63	1.74578
10606206	C77370: expressed sequence C77370	DQ975302			269.77	305.94	514.41	486.33	1.74516
10342727					76.07	21.19	49.89	65.77	1.74467
10342152					36.54	68.16	104.51	61.45	1.74418
10344438					19.81	27.37	62.65	17.45	1.74249
10346882	Adam23: a disintegrin and metallopeptidase domain 23	NM_011780			958.6	910	1690.68	1563.04	1.74244
10608608	Ssty2: spermiogenesis specific transcript on the Y 2	NM_023546			154.72	678.66	679.2	198.84	1.7422
10342092					54.13	100.94	145.8	99.74	1.74216
10542911	Samd9l: sterile alpha motif domain containing 9-like	ENSMUST00000001113			322.09	378.08	515.21	696.05	1.74108
10355191	Crygd: crystallin, gamma D	NM_007776			271.61	230.29	403.84	463.8	1.74051
10338428					31.81	24.58	62.4	34.11	1.74008
10363157	Pln: phospholamban	NM_023129			340.72	405.33	466.88	821.22	1.73961
10401149	Plek2: pleckstrin 2	NM_013738			544.37	600.49	987.84	997.2	1.73805
10543779					78.06	72.13	140.62	119.89	1.73724
10343726					242.28	217.47	376.06	419.97	1.7365
10425116	Cdc42ep1: CDC42 effector protein (Rho GTPase binding) 1	NM_027219			1125.42	1279.54	1728.22	2429.91	1.73611
10341469					4.86	14.92	3.27	22.17	1.73492
10403584	Nid1: nidogen 1	NM_010917			7204.85	7416.84	12580.5	12778.4	1.7347
10608394	Srsy: serine-rich, secreted, Y-linked	EU052291			151.3	563.99	619.98	207.45	1.73398
10344117					1737.46	2083.57	3284.89	3283.52	1.73324
10340587					322.53	214.11	434.07	458.08	1.73322
10608438	LOC621831: similar to Sycp3 like Y-linked	XR_031432			113.5	475.22	494.51	140.46	1.73265
10396952	Ttc9: tetratricopeptide repeat domain 9	NM_001033149			1399.25	1293.43	2565.26	2092.02	1.73228
10344109					38.2	50.44	49.69	100.5	1.72732
10340980					71.23	40.69	92.99	85.8	1.726
10519475					14.77	49.72	23.57	54.98	1.72451
10343743					33.88	64.59	104.94	48.27	1.72354
10344320					101.22	119.34	171.22	206.3	1.72327
10340332					79.54	199.37	184.82	206.92	1.72249
10341202					440.2	384.45	740.76	671.89	1.72089
10531415	Cxcl10: chemokine (C-X-C motif) ligand 10	NM_021274			1161.27	2488.97	2474.73	2970.37	1.71915
10341184					339.47	231.62	506.99	439.72	1.71903
10563933					88.63	95.95	151.87	164.92	1.71898
10339806					16.72	59.3	53.83	35.84	1.71879
10540085	Fbln2: fibulin 2	NM_007992			1476.11	1630.11	2544.75	2779.29	1.71822
10341945					23.01	67.55	56.64	61.31	1.71804
10367772	Samd5: sterile alpha motif domain containing 5	NM_177271			866.68	808.78	1310.93	1562.46	1.71704
10532261	1810008K16Rik: RIKEN cDNA 1810008K16 gene	NM_026109			28.56	21.91	50.19	34.96	1.71695
10456046	Pdgfrb: platelet derived growth factor receptor, beta polypeptide	NM_008809			7227.74	7410.57	12254.9	12862.4	1.71613
10406934	Etv1: ets variant gene 1	BC005645			1318.76	1169.36	2084.15	2168.68	1.71544
10400126	Lrrn3: leucine rich repeat protein 3, neuronal	NM_010733			418.39	390.7	562.32	823.75	1.71513
10478415	Wisp2: WNT1 inducible signaling pathway protein 2	NM_016873			1731.78	1894.55	2943.42	3262.56	1.71482
10522749	Lphn3: latrophilin 3	NM_198702			327.29	340.6	411.05	733.44	1.71427
10398372					1476.51	1359.5	2670.01	2181.57	1.71362
10398376					1476.51	1359.5	2670.01	2181.57	1.71362
10343292					417.95	585.7	617.43	1054.29	1.71351
10608365	Ssty2: spermiogenesis specific transcript on the Y 2	ENSMUST00000115482			149.91	625.29	636.02	192.67	1.7133
10339960					327.15	285.68	619.08	425.99	1.71316
10343583					245.14	263.93	424	446.83	1.71296
10469457	Plxdc2: plexin domain containing 2	NM_026162			5032.71	5408.62	8950.96	8906.93	1.71253
10341149					12.46	62.35	29.55	41.56	1.71189
10367224	Stat2: signal transducer and activator of transcription 2	NM_019963			1817.39	1737.19	2791.12	3290.17	1.7117
10346374	Aox1: aldehyde oxidase 1	NM_009676			565.95	563.09	958.29	974.14	1.71158
10414537	Ang: angiogenin, ribonuclease, RNase A family, 5	NM_007447			963.3	1301.78	1709.44	2080.18	1.71128
10342831					34.57	63.53	83.24	69.88	1.70987
10488374	Foxa2: forkhead box A2	NM_010446			3047.18	2728.72	4863.55	4977.97	1.70909
10550915	Cadm4: cell adhesion molecule 4	NM_153112			1321.33	1137.67	2309.24	1868.27	1.7084
10608348	Ssty2: spermiogenesis specific transcript on the Y 2	BC087891			169.58	687.19	710.59	218.71	1.70808
10355534					2136.03	2006.09	3630.65	3435.52	1.70761
10447317	Epas1: endothelial PAS domain protein 1	NM_010137			1554.91	1609.77	2705.37	2694.02	1.70665
10424559	Khdrbs3: KH domain containing, RNA binding, signal transduction associated 3	NM_010158			1103.27	973.9	1716.65	1814.55	1.70663
10354408					33.3	21.84	45.21	44.82	1.70646
10339503					48.74	145.66	111.66	137.55	1.70599
10343882					9.14	22.28	31.1	13.12	1.7057
10512949	Abca1: ATP-binding cassette, sub-family A (ABC1), member 1	NM_013454			1462.81	1641.28	2432.32	2841.66	1.70468
10348194	Efhd1: EF hand domain containing 1	NM_028889			364.4	371.68	570.44	683.39	1.70355
10340063					70.76	137.23	207.73	110.33	1.70316
10347583	Des: desmin	NM_010043			716.93	809.33	1184.66	1402.19	1.70113
10464642	AI790298: expressed sequence AI790298	BC023699			931.57	957.51	1514.63	1697.93	1.70092
10460400	Pcx: pyruvate carboxylase	NM_008797			2463.28	2717.09	4489.02	4297.11	1.70012
10599927	Aff2: AF4/FMR2 family, member 2	NM_008032			1655.82	1635.75	2655.37	2939.01	1.69967
10456577					2.7	1	1	3.96	1.69926
10458052	Epb4.1l4a: erythrocyte protein band 4.1-like 4a	NM_013512			273.23	488.67	633.78	557.29	1.69915
10489471	Matn4: matrilin 4	NM_013592			1451.52	1432.02	2236.22	2660.62	1.69828
10368679					47.83	12.56	33.3	34.26	1.69787
10543058	Dlx5: distal-less homeobox 5	NM_010056			2431.11	2809.63	4001.01	4844.73	1.69673
10338873					40.94	18.66	62.42	24.57	1.69667
10343821					102.56	40.8	54.92	143.12	1.69622
10429573	Ly6c1: lymphocyte antigen 6 complex, locus C1	NM_010741			2272.48	2546.89	3840.87	4305.8	1.6959
10475247	Tmem62: transmembrane protein 62	NM_175285			805.29	744.55	1433.97	1189	1.69502
10452648	Emilin2: elastin microfibril interfacer 2	NM_145158			1260.87	1114.94	2173.98	1834.39	1.69355
10553557					33.33	13.71	42.82	22.96	1.69289
10372099					24.05	8.74	18.57	24.83	1.69256
10503659	Epha7: Eph receptor A7	NM_010141			613.85	627.05	951.95	1147.52	1.69208
10445061	Rnf39: ring finger protein 39	NM_001099632			6812.46	6941.23	12284	10982.6	1.69181
10375175	Slit3: slit homolog 3 (Drosophila)	NM_011412			1080.71	1109.33	1801.77	1902.67	1.69178
10383202	LOC672511: hypothetical LOC672511	ENSMUST00000093902			1803.82	2193.48	3161.1	3536.64	1.69164
10585778	Sema7a: sema domain, immunoglobulin domain (Ig), and GPI membrane anchor, (semaphorin) 7A	NM_011352			1633.72	1403.57	2521.09	2586.57	1.69136
10373649	Olfr814: olfactory receptor 814	NM_207159			45.68	46.34	96.93	58.66	1.69092
10492735	Fgg: fibrinogen, gamma polypeptide	NM_133862			513.91	594.74	938.16	926.45	1.69086
10339136					125.47	104.37	187.52	197.81	1.69076
10343537					104.05	167.24	200.04	233.58	1.69006
10444236	H2-DMb2: histocompatibility 2, class II, locus Mb2	NM_010388			898.4	769.73	1445.35	1356.64	1.68977
10604867					5.96	4.29	8.07	8.79	1.68973
10390196	B4galnt2: beta-1,4-N-acetyl-galactosaminyl transferase 2	NM_008081			1027.93	1387.8	2048.4	1941.52	1.68913
10358787	Lamc2: laminin, gamma 2	NM_008485			1028.56	1041.44	1691.04	1804.72	1.68884
10537026	Cpa4: carboxypeptidase A4	NM_027926			729.56	751.66	1452.84	1048.1	1.68881
10429515	Lynx1: Ly6/neurotoxin 1	NM_011838			656.2	737.92	1130.98	1214.31	1.68807
10351293	Dpt: dermatopontin	NM_019759			986.02	1089.31	1572.04	1921.65	1.68762
10472097	Fmnl2: formin-like 2	NM_172409			1592.55	1636.25	2514.83	2932.69	1.68747
10560644	Pvrl2: poliovirus receptor-related 2	NM_008990			482.75	529.55	889.27	814.13	1.68631
10523175	Ereg: epiregulin	NM_007950			401.75	508.59	707.55	805.94	1.68577
10343424					45.53	74.8	49.7	141.11	1.68545
10341757					144.75	202.13	256.33	312.32	1.68545
10575976	Crispld2: cysteine-rich secretory protein LCCL domain containing 2	NM_030209			1036.68	936.53	1733.82	1581.12	1.68431
10342257					31.61	43.57	56.36	66.97	1.68306
10341067					155.66	148.61	263.34	248.33	1.68253
10361507					6.41	1.84	1.62	8	1.68226
10418171	Zcchc24: zinc finger, CCHC domain containing 24	NM_001101433			1789.75	1741.92	2755.87	3181.77	1.68156
10472400	Scn2a1: sodium channel, voltage-gated, type II, alpha 1	NM_001099298			504.86	502.83	919.47	774.78	1.68133
10436209	Cblb: Casitas B-lineage lymphoma b	NM_001033238			2528.36	2701.64	4031.93	4750.63	1.68111
10354432	Myo1b: myosin IB	NM_010863			854.41	792.13	1230.12	1533.52	1.68086
10546430	Adamts9: a disintegrin-like and metallopeptidase (reprolysin type) with thrombospondin type 1 motif, 9	NM_175314			1842.33	1979.46	3403.32	3011.99	1.68078
10492699	Ctso: cathepsin O	NM_177662			648.24	643.44	1086.03	1084.59	1.68049
10340019					24.71	32.66	68.04	26.5	1.68016
10502552	Clca1: chloride channel calcium activated 1	NM_009899			199.63	211.56	324.72	365.32	1.67957
10340266					7.58	55.64	37.16	7.65	1.67924
10454235	Asxl3: additional sex combs like 3 (Drosophila)	ENSMUST00000062608			933.07	1139.5	1419.14	2026.21	1.67901
10339450					158.58	60.73	173.55	121.34	1.67883
10475532	Sqrdl: sulfide quinone reductase-like (yeast)	NM_021507			1034.74	897.16	1696.28	1529.09	1.67804
10344177					126.79	235.18	347.57	205.23	1.67763
10574220	Cx3cl1: chemokine (C-X3-C motif) ligand 1	NM_009142			2222.7	2084.92	3857.04	3362.12	1.67762
10536898	Irf5: interferon regulatory factor 5	NM_012057			720.38	666.39	1225.98	1096.23	1.67709
10483249	Galnt3: UDP-N-acetyl-alpha-D-galactosamine:polypeptide N-acetylgalactosaminyltransferase 3	NM_015736			1473.91	1647.32	2397.93	2818.03	1.6763
10394778	Hpcal1: hippocalcin-like 1	NM_016677			982.82	1022.39	1607.8	1749.01	1.6747
10340373					190.3	213.45	339.78	333.92	1.67411
10608551					137.85	526.46	541.87	189.28	1.67319
10591192	Olfr847: olfactory receptor 847	NM_146525			75.4	66.33	126.43	109.63	1.67241
10548038	Ntf3: neurotrophin 3	NM_008742			372.76	354.83	694.23	521.08	1.67134
10354506	2210010L05Rik: RIKEN cDNA 2210010L05 gene	NM_133829			824.01	670.69	1276.81	1193.68	1.67041
10466800	Pgm5: phosphoglucomutase 5	NM_175013			584.22	660.37	839.21	1228.99	1.668
10342832					31.93	20.48	38.27	44.96	1.66765
10345791	Il1rl1: interleukin 1 receptor-like 1	NM_001025602			1249.32	1674.85	2000.07	2772.97	1.66759
10340626					43.33	72.18	106.81	73.79	1.66752
10431393	Mapk12: mitogen-activated protein kinase 12	NM_013871			1107.71	1084.82	1804	1850.23	1.66685
10418921	Sncg: synuclein, gamma	NM_011430			6383.71	6449.3	10671.1	10718.3	1.66679
10340396					227.58	215.35	425.89	311.74	1.66661
10544997	V1rc16: vomeronasal 1 receptor, C16	NM_134171			63.13	51.5	101.35	87.72	1.66655
10420846	Fzd3: frizzled homolog 3 (Drosophila)	NM_021458			603.66	625.04	1054.51	992.47	1.66648
10451932	S3-12: plasma membrane associated protein, S3-12	NM_020568			1461.06	1220.04	2266.24	2165.21	1.66631
10355706	Ihh: Indian hedgehog	NM_010544			2246.81	2208.45	3331.72	4089.04	1.66574
10339376					66.77	77.56	108.49	130.54	1.66544
10591853	Tbx20: T-box 20	NM_194263			169.44	194.84	297.47	306.26	1.66542
10440143	Olfr178: olfactory receptor 178	NM_146997			33.63	49.81	63.81	69.84	1.66433
10339258					17.45	26.71	26.19	44.07	1.66421
10372171					44.38	48.44	79.64	74.52	1.66403
10359624	Prrx1: paired related homeobox 1	NM_175686			9877.71	9999.23	16887.6	16186.6	1.66401
10604656	Xlr: X-linked lymphocyte-regulated complex	NM_011725			250.79	291.06	487.79	408.63	1.66356
10399505	Greb1: gene regulated by estrogen in breast cancer protein	NM_015764			433.19	456.82	821.47	657.43	1.66284
10340264					101.16	194.8	225.83	216.84	1.66209
10372988	Slc16a7: solute carrier family 16 (monocarboxylic acid transporters), member 7	NM_011391			580.67	577.46	965.07	959.57	1.66186
10488378	Thbd: thrombomodulin	NM_009378			1106.33	1028.64	1696.06	1845.22	1.6609
10343403					135.59	38.19	61.99	135.9	1.6603
10484389	Tfpi: tissue factor pathway inhibitor	NM_011576			1205.24	949.67	1579.61	1947.86	1.6603
10344293					1	1	1	2.32	1.66
10564631	Slco3a1: solute carrier organic anion transporter family, member 3a1	NM_023908			1826.9	1727.54	2940.22	2954.28	1.65965
10342542					35.77	49.31	38.73	98.8	1.65848
10397649					59.8	56.4	132.89	59.62	1.65813
10341366					5	28.36	2.44	25.75	1.658
10603809	OTTMUSG00000017540: predicted gene, OTTMUSG00000017540	ENSMUST00000101675			104.39	62.35	152.3	106.54	1.65774
10458555	Spry4: sprouty homolog 4 (Drosophila)	NM_011898			1107.86	1056.88	1954	1631.38	1.65718
10489422	Kcns1: K+ voltage-gated channel, subfamily S, 1	NM_008435			4112.7	3704.82	6605.42	6305.69	1.65607
10340861					136.53	121.88	207.42	219.05	1.65568
10484261	Cerkl: ceramide kinase-like	NM_001048176			228.82	259.17	414.18	390.49	1.65535
10598555	Ssxb5: synovial sarcoma, X member B, breakpoint 5	NM_199319			42.81	34.09	55.76	69.78	1.65377
10464287	1700011F14Rik: RIKEN cDNA 1700011F14 gene	NM_029372			102.61	67.73	102.27	167.54	1.65327
10349138	Serpinb11: serine (or cysteine) peptidase inhibitor, clade B (ovalbumin), member 11	NM_025867			61.51	69.36	116.63	98.95	1.65323
10431974	Rapgef3: Rap guanine nucleotide exchange factor (GEF) 3	NM_144850			599.25	629.14	956.2	1073.25	1.6531
10607401					7.88	6.47	17.72	5.77	1.65289
10506488	Ppap2b: phosphatidic acid phosphatase type 2B	NM_080555			5870.88	5566.94	9929.66	8960.63	1.65273
10467380	Cyp2c67: cytochrome P450, family 2, subfamily c, polypeptide 67	NM_001024719			54.79	36.03	70.56	73.1	1.65231
10342925					58.99	88.2	138.52	95.07	1.65206
10341044					45.6	68.52	117.83	63.08	1.65189
10341419					14.73	4.3	1	20.99	1.65171
10539517	Dysf: dysferlin	NM_021469			918.51	986.68	1444.78	1697.45	1.65141
10498647	B3galnt1: UDP-GalNAc:betaGlcNAc beta 1,3-galactosaminyltransferase, polypeptide 1	NM_020026			1242.51	1147.98	1957.77	1981.95	1.65066
10340347					1	1	2.3	1	1.65
10343852					68.92	37.73	95.77	65.1	1.64947
10514939	Podn: podocan	NM_172874			1317.57	1443.43	2231.31	2312.24	1.64904
10343274					63.54	71.42	111.32	110.33	1.64796
10589654	Als2cl: ALS2 C-terminal like	NM_146228			1403.61	1514.03	2292.93	2508.08	1.64787
10433887	Pkp2: plakophilin 2	NM_026163			425.46	357.19	678.09	601.32	1.64725
10526853	BC004044: cDNA sequence BC004044	NM_030565			1896.44	2055.28	3136.79	3361.6	1.64711
10429968					6651.7	6458.02	13541.5	8046.44	1.64707
10608606					185.54	718.86	736.54	234.8	1.64661
10444229	H2-DMa: histocompatibility 2, class II, locus DMa	NM_010386			2837.15	2160.17	4820.19	3251.78	1.64546
10343455					69	15	19	62	1.64348
10555205	Gdpd5: glycerophosphodiester phosphodiesterase domain containing 5	NM_201352			962.82	953.33	1617.3	1531.73	1.64346
10436519	Robo1: roundabout homolog 1 (Drosophila)	NM_019413			2489.28	2305.28	3950.66	3916.92	1.64336
10477920	Myl9: myosin, light polypeptide 9, regulatory	BC049974			1888.93	2093.61	3158.32	3367.74	1.64301
10514340	Cdkn2a: cyclin-dependent kinase inhibitor 2A	NM_001040654			627.4	674.53	1066.42	1069.5	1.64273
10339992					10.98	53.15	7.71	52.08	1.64257
10343378					58.25	68.64	116.68	90.31	1.64227
10546454	Adamts9: a disintegrin-like and metallopeptidase (reprolysin type) with thrombospondin type 1 motif, 9	NM_175314			1151.71	1031.17	1935.21	1636.34	1.64117
10574098					864.26	796.99	1389.98	1331.72	1.64104
10532085	Tgfbr3: transforming growth factor, beta receptor III	NM_011578			4496.06	4192.1	7653.87	6583.15	1.64068
10442283	ENSMUSG00000046088: predicted gene, ENSMUSG00000046088	ENSMUST00000055305			33.97	34.51	38.94	73.38	1.64029
10360970					29.34	35	60.31	44.33	1.63904
10592176	D730048I06Rik: RIKEN cDNA D730048I06 gene	NM_026593			114.8	158.05	272.25	163.67	1.63883
10484203	2610301F02Rik: RIKEN cDNA 2610301F02 gene	ENSMUST00000049544			327.08	400.8	510.94	669.45	1.63849
10372796	Hmga2: high mobility group AT-hook 2	NM_010441			7087.25	5897.28	10758.7	10326.1	1.6376
10366653	Wif1: Wnt inhibitory factor 1	NM_011915			2540.11	2949.74	3991.45	4944.39	1.63682
10340070					23.92	16.21	22.52	40.73	1.63654
10379338					4.88	8.36	14.75	5.42	1.63647
10580577	Irx3: Iroquois related homeobox 3 (Drosophila)	NM_008393			1323	1493.11	2095.42	2495.87	1.63634
10564614					19.49	47.26	45.57	44.7	1.63542
10471474	Ak1: adenylate kinase 1	NM_021515			6836.9	6874.56	11735.1	10667.1	1.63384
10421046	Dock5: dedicator of cytokinesis 5	NM_177780			1102.59	982.9	1678.17	1715.92	1.63286
10503259	Trp53inp1: transformation related protein 53 inducible nuclear protein 1	NM_021897			5710.74	5418.33	9187.04	8971.06	1.63272
10456699	Acaa2: acetyl-Coenzyme A acyltransferase 2 (mitochondrial 3-oxoacyl-Coenzyme A thiolase)	NM_177470			2521.6	2387.54	4136.65	3864.83	1.63113
10339909					13.51	49.83	39.72	29.62	1.63101
10593460	4833427G06Rik: RIKEN cDNA 4833427G06 gene	BC048587			435.4	349.6	609.57	655.42	1.63094
10471655	Gsn: gelsolin	NM_146120			4543.48	4915.61	7732.79	7666.96	1.63056
10342038					126.57	79.11	174.71	142.78	1.63042
10338189					182.81	234.62	404.36	265.13	1.62893
10339669					26.6	18.54	56.5	14.66	1.62834
10502565	Clca2: chloride channel calcium activated 2	NM_030601			301.56	293.07	508.88	458.94	1.62793
10559248	Tspan32: tetraspanin 32	NM_020286			705.17	699.65	1206.55	1080.27	1.62786
10398378					1647.46	1464.11	2968.93	2077.23	1.62739
10603182	Arhgap6: Rho GTPase activating protein 6	NM_009707			846.18	854.26	1439.62	1327.48	1.62732
10342858					41.24	27.91	72.23	36	1.62555
10389143	Slfn8: schlafen 8	NM_181545			469.75	521.04	698.36	907.84	1.62549
10338413					143.11	113.01	242.6	167.93	1.62533
10542267	5530400C23Rik: RIKEN cDNA 5530400C23 gene	ENSMUST00000048459			101.93	131.48	205.68	167.47	1.62473
10341522					86.16	147.92	215.42	138.38	1.62454
10573779	Nkd1: naked cuticle 1 homolog (Drosophila)	NM_027280			2672.33	2699.18	4312.87	4410.24	1.624
10514338					516.23	482.99	931.87	688.51	1.62344
10608277	LOC100040187: mCG1037230	XM_001473625			175.88	645.93	686.13	210.97	1.62237
10608501	LOC100040187: mCG1037230	XM_001473625			175.88	645.93	686.13	210.97	1.62237
10408557	Serpinb1a: serine (or cysteine) peptidase inhibitor, clade B, member 1a	NM_025429			165.15	216.44	289.11	318.72	1.62219
10479950	Cugbp2: CUG triplet repeat, RNA binding protein 2	NM_001110231			416.38	418.73	650.81	703.78	1.62206
10496592	Gbp2: guanylate binding protein 2	NM_010260			343.99	369.83	463.28	692.95	1.6219
10608382					179.34	601.18	667.32	228.65	1.62157
10340900					72.15	128.84	147.69	152.18	1.62092
10550274	Meis3: Meis homeobox 3	NM_008627			1029.8	1001.52	1680.14	1611.58	1.6208
10472050	Tnfaip6: tumor necrosis factor alpha induced protein 6	NM_009398			437.95	846.02	744.83	1125.73	1.62055
10398665	Tnfaip2: tumor necrosis factor, alpha-induced protein 2	NM_009396			1348.27	1561.57	2293.95	2395.74	1.62037
10548940	Lmo3: LIM domain only 3	NM_207222			172.29	187.55	204.98	377.02	1.6203
10536635	A430107O13Rik: RIKEN cDNA A430107O13 gene	BC151018			789.68	828.13	1205.18	1413.31	1.61945
10439895	Alcam: activated leukocyte cell adhesion molecule	NM_009655			969.55	1231.07	1562.85	1948.01	1.61825
10339007					350.46	293.93	483.26	551.45	1.61817
10543785	AB041803: cDNA sequence AB041803	ENSMUST00000115107			746.63	791.03	1311.48	1174.56	1.61812
10341018					14.6	6.02	17.97	9.61	1.61761
10340595					14.63	14.91	35.06	12.7	1.61694
10479852	Camk1d: calcium/calmodulin-dependent protein kinase ID	NM_177343			1476.59	1725.37	2169.26	2974.64	1.61624
10339705					28.84	30.44	7.52	88.2	1.61589
10341929					166.46	197.45	328.08	255.42	1.61513
10455454					15.9	22.93	29.3	31.32	1.61407
10341176					159.57	51.01	129.58	119.9	1.61356
10373179	Gli1: GLI-Kruppel family member GLI1	NM_010296			963.87	971.1	1627.6	1493.48	1.61301
10450038	Angptl4: angiopoietin-like 4	NM_020581			1364.5	1425.99	2043.73	2453.28	1.61233
10456184	Apcdd1: adenomatosis polyposis coli down-regulated 1	NM_133237			2785.17	2412.58	4207.05	4129.68	1.6122
10341234					168.73	265.72	376.79	288.54	1.61176
10391207	Dhx58: DEXH (Asp-Glu-X-His) box polypeptide 58	NM_030150			913.96	933.19	1275.49	1701.34	1.61175
10583992	Igsf9b: immunoglobulin superfamily, member 9B	NM_001129787			1730.45	1599.11	2969.68	2384.4	1.61055
10341361					39.56	42.97	85.4	47.27	1.61029
10429568	Ly6c1: lymphocyte antigen 6 complex, locus C1	NM_010741			1652.48	1720.93	2543.01	2884.93	1.6097
10399005	Crip1: cysteine-rich protein 1 (intestinal)	NM_007763			1833.76	2379.24	3105.01	3562.84	1.60967
10400155	Nova1: neuro-oncological ventral antigen 1	ENSMUST00000066043			234.61	174.97	285.07	360.22	1.60962
10542335	Gprc5a: G protein-coupled receptor, family C, group 5, member A	NM_181444			1633.58	1234.53	2593.84	1932.71	1.60939
10404872	Hsp25-ps1: heat shock protein 25, pseudogene 1	ENSMUST00000054395			340.51	346.89	493.35	612.46	1.60882
10467319	Rbp4: retinol binding protein 4, plasma	NM_011255			7848.26	9536.24	12981.8	14701.5	1.60757
10544875	Scrn1: secernin 1	NM_027268			1200.07	1228.07	1830.52	2070.29	1.60671
10342781					46.04	143.85	105.1	119	1.60634
10398418					558.03	679.48	1147.78	820.61	1.60607
10503021					4.38	1	4.23	1	1.60602
10447921					56.27	33.99	45.38	90.63	1.60464
10380260	Trim25: tripartite motif-containing 25	NM_009546			2350.49	2282.86	3479.18	3953.09	1.60442
10360382	Ifi204: interferon activated gene 204	NM_008329			2717.48	2998.99	4131.18	5017.79	1.60435
10490502	Tcfl5: transcription factor-like 5 (basic helix-loop-helix)	NM_178254			972.45	906.6	1473.43	1536.93	1.60403
10419082	5730469M10Rik: RIKEN cDNA 5730469M10 gene	BC056635			3033.89	3015.88	5468.42	4234.95	1.60394
10583380	Olfr832: olfactory receptor 832	NM_001011824			82.03	52.95	105.28	101.13	1.60362
10587554	Tpbg: trophoblast glycoprotein	NM_011627			1363.13	1523.58	2059.96	2554.43	1.60345
10565958	P2ry6: pyrimidinergic receptor P2Y, G-protein coupled, 6	NM_183168			1522.97	1679.33	2694.4	2428.04	1.60344
10435271	Heg1: HEG homolog 1 (zebrafish)	NM_175256			1877.76	1946.87	2892.06	3236.71	1.60297
10339564					190.09	198.49	278.89	343.7	1.60297
10444268	Tap2: transporter 2, ATP-binding cassette, sub-family B (MDR/TAP)	NM_011530			667.08	706.24	1013.66	1185.59	1.60271
10453272	Zfp36l2: zinc finger protein 36, C3H type-like 2	NM_001001806			7687.35	7757.98	11681	13072.6	1.6027
10499899	Sprr1a: small proline-rich protein 1A	NM_009264			693.08	602.31	795.67	1269.89	1.60241
10395466	Dock4: dedicator of cytokinesis 4	NM_172803			589.79	688.59	1020.39	1015.51	1.60213
10383206	LOC672511: hypothetical LOC672511	ENSMUST00000093902			933.01	1186.25	1564.61	1780.45	1.60127
10341702					31.62	14.04	43.16	19.1	1.60087
10339618					561.58	465.62	579.88	1049.02	1.59973
10338960					52.89	27.27	68.43	46.68	1.59938
10474223	Cd59b: CD59b antigen	NM_181858			421.1	440.82	769.32	608.49	1.59937
10338886					141.32	202.58	221.3	311.23	1.59925
10341124					176.41	229.71	364.24	274.02	1.59915
10471721	Ptgs1: prostaglandin-endoperoxide synthase 1	NM_008969			3162.49	3183.97	5106.94	5039.98	1.59885
10338932					190.01	131.61	150.96	346.3	1.59883
10498657					16.86	35.06	41.67	31.13	1.59859
10451763	Satb1: special AT-rich sequence binding protein 1	NM_009122			630.06	617.01	1058.67	932.64	1.59697
10511877					57.87	76.6	113.16	97.38	1.59668
10342274					187.35	213.37	375.35	261.76	1.59665
10403069	LOC546230: similar to Ig heavy chain V region 102 precursor	ENSMUST00000103543			35.47	39.39	52.7	66.48	1.59642
10343685					84.76	126.56	201.03	122.9	1.59531
10338620					351.19	330.65	623.81	462.8	1.59509
10408136					25.25	34.17	32.14	60.5	1.59502
10405343	Tspan17: tetraspanin 17	NM_028841			1491.56	1397.4	2143.02	2459.54	1.59485
10339006					20.2	87.87	63.43	41.32	1.59444
10340323					59.32	69.08	97.28	106.19	1.59387
10490632	BC006779: cDNA sequence BC006779	NM_183162			1789.18	1870.73	2786.94	3042.63	1.59361
10608474					191.46	732.88	755.16	211.96	1.59273
10342772					257.29	256.38	346.03	472.04	1.5926
10429691	AA409316: expressed sequence AA409316	BC117947			1733.72	1855.34	3020.16	2686.58	1.59187
10427286	Hoxc9: homeo box C9	NM_008272			1399.31	1191.7	2177.44	1919.61	1.59147
10556381	Mical2: microtubule associated monoxygenase, calponin and LIM domain containing 2	NM_177282			946.31	977.45	1580.75	1480.01	1.59145
10338083					21.8	17.44	52.41	9.26	1.59126
10384231					39.71	22.66	36.8	54.98	1.59039
10543772	Klf14: Kruppel-like factor 14	DQ534758			5107.67	5224.49	8911.01	7518.89	1.59037
10536483	Tes: testis derived transcript	NM_207176			747.07	792.42	1239.53	1205.89	1.58984
10408898					363.52	279.39	506.81	497.48	1.58932
10397275					822.58	1086.78	1457.25	1516.44	1.58783
10603814	Slc9a7: solute carrier family 9 (sodium/hydrogen exchanger), member 7	NM_177353			180.33	192.7	272.51	319.06	1.5876
10586844	Adam10: a disintegrin and metallopeptidase domain 10	NM_007399			2851.15	2658.35	4541.05	4193.55	1.58731
10338080					85.68	31.22	44.16	101.04	1.58639
10339113					58.25	85.43	119	100.76	1.58628
10338243					149.22	130.53	87.42	354.35	1.58624
10565456	Prss23: protease, serine, 23	NM_029614			3709.04	3931.77	6066.33	6038.55	1.58559
10341090					98.82	69.48	135.06	123.68	1.58556
10341635					97.49	76.07	135.59	135.33	1.5851
10554789	Ctsc: cathepsin C	NM_009982			594.64	616.69	781.11	1138.09	1.5849
10608506	LOC385536: similar to Spindlin-like protein 2 (SPIN-2)	XM_913133			198.25	875.17	767.66	256.96	1.58477
10538575					73.75	75.33	101.78	134.44	1.5847
10368175	Pde7b: phosphodiesterase 7B	NM_013875			821.74	878.67	1498.33	1192.37	1.58416
10341123					58.15	59.76	82.51	104.24	1.58413
10485643	AI314831: expressed sequence AI314831	NR_015462			519.92	604.73	509.82	1261.38	1.5839
10342189					91.63	39.75	88.71	86.91	1.58368
10404000	V1ri4: vomeronasal 1 receptor, I4	NM_134221			99.57	55.54	111.81	113.94	1.58297
10603000	Rai2: retinoic acid induced 2	NM_198409			165.38	194.86	286.26	280.12	1.58283
10464370	Slc18a2: solute carrier family 18 (vesicular monoamine), member 2	NM_172523			269.54	510.54	577.64	538.79	1.58219
10343620					49.4	47.58	122.75	30.61	1.58191
10342485					76.3	52.41	114.79	81.7	1.58108
10566333	9230105E10Rik: RIKEN cDNA 9230105E10 gene	NM_175677			401.49	332.02	536.69	612.62	1.58105
10594802	B230380D07Rik: RIKEN cDNA B230380D07 gene	NM_172772			439.57	435.2	726.2	656.79	1.58102
10407281	Esm1: endothelial cell-specific molecule 1	NM_023612			381.3	368.81	601.9	582.83	1.57985
10341825					373.65	394.83	591.95	620.81	1.57933
10338572					47.85	60.24	113.92	54.5	1.57889
10536444	Foxp2: forkhead box P2	NM_053242			2137.33	2603.65	3289.14	4120.35	1.57813
10601459	Pou3f4: POU domain, class 3, transcription factor 4	NM_008901			874.35	734.01	1240.4	1277.24	1.57736
10608377	LOC382133: similar to RIKEN cDNA 1700029H17	BC089466			196	824.22	756.62	241.55	1.57594
10496373	Ddit4l: DNA-damage-inducible transcript 4-like	NM_030143			2575.51	2556.61	3968.23	4119.13	1.57585
10495869	Tram1l1: translocation associated membrane protein 1-like 1	NM_146140			1108.15	957.99	1702.6	1535.94	1.57576
10415319	Irf9: interferon regulatory factor 9	NM_008394			4867.97	4774.31	7231.96	7958.91	1.57559
10529977	Ppargc1a: peroxisome proliferative activated receptor, gamma, coactivator 1 alpha	ENSMUST00000053488			260.72	216.05	411.64	332.94	1.57555
10504574					32.6	48.58	48.73	74.09	1.57392
10343820					68.51	147.8	164.74	129.96	1.57387
10338893					332.44	322.82	617.75	413.13	1.57358
10608426					196.58	729.6	757.55	216.88	1.57312
10451372	Ptk7: PTK7 protein tyrosine kinase 7	NM_175168			2981.05	2812.1	4447.35	4657.74	1.57304
10543017	Pdk4: pyruvate dehydrogenase kinase, isoenzyme 4	NM_013743			1059.79	972.55	1599.6	1591.28	1.57295
10383196	LOC672511: hypothetical LOC672511	ENSMUST00000093902			1459.79	1749.06	2315.66	2690.64	1.57294
10475324	Ckmt1: creatine kinase, mitochondrial 1, ubiquitous	NM_009897			746.11	685.21	1120.34	1126.67	1.57273
10491732	Fat4: FAT tumor suppressor homolog 4 (Drosophila)	NM_183221			1142.71	1344.79	1811.98	2074.06	1.57261
10342806					364.53	359.85	569.98	568.9	1.57228
10338435					4.09	2.61	1	9.02	1.57224
10558410	Ptpre: protein tyrosine phosphatase, receptor type, E	NM_011212			619.25	549.03	921.83	907.87	1.57183
10385479					1128.4	1051.88	1673.91	1747.83	1.57134
10551872	AI428936: expressed sequence AI428936	NM_153577			1441.79	1314.22	2236.13	2084.13	1.57094
10427277	Hoxc11: homeo box C11	NM_001024842			350.39	740.92	979.64	514.9	1.57063
10374366	Egfr: epidermal growth factor receptor	NM_207655			1703.66	1760.12	2638.68	2799.77	1.57051
10398374	AF357341: expressed sequence AF357341	AF357341			472.66	438.86	744.68	684.85	1.57045
10374448					76.82	84.41	144.57	108.07	1.57043
10608073	Rbmy1a1: RNA binding motif protein, Y chromosome, family 1, member A1	NM_011253			45.8	108.66	135.4	66.97	1.57024
10409464	Dbn1: drebrin 1	NM_019813			2103.36	2175.08	3161.38	3554.32	1.5701
10608583					195.09	721.02	747.26	217.02	1.57003
10339082					321.96	276.59	442.16	491.55	1.56897
10457323	Mkx: mohawk homeobox	NM_177595			749.14	789.55	1088.61	1323.77	1.5689
10553324	Tmem86a: transmembrane protein 86A	NM_026436			1079.09	1046.68	1760.94	1568.73	1.5667
10381408	Ifi35: interferon-induced protein 35	NM_027320			1924.76	1908.63	2738.73	3265.66	1.56637
10340671					34.97	26.92	76.33	18.9	1.56518
10348424	Sh3bp4: SH3-domain binding protein 4	NM_133816			2761.45	2757.02	4006.4	4630.54	1.5651
10339081					34.22	69.05	106.98	36.23	1.56475
10364428	Olfr57: olfactory receptor 57	NM_147041			111.33	62.17	158.8	90.6	1.56294
10566723	Lmo1: LIM domain only 1	NM_057173			1017.21	990.8	1776.08	1361.21	1.56266
10608567	Srsy: serine-rich, secreted, Y-linked	EU052291			193.46	721.7	738.2	215	1.56197
10446928	Ltbp1: latent transforming growth factor beta binding protein 1	NM_019919			7256.66	7387.51	11752.6	11118.7	1.56193
10362314	Ptprk: protein tyrosine phosphatase, receptor type, K	NM_008983			1517.64	1661.07	2431.9	2522.45	1.56178
10340987					74.85	122	129.74	159.82	1.56049
10604877					13.58	4.71	15.34	6.48	1.55987
10509030	Runx3: runt related transcription factor 3	NM_019732			4528.17	4881.69	6936.69	7718.49	1.55963
10608327	LOC382133: similar to RIKEN cDNA 1700029H17	BC089466			195.36	798.32	738.03	241.01	1.55946
10339120					112.54	115.91	157.11	198.88	1.55862
10463343	ENSMUSG00000074828: predicted gene, ENSMUSG00000074828	ENSMUST00000099413			55.01	40.18	87.98	56.77	1.55847
10341807					177.7	143.63	225.9	269.06	1.55786
10455721	Sncaip: synuclein, alpha interacting protein (synphilin)	NM_026408			341.22	355.56	539.32	545.64	1.55777
10338293					339.15	345.9	591.37	475.14	1.55699
10423109	Adamts12: a disintegrin-like and metallopeptidase (reprolysin type) with thrombospondin type 1 motif, 12	NM_175501			1497.94	1523.8	2273.41	2430.65	1.55685
10548450	Klra5: killer cell lectin-like receptor, subfamily A, member 5	NM_008463			17.37	43.93	50.71	26.8	1.55667
10352131					45.84	56.55	54.8	102.83	1.55654
10340734					60.82	35.02	34.76	103.54	1.55577
10342046					117.65	80.85	136.48	161.65	1.55537
10339054					58.72	39.15	95.49	50.64	1.55529
10342055					62.8	42.11	95.46	61.35	1.5552
10514347	Cdkn2b: cyclin-dependent kinase inhibitor 2B (p15, inhibits CDK4)	NM_007670			1061.39	1173.82	1756.65	1710.65	1.55515
10509441	Ece1: endothelin converting enzyme 1	NM_199307			2447.59	2388.25	3839.38	3678.22	1.55479
10506225	Cachd1: cache domain containing 1	NM_198037			2294.13	2215.45	3470.14	3538.39	1.55462
10505489	Pappa: pregnancy-associated plasma protein A	NM_021362			3784.84	3841.02	6777.25	5075.66	1.55439
10453797	AK220484: cDNA sequence AK220484	NM_001083628			476.88	589.37	830.29	808.5	1.55427
10341106					35.99	101.76	79.79	85.45	1.55377
10473616	Olfr1204: olfactory receptor 1204	NM_146463			95.78	126.6	187.66	151.15	1.5534
10401831	EG435337: predicted gene, EG435337	NM_001013824			125.86	51.67	142.12	85.44	1.55304
10597258	Tmie: transmembrane inner ear	NM_146260			690.7	769.54	1094.22	1166.74	1.55287
10367440	Itga7: integrin alpha 7	NM_008398			656.96	724.82	989.4	1150.42	1.55234
10607244	EG546387: predicted gene, EG546387	BC083100			79.92	37.68	56.48	102.51	1.55221
10550820	V1rd13: vomeronasal 1 receptor, D13	NM_206868			115.87	100.01	153.91	179.31	1.55192
10342428					169.46	207.18	323.97	254.51	1.55146
10491970	Lhfp: lipoma HMGIC fusion partner	NM_175386			3721.96	4211.02	5273.02	6982.88	1.55082
10339996					526.35	520.79	588.17	1035.49	1.55061
10498018	Pcdh18: protocadherin 18	NM_130448			726.35	832.07	1027.93	1377.31	1.55052
10447082	1700038P13Rik: RIKEN cDNA 1700038P13 gene	ENSMUST00000066194			395.78	358.1	609.91	555.94	1.55034
10343939					183.7	12.35	4.74	67.02	1.55029
10343307					447.53	913.18	992.79	869.62	1.55025
10341598					36.77	37.81	63.43	52.15	1.55005
10339488					320.06	279.61	545.16	379.63	1.54921
10366346	Phlda1: pleckstrin homology-like domain, family A, member 1	NM_009344			2949.54	2997.23	4340.86	4870.39	1.54905
10416406	Htr2a: 5-hydroxytryptamine (serotonin) receptor 2A	NM_172812			780.41	849.84	1272.68	1247.99	1.549
10398366					6707.21	6343.12	11016	9176.33	1.54847
10342279					220.06	205.07	363.2	294.19	1.54825
10342935					154.14	121.87	195.6	225.89	1.54825
10421186	ENSMUSG00000056640: predicted gene, ENSMUSG00000056640	ENSMUST00000070887			135.03	182.14	279.67	200.49	1.54804
10524308					55.39	24.24	50.39	53.98	1.54749
10448136					10.78	14.78	19.21	19.35	1.54648
10340007					294.33	496.66	606.98	536.18	1.54641
10484811	Olfr1232: olfactory receptor 1232	NM_146323			42.15	71.88	97.5	66.85	1.5464
10344482					15.34	12.81	16.32	26.85	1.54606
10533725	Gpr81: G protein-coupled receptor 81	NM_175520			444.32	406.84	661.5	651.7	1.54583
10576051	Foxc2: forkhead box C2	NM_013519			3416.2	3328.49	5162.92	5255.47	1.54494
10588263	Slco2a1: solute carrier organic anion transporter family, member 2a1	NM_033314			3125.36	2259.59	4161.61	3942.51	1.54489
10342403					238.84	156.52	296.75	287.46	1.54463
10339612					13.77	62.15	37.8	31.84	1.54447
10471757	Olfr50: olfactory receptor 50	NM_146946			69.26	86.22	116.3	120.97	1.54443
10527012	Lfng: LFNG O-fucosylpeptide 3-beta-N-acetylglucosaminyltransferase	NM_008494			1034.89	1075.49	1700.4	1557.64	1.54439
10340443					958	1193	1749	1533	1.54423
10564665					114.26	99.87	172.15	156.97	1.54398
10547100	Plxnd1: plexin D1	NM_026376			2691.04	2469.31	4008.15	3943.27	1.54372
10341117					389.47	311.79	560.95	508.02	1.54329
10341625					605.34	623.28	1002.02	892.12	1.54201
10587878					60.84	40.32	85.9	63.67	1.542
10442030	EG665085: predicted gene, EG665085	XR_032712			169.75	138.14	241.04	228.52	1.54134
10497265	Fabp4: fatty acid binding protein 4, adipocyte	NM_024406			1452.48	1383.82	1972.93	2395.25	1.541
10533050	Hspb8: heat shock protein 8	NM_030704			3948.73	3960.49	6450.9	5737.13	1.54099
10588452					40	50.17	67.49	69.66	1.54061
10608368	LOC382133: similar to RIKEN cDNA 1700029H17	BC089466			201.91	730.44	728.91	245.85	1.54054
10343506					697	451	880	807	1.54024
10342694					116.26	126.38	230.4	142.56	1.53977
10514185					252.37	301.72	418.02	428.16	1.53936
10428698	Sntb1: syntrophin, basic 1	NM_016667			628.53	606.88	873.68	1027.43	1.53932
10341229					167.82	216.23	257.68	323.79	1.53849
10583396	Olfr849: olfactory receptor 849	NM_146527			211.4	306.77	348.8	421.08	1.53786
10343076					72.44	129.65	148.85	136.98	1.53759
10532784	Svop: SV2 related protein	NM_026805			527.58	499.28	807.39	770.27	1.53756
10502042	Alpk1: alpha-kinase 1	ENSMUST00000029662			564.61	528.77	776.3	902.98	1.53751
10587350	OTTMUSG00000019690: predicted gene, OTTMUSG00000019690	ENSMUST00000113367			208.34	212.04	293.92	352.3	1.53735
10525158	Oas1b: 2'-5' oligoadenylate synthetase 1B	NR_003507			610.89	603.8	877.26	989.87	1.53718
10375402	Adam19: a disintegrin and metallopeptidase domain 19 (meltrin beta)	NM_009616			1191.33	1106.64	1814.59	1712.91	1.53714
10495316	Psrc1: proline/serine-rich coiled-coil 1	NM_019976			5986.51	5706.33	9326.09	8635.04	1.53696
10608596					152.85	510.06	532.65	190.35	1.5369
10437224	Mx2: myxovirus (influenza virus) resistance 2	NR_003508			195.35	280.67	357.15	350.93	1.53687
10607403	Kctd12b: potassium channel tetramerisation domain containing 12b	NM_175429			435.1	448.44	595.85	761.45	1.53656
10541260	Cecr2: cat eye syndrome chromosome region, candidate 2 homolog (human)	NM_001128151			313.3	273.26	440.38	456.68	1.53652
10434291	B3gnt5: UDP-GlcNAc:betaGal beta-1,3-N-acetylglucosaminyltransferase 5	NM_054052			827.48	666.63	1124.39	1144.69	1.53649
10592447					88.83	110.59	160.22	142.53	1.53645
10608477	Ssty2: spermiogenesis specific transcript on the Y 2	L04850			192.58	784.89	713.84	236.52	1.53643
10341129					147.9	119.5	179.94	226.25	1.53637
10360187	Vangl2: vang-like 2 (van gogh, Drosophila)	NM_033509			1426.68	1538.64	1918.99	2630.26	1.53634
10343599					307.22	299.44	561.93	369.95	1.53634
10468889					49.83	41.7	58.09	81.42	1.53632
10339803					107.95	228.86	247.45	203.31	1.53631
10344121					32.02	33.36	51.96	48.43	1.53613
10343185					180.92	207.94	294.3	300.1	1.53599
10501104	Slc6a17: solute carrier family 6 (neurotransmitter transporter), member 17	NM_172271			1487.06	1954.09	2135.67	3051.98	1.53582
10380289	Mmd: monocyte to macrophage differentiation-associated	NM_026178			1055.51	868.1	1504.73	1421.44	1.53576
10344372					67.01	105.61	100.34	151.48	1.53559
10339628					192.25	161.94	246.31	293.45	1.53517
10340312					285.13	210.47	421.21	322.08	1.5346
10342351					112.8	80.3	122.18	165.75	1.53456
10529485	Htra3: HtrA serine peptidase 3	NM_030127			4028.45	4311.74	6185.13	6596.98	1.53436
10343164					120.18	191.19	234.53	217.75	1.53224
10472398	Scn2a1: sodium channel, voltage-gated, type II, alpha 1	NM_001099298			773.81	781.55	1268.8	1114.22	1.53217
10605181	Renbp: renin binding protein	NM_023132			1755.26	1562.82	2755.36	2310.72	1.53196
10490384	Lama5: laminin, alpha 5	NM_001081171			677.4	656.14	1090.1	952.26	1.53192
10606174	Nap1l2: nucleosome assembly protein 1-like 2	NM_008671			173.71	148.36	261.13	229.18	1.53186
10339009					220.5	202.92	299.86	347.6	1.53176
10608531					217.17	680.2	760.3	248.17	1.53157
10347277	Igfbp2: insulin-like growth factor binding protein 2	NM_008342			769.36	744.97	1073.65	1244.46	1.53118
10583365	Mbd3l2: methyl-CpG binding domain protein 3-like 2	NM_144934			169.66	263.12	290.93	340.77	1.53103
10341443					655.11	673.78	811.16	1222.63	1.53074
10338613					128.7	90.79	218.32	107.55	1.53032
10448163	Vmn2r110: vomeronasal 2, receptor 110	NM_001104572			126.57	186.97	228.11	233.79	1.52995
10444291	H2-Ab1: histocompatibility 2, class II antigen A, beta 1	NM_207105			718.12	725.95	1148.39	1060.87	1.52993
10341808					146.82	296.02	288.49	312.03	1.52971
10342476					298	327	570	384	1.52969
10338439					222.51	248.04	342.09	375	1.52844
10343162					113.16	238.47	226.57	242.46	1.52792
10510473	Ctnnbip1: catenin beta interacting protein 1	NM_023465			3308	3422.22	5279.75	4995.34	1.52715
10536607					26.7	8.78	2.33	38.03	1.52711
10338079					78.13	67.91	120.85	101.07	1.52706
10457359	Mpp7: membrane protein, palmitoylated 7 (MAGUK p55 subfamily member 7)	NM_001081287			521.66	501.22	681.04	880.05	1.52678
10512067	Ddx58: DEAD (Asp-Glu-Ala-Asp) box polypeptide 58	NM_172689			5309.38	5177.26	7084.86	8922.62	1.52671
10425049	Apol9b: apolipoprotein L 9b	NM_173743			784.69	745.93	976	1359.06	1.52654
10348947	Slco6d1: solute carrier organic anion transporter family, member 6d1	BC113131			75.79	41.94	82.4	82.45	1.52643
10424066					8.5	12.87	19.64	11.6	1.52566
10562251	Scn1b: sodium channel, voltage-gated, type I, beta	NM_011322			3927.21	3782.91	5793.63	5964.66	1.52558
10531304	Cdkl2: cyclin-dependent kinase-like 2 (CDC2-related kinase)	NM_016912			645.54	679.43	1022.98	997.03	1.52557
10355536	Tns1: tensin 1	ENSMUST00000050681			2637.28	2675.93	4184.6	3919.63	1.52538
10584516	Olfr973: olfactory receptor 973	NM_146613			73.07	60.84	83.5	119.01	1.525
10340348					165.76	138.94	277.13	183.91	1.52491
10538802	A930038C07Rik: RIKEN cDNA A930038C07 gene	BC047154			964.31	907.19	1104.64	1746.09	1.52465
10343314					74.58	49.06	89.75	90.72	1.52459
10473511	Olfr1102: olfactory receptor 1102	NM_207154			92.53	72.52	125.4	122.53	1.52456
10398344					1733.31	1352.51	2465.37	2166.75	1.52431
10338775					117.94	50.21	108.3	106.39	1.52404
10594404	Smad3: MAD homolog 3 (Drosophila)	NM_016769			5052.17	4966.62	7354.12	7909.79	1.52364
10342995					151.23	188.6	282.71	228.66	1.5232
10583485	A230050P20Rik: RIKEN cDNA A230050P20 gene	NM_175687			1394.59	1500.58	2148.84	2254.75	1.52305
10340696					258.27	252.04	349.92	427.16	1.52299
10575873	Osgin1: oxidative stress induced growth inhibitor 1	NM_027950			1117.89	863.68	1676.11	1291.77	1.5228
10368720	Slc16a10: solute carrier family 16 (monocarboxylic acid transporters), member 10	NM_001114332			1256.24	1184.68	1755.14	1958.23	1.52261
10339234					886.21	425.89	831.49	920.33	1.52252
10460841	Cdc42bpg: CDC42 binding protein kinase gamma (DMPK-like)	ENSMUST00000025681			1542.47	1386.05	2353.15	2091.98	1.52222
10541683	C1rb: complement component C1rb	NM_001113356			2270.31	2494.46	3985.13	3251.81	1.52221
10339768					293.57	316.31	541.3	385.57	1.52187
10473471					35.55	19.56	57.73	19.07	1.52168
10451061	Runx2: runt related transcription factor 2	NM_009820			5929.81	6682.13	8637.39	10481.3	1.52133
10402783	Ahnak2: AHNAK nucleoprotein 2	BC138468			1090.47	969.77	1496.19	1626.59	1.52096
10358982	Mr1: major histocompatibility complex, class I-related	NM_008209			2133.57	2203.85	3109.7	3485.37	1.5209
10369615	Srgn: serglycin	NM_011157			2579.95	2439.42	4059.61	3566.8	1.52059
10341669					1	73	5	1	1.52055
10586039	Tle3: transducin-like enhancer of split 3, homolog of Drosophila E(spl)	NM_001083927			2477.92	2521.51	3653.1	3947.77	1.52046
10430174	Apol9b: apolipoprotein L 9b	NM_173743			914.41	824.65	1202.37	1434.67	1.52041
10351491	Olfml2b: olfactomedin-like 2B	NM_177068			1264.53	1708.16	1812.24	2605.5	1.51996
10342016					303.78	321.62	457.34	492.41	1.51986
10341692					39.05	12.29	42.47	14.36	1.51985
10427035	Nr4a1: nuclear receptor subfamily 4, group A, member 1	NM_010444			2035.03	1998.46	3125.48	3001.5	1.51915
10548610	Tas2r104: taste receptor, type 2, member 104	NM_207011			82.1	99.35	112.45	160.6	1.51855
10489246	Mafb: v-maf musculoaponeurotic fibrosarcoma oncogene family, protein B (avian)	NM_010658			3450.89	3236.17	4370.15	5772.87	1.51838
10340244					1043.77	1070.11	1529.61	1679.55	1.51837
10547531	Bid: BH3 interacting domain death agonist	NM_007544			1539.41	1712.81	2406.73	2517.31	1.51837
10434302	Klhl24: kelch-like 24 (Drosophila)	NM_029436			2202.78	2264.86	3101.46	3680.43	1.5183
10551236	Nlrp4a: NLR family, pyrin domain containing 4A	NM_172896			123.73	163.95	197.54	230.67	1.51817
10481056	Notch1: Notch gene homolog 1 (Drosophila)	NM_008714			2811.83	3025.11	4307.13	4536.77	1.51719
10390117	Itga3: integrin alpha 3	NM_013565			1307.02	1164.03	1850.73	1882.97	1.51605
10473539	Olfr1125: olfactory receptor 1125	NM_147028			81.14	100.76	151.23	121.2	1.51532
10387659	Nlgn2: neuroligin 2	NM_198862			1759.42	1645.2	2516.21	2635.26	1.51479
10592535	Sorl1: sortilin-related receptor, LDLR class A repeats-containing	NM_011436			938.87	905.98	1508.76	1284.89	1.51478
10443690	Glp1r: glucagon-like peptide 1 receptor	NM_021332			1105.6	1381.69	1752.98	1967.37	1.5144
10502863	Ak5: adenylate kinase 5	NM_001081277			1229.15	1396.89	2154.32	1806.08	1.5143
10342558					156.41	207.08	279.7	260.02	1.51425
10587315	Gsta4: glutathione S-transferase, alpha 4	NM_010357			552.08	442.19	788.07	698.83	1.51396
10400967	Six1: sine oculis-related homeobox 1 homolog (Drosophila)	NM_009189			1202.78	1292.59	1833	1939.91	1.51393
10526410	Hspb1: heat shock protein 1	NM_013560			9038.86	9087.43	13305.1	14121.5	1.5131
10592420	AW551984: expressed sequence AW551984	NM_178737			364.98	378.98	537.13	588.07	1.51298
10608634					1851.77	1337.81	2527.21	2173.11	1.51293
10492826	Fbxw7: F-box and WD-40 domain protein 7, archipelago homolog (Drosophila)	NM_080428			1388.7	1386.89	2273.84	1925.43	1.51293
10341325					1247.35	1516.63	1889.31	2252.62	1.5129
10372648	Lyz2: lysozyme 2	NM_017372			1018.35	990.47	1888.12	1149.45	1.51241
10576911	Efnb2: ephrin B2	NM_010111			1230.43	1287.96	1968.91	1837.63	1.51229
10484205	2610301F02Rik: RIKEN cDNA 2610301F02 gene	ENSMUST00000049544			159.93	220.47	234.3	326.16	1.51163
10447383	Tacstd1: tumor-associated calcium signal transducer 1	NM_008532			928.87	1306.74	1554.4	1727.5	1.51118
10532669	2900026A02Rik: RIKEN cDNA 2900026A02 gene	BC147338			940.13	956.74	1286.16	1580.09	1.51116
10473448					51.25	48.99	86.24	65.09	1.51044
10524234	Galnt9: UDP-N-acetyl-alpha-D-galactosamine:polypeptide N-acetylgalactosaminyltransferase 9	NM_198306			980.91	1065.82	1488.66	1597.24	1.51032
10341069					82.89	83.85	140.4	111.36	1.50995
10341928					200.06	306.62	356.65	374.06	1.50889
10484777	Olfr1216: olfactory receptor 1216	NM_146893			149.83	150.17	193.89	258.74	1.50877
10608625	LOC100040188: similar to spermiogenesis specific transcript on the Y 1	XR_031293			89.71	288.9	287.49	125.63	1.50876
10548295	EG667622: predicted gene, EG667622	ENSMUST00000032517			343.62	384.34	582.25	512.25	1.50824
10414963	OTTMUSG00000015101: predicted gene, OTTMUSG00000015101	ENSMUST00000103660			74.07	125.6	136.16	144.89	1.50801
10584496	Olfr960: olfactory receptor 960	NM_146279			106.89	87.22	144.64	145.04	1.50783
10416126	Ebf2: early B-cell factor 2	NM_010095			549.37	549	834.19	821.82	1.5077
10488862	Ggt7: gamma-glutamyltransferase 7	NM_144786			570.27	636.28	876.62	935.8	1.50666
10343539					137.09	62.43	201.38	57.11	1.50651
10387625	Chrnb1: cholinergic receptor, nicotinic, beta polypeptide 1 (muscle)	NM_009601			836.15	786.43	1286.99	1155.03	1.50644
10604608					363.83	333.88	527.52	521.59	1.50642
10340699					32.12	84.13	108.29	31.77	1.50633
10357986	Ptprv: protein tyrosine phosphatase, receptor type, V	NM_007955			1349.58	1208.26	2353.84	1485.69	1.50568
10408928	Hspb1: heat shock protein 1	NM_013560			9467.75	9452.78	13785.9	14702.3	1.50568
10338822					151.1	191.12	253.1	254.98	1.50524
10449741	Snf1lk: SNF1-like kinase	NM_010831			1314.7	1234.68	1879.91	1953.16	1.50501
10448973					29.32	12.65	37.23	15.97	1.505
10383212	LOC672511: hypothetical LOC672511	ENSMUST00000093902			1733.51	2253.38	2728.1	3167	1.5042
10342141					57.18	175.41	128.91	130.52	1.50402
10339517					149.82	169.58	237.47	240.94	1.50359
10338594					307.55	357.86	568.77	425.95	1.50349
10423363	Ank: progressive ankylosis	NM_020332			10341.8	9291.82	15276.7	14152.8	1.50323
10341952					38.33	44.56	76.43	47.37	1.50203
10452793	Galnt14: UDP-N-acetyl-alpha-D-galactosamine:polypeptide N-acetylgalactosaminyltransferase 14	NM_027864			553.62	526.35	808.8	811.95	1.50169
10455761	Prdm6: PR domain containing 6	NM_001033281			1614.6	1770.81	2482.14	2589.95	1.50142
10400479	Nkx2-9: NK2 transcription factor related, locus 9 (Drosophila)	NM_008701			869.84	792.03	1176.58	1313.1	1.50141
10344455					115.57	146.54	198.1	189.94	1.50141
10343124					159.73	101.4	198.24	174.25	1.50137
10344100					113.48	119.4	164.74	184.61	1.5011
10579958	Il15: interleukin 15	NM_008357			209.8	236.25	318.98	348.02	1.50062
10445071	Zfp57: zinc finger protein 57	NM_001013745			3414.01	3637.85	5530.18	5037.99	1.50015
10608661					1843.85	1246.69	2422.16	2040.86	1.5001
10375173					46.7	84.52	96.11	84.35	1.49984
10343564					248.45	138.25	268.29	264.43	1.49937
10473450	Olfr998: olfactory receptor 998	NM_146436			239.57	275.94	343.49	425.52	1.49921
10404404	Foxf2: forkhead box F2	NM_010225			530.58	566.03	807.14	835.06	1.49909
10541496	Mfap5: microfibrillar associated protein 5	NM_015776			1142.4	1221.33	1604.3	1934.63	1.49885
10378399	Olfr386: olfactory receptor 386	NM_207224			111.3	120.5	166.25	180.6	1.49869
10340172					109.88	128.86	142.74	212.78	1.49862
10577190	Rasa3: RAS p21 protein activator 3	NM_009025			5738.56	5534.52	7830.24	9057.72	1.49857
10552618	Klk1b5: kallikrein 1-related peptidase b5	NM_008456			201.79	264.8	320.26	366.02	1.49816
10578493	Tlr3: toll-like receptor 3	NM_126166			1346.25	1545.06	1780.13	2530.98	1.49814
10540122	Slc6a6: solute carrier family 6 (neurotransmitter transporter, taurine), member 6	NM_009320			8899.56	8383.63	12714.8	13150.1	1.49787
10339900					165	35	72	101	1.49784
10386909	Prr6: proline-rich polypeptide 6	BC147835			3095.74	2974.66	4709.01	4379.14	1.49772
10607012	Col4a6: collagen, type IV, alpha 6	NM_053185			495.65	536.47	759.27	783.9	1.49749
10518781	Per3: period homolog 3 (Drosophila)	NM_011067			1330.14	1371.34	2155.49	1887.7	1.49701
10343257					48.43	55.46	100.1	54.7	1.49689
10341992					3526.66	3095.26	4820.19	5049.99	1.49688
10586118	Calml4: calmodulin-like 4	NM_138304			818.44	776.1	1261.86	1123.19	1.49682
10339663					79.24	73.99	150.65	78.24	1.49552
10345777	Il1rl2: interleukin 1 receptor-like 2	NM_133193			455.44	501.62	680.99	746.35	1.49486
10344018					37.91	89.88	123.47	35.96	1.49482
10343007					195.84	207.25	293.23	308.73	1.49456
10559724	V1rd3: vomeronasal 1 receptor, D3	NM_030740			452.26	466.94	726.23	646.38	1.49365
10393341	Rhbdf2: rhomboid 5 homolog 2 (Drosophila)	NM_172572			1764.47	1738.94	2845.71	2385.32	1.4932
10342066					21.05	18.56	29.69	29.22	1.49315
10339638					146.6	200.84	245.34	260.78	1.4931
10577164	Gas6: growth arrest specific 6	NM_019521			6723.95	7009.74	10610.4	9886.32	1.49308
10508676	Matn1: matrilin 1, cartilage matrix protein	NM_010769			9816.84	8756.41	15360.3	12271.6	1.49259
10343308					116.09	211.61	252.53	195	1.49248
10604674	Gm773: gene model 773, (NCBI)	BC147685			57.98	45.18	71.84	79.7	1.49195
10495621					87.16	121.6	126.54	176.42	1.49184
10410039	Ptch1: patched homolog 1	NM_008957			6160.22	6732.38	9063.42	10130	1.49166
10584388	Olfr895: olfactory receptor 895	NM_146875			31.39	25.95	48.66	36.09	1.49145
10343006					202.94	143.05	282.77	217.61	1.4909
10343200					332.38	330.42	483.56	504.58	1.49087
10441680	Pde10a: phosphodiesterase 10A	NM_011866			1382.35	1114.61	1910.39	1768.94	1.49066
10398649	1200009I06Rik: RIKEN cDNA 1200009I06 gene	NM_028807			460.92	473.04	683.09	708.53	1.49027
10499329	Rhbg: Rhesus blood group-associated B glycoprotein	NM_021375			722.32	661.6	1156.65	901.6	1.49013
10459421	Atp8b1: ATPase, class I, type 8B, member 1	NM_001001488			671.27	735.66	901.72	1189.68	1.48962
10343412					2364.45	2249.13	3531.02	3336.99	1.48958
10572345	Homer3: homer homolog 3 (Drosophila)	NM_011984			2114.75	1945.94	3099.25	2938.1	1.48935
10591978	Hnt: neurotrimin	NM_172290			795.05	902.24	1284.45	1231.9	1.48851
10351224	F5: coagulation factor V	NM_007976			477.93	671.21	715.88	945.85	1.48816
10585214	Cryab: crystallin, alpha B	NM_009964			5099.02	5681.24	7491.16	8503.12	1.488
10601152	Nlgn3: neuroligin 3	NM_172932			1917.97	1552.47	2669.43	2436.52	1.48777
10338921					72.51	135.31	132.33	148.62	1.48775
10544036	Atp6v0a4: ATPase, H+ transporting, lysosomal V0 subunit A4	NM_080467			646.94	795.8	977.44	1146.03	1.48767
10338678					350.59	391.23	524.38	575.78	1.48752
10342057					161.08	208.77	269.08	271.92	1.48749
10447356	Socs5: suppressor of cytokine signaling 5	NM_019654			1917.35	2032.2	2890.63	2978.12	1.48719
10343983					49.8	72.11	85.02	90.2	1.48709
10471739	Olfr338: olfactory receptor 338	NM_146947			125.1	99.21	144.44	184.62	1.48679
10341126					854.34	1357.91	1653.32	1465	1.4866
10596200	Tmem108: transmembrane protein 108	NM_178638			1146.34	1315.28	1811.91	1829.95	1.48646
10342370					262.96	251.41	453.01	311.07	1.48622
10399540	Pqlc3: PQ loop repeat containing	NM_172574			4997.25	5594.76	7880.54	7809.2	1.48601
10338381					18.16	3.39	7.6	9.38	1.48597
10342356					347.1	345.92	514.98	514.81	1.48595
10343208					91.24	137.57	178.97	147.04	1.48572
10343699					75.06	106.9	192.21	69.84	1.48564
10398424					2770.75	2585.3	4077.91	3869.59	1.48562
10469514	Bmi1: Bmi1 polycomb ring finger oncogene	NM_007552			3458.13	3637.77	5213.81	5315.05	1.48475
10377215	Gas7: growth arrest specific 7	NM_008088			1666.57	1832.6	2395.05	2787.35	1.48438
10503109	Chchd7: coiled-coil-helix-coiled-coil-helix domain containing 7	NM_181391			3519.85	3817.87	5751.31	5121.59	1.48423
10608648					2086.06	1467.89	2728.39	2386.84	1.48421
10451287	Isg15: ISG15 ubiquitin-like modifier	NM_015783			488.02	494.93	568.78	889.94	1.4841
10583519	Icam1: intercellular adhesion molecule 1	NM_010493			5865.57	6130.35	9600.58	8191.37	1.48389
10418053	Kcnma1: potassium large conductance calcium-activated channel, subfamily M, alpha member 1	NM_010610			3308.24	3077.99	4692.64	4770.26	1.48369
10591220	Olfr18: olfactory receptor 18	NM_146563			246.91	317.82	514.73	309.84	1.4835
10383152	LOC672511: hypothetical LOC672511	ENSMUST00000093902			1832.92	2062.44	2727.98	3030.42	1.48342
10402835	Nudt14: nudix (nucleoside diphosphate linked moiety X)-type motif 14	NM_025399			1361.87	1418.88	2173.96	1949.19	1.48337
10343553					92.24	136.8	166.66	160.16	1.48305
10523190	9130213B05Rik: RIKEN cDNA 9130213B05 gene	BC006604			1874.65	2070.77	2921.94	2914.73	1.48302
10525419	P2rx7: purinergic receptor P2X, ligand-gated ion channel, 7	NM_011027			2339.33	2009.05	3708.41	2701.72	1.4827
10555862	Trim34: tripartite motif-containing 34	NM_030684			1678.34	1568.32	2015.98	2791.43	1.48243
10427677	Spef2: sperm flagellar 2	NM_177123			75.97	39.3	59.73	93.85	1.48237
10397629	LOC667688: ribosomal protein L17 pseudogene	XM_991883			29.09	55.56	56.52	56.69	1.48233
10484620	Olfr1084: olfactory receptor 1084	NM_207135			16.65	30	17.33	46.15	1.48215
10340847					120.65	157.73	197.95	207.32	1.48211
10392413					121.72	63.8	137.47	110.62	1.48169
10339482					662.03	718.49	1157.7	883.84	1.4813
10484207	2610301F02Rik: RIKEN cDNA 2610301F02 gene	ENSMUST00000049544			351.14	307.13	457.77	512.48	1.48056
10546421	Prickle2: prickle-like 2 (Drosophila)	NM_001081146			644.27	639.47	895.74	1004.62	1.48035
10546450	Adamts9: a disintegrin-like and metallopeptidase (reprolysin type) with thrombospondin type 1 motif, 9	NM_175314			979.13	856.65	1215.58	1489.92	1.48035
10591135	Fat3: FAT tumor suppressor homolog 3 (Drosophila)	NM_001080814			592.88	608.94	942.51	835.74	1.4799
10585699	Fabp5: fatty acid binding protein 5, epidermal	ENSMUST00000029046			1194.12	1383.06	1779.52	2013.79	1.47984
10526952	Gper: G protein-coupled estrogen receptor 1	NM_029771			2031.49	1933.49	2362.68	3500.81	1.47972
10359917	Hsd17b7: hydroxysteroid (17-beta) dehydrogenase 7	NM_010476			2532.2	2132.08	3581.49	3267.41	1.47926
10344222					300.94	222.23	436.72	319.53	1.47899
10365559	Igf1: insulin-like growth factor 1	NM_010512			1557.84	2061.71	2120.92	3127.58	1.4787	let-7
10545152	EG209589: predicted gene, EG209589	XM_910432			40.17	65.27	61.68	85.37	1.47841
10342043					51.08	143.69	88.06	134.76	1.47822
10383204	LOC672511: hypothetical LOC672511	ENSMUST00000093902			1488.92	1768.57	2153.54	2625.04	1.47784
10339229					678.85	821.38	991.86	1205.02	1.4777
10608554					89.44	272.48	275.93	121.94	1.47716
10498076	Maml3: mastermind like 3 (Drosophila)	NM_001004176			1872.43	1822.52	2742.56	2713.88	1.477
10343747					838.37	1032.68	1444.48	1289.07	1.4769
10344262					245.15	135.95	245.71	270.92	1.47689
10545190					38.43	62.32	67.85	72.58	1.47689
10342822					204.55	281.11	292.66	406.74	1.4768
10342178					399.27	437.32	618.43	614.41	1.4767
10344424					167.21	92.64	199.84	152.2	1.47637
10340221					278.64	316.39	504.33	370.59	1.47632
10596148	Trf: transferrin	NM_133977			2811.5	2291.07	3850.69	3601.41	1.47581
10608549	LOC100039857: similar to putative	XR_031218			211.01	691.78	697.07	257.13	1.47535
10523717	Spp1: secreted phosphoprotein 1	NM_009263			12237.5	17057.9	19383.9	22663.8	1.47524
10436304	Abi3bp: ABI gene family, member 3 (NESH) binding protein	NM_001014423			1473.21	1986.21	2060.11	2930.86	1.47516
10485695	OTTMUSG00000015136: predicted gene, OTTMUSG00000015136	ENSMUST00000077779			143.26	122.62	189.43	200.23	1.47443
10415396	Nfatc4: nuclear factor of activated T-cells, cytoplasmic, calcineurin-dependent 4	NM_023699			696.68	684.82	935.41	1100.99	1.47416
10585276	Pou2af1: POU domain, class 2, associating factor 1	NM_011136			1366.35	1101.26	2073.6	1521.82	1.47406
10601086					1.22	1	2.14	1.1	1.47393
10339418					68.36	146.68	80.83	194.08	1.47393
10557326	Il4ra: interleukin 4 receptor, alpha	NM_001008700			2432.3	2381.07	3642.27	3449.49	1.47351
10458999	Fbn2: fibrillin 2	NM_010181			1166.23	1264.47	1647.14	1928.51	1.47344
10357072	Serpinb3a: serine (or cysteine) peptidase inhibitor, clade B (ovalbumin), member 3A	NM_009126			15.84	13.88	20.8	22.8	1.47343
10343418					2564	2351	2584	4644	1.47337
10398356					1968.7	2005.56	3359.92	2494.35	1.47317
10448226	Vmn2r111: vomeronasal 2, receptor 111	NM_001104573			113.2	41.52	80.45	98.51	1.47278
10343546					94.06	58.2	89.89	121.88	1.47252
10608603					78.76	217.48	232.51	107.99	1.47223
10429564	Ly6a: lymphocyte antigen 6 complex, locus A	NM_010738			6987.09	7526.58	9744.5	11592.8	1.47219
10379511	Ccl2: chemokine (C-C motif) ligand 2	NM_011333			3231.14	5056.86	5335.91	6273.16	1.47214
10513739	Tnc: tenascin C	NM_011607			10919.9	12879.5	17178.8	17616.6	1.47201
10375261	Gabrb2: gamma-aminobutyric acid (GABA-A) receptor, subunit beta 2	NM_008070			249.21	187.18	297.13	332.22	1.47191
10567506	Dnahc3: dynein, axonemal, heavy chain 3	XM_355934			101.49	114.18	195.76	120.57	1.47183
10379518	Ccl7: chemokine (C-C motif) ligand 7	NM_013654			2766	4070.21	4358.2	5336.82	1.47175
10339975					108.62	75.32	124.33	137.5	1.47169
10578123	Rbpms: RNA binding protein gene with multiple splicing	NM_019733			1903.32	2203.01	3072.41	2935.34	1.47088
10477649	Acss2: acyl-CoA synthetase short-chain family member 2	NM_019811			880.04	924.56	1263.57	1389.05	1.47082
10523128	Ppbp: pro-platelet basic protein	NM_023785			631.45	737.27	995.52	1005.38	1.47067
10368886	Foxo3a: forkhead box O3a	ENSMUST00000105502			6111.72	5793.81	8290.09	9205.71	1.4706
10355456	Mreg: melanoregulin	NM_001005423			496.48	564.02	798.66	754.21	1.47024
10432746	Krt75: keratin 75	NM_133357			763.17	770.43	1078.72	1175.96	1.47022
10516529	Adc: arginine decarboxylase	NM_172875			1346.84	1421.37	2058.09	2006.46	1.46936
10338543					29.35	88.57	67.31	62.24	1.46916
10338357					59.52	82.93	131.25	72.37	1.46909
10604542	Hs6st2: heparan sulfate 6-O-sulfotransferase 2	NM_001077202			3669.78	3618.12	5886.36	4819.61	1.46908
10500911	Mov10: Moloney leukemia virus 10	NM_008619			5894.37	5442.2	8347.46	8277.71	1.46884
10531919	Hsd17b11: hydroxysteroid (17-beta) dehydrogenase 11	NM_053262			2781.9	2292.02	3812.09	3570.96	1.46879
10405693	Dapk1: death associated protein kinase 1	NM_029653			2038.16	2007.58	3189.5	2752.46	1.46878
10350753	Glul: glutamate-ammonia ligase (glutamine synthetase)	NM_008131			3310.45	3085.65	4261.28	5119.76	1.4685
10342338					216.51	162.75	193.54	352.2	1.46847
10338635					267.33	269.36	424.06	363.98	1.46835
10342757					444.82	388.32	737.44	480.25	1.46832
10344261					168.59	189.96	306.73	217.38	1.46696
10340146					89.38	30.39	82.93	50.14	1.46689
10476594	Macrod2: MACRO domain containing 2	NM_001013802			140.93	118.83	205.36	172.89	1.46677
10580033	Cd97: CD97 antigen	NM_011925			1165.75	1158.93	1605.55	1802.34	1.46597
10393573	Lgals3bp: lectin, galactoside-binding, soluble, 3 binding protein	NM_011150			12742.2	13784	18291	20525.2	1.46558
10343790					518.87	586.09	752.83	860.49	1.46549
10363860	Slc16a9: solute carrier family 16 (monocarboxylic acid transporters), member 9	NM_025807			748.53	799.99	1124.83	1141.91	1.46543
10360406	Ifi205: interferon activated gene 205	NM_172648			337.29	316.66	357.46	599.85	1.46535
10591123	Fat3: FAT tumor suppressor homolog 3 (Drosophila)	NM_001080814			242.91	247.36	381	337.24	1.46511
10368062	ENSMUSG00000071392: predicted gene, ENSMUSG00000071392	ENSMUST00000095817			61.94	39.52	81.55	59.84	1.46509
10342059					161.15	141.02	265.25	175.46	1.46499
10400163					23.77	44.31	43.35	47.27	1.46438
10436493					142.16	142.65	219.28	197.65	1.46389
10396170	Frmd6: FERM domain containing 6	NM_028127			1628.04	1945.26	2552.27	2636.95	1.46376
10340304					614.12	546.03	923.02	769.06	1.46354
10597239	Pthr1: parathyroid hormone receptor 1	NM_011199			6656.74	7134.17	9867.36	10291.1	1.46347
10343088					459.53	397.62	566.12	681.17	1.46279
10608295	LOC100041587: hypothetical protein LOC100041587	XR_032509			249.7	1018.4	861.56	311.74	1.46273
10407097	Pde4d: phosphodiesterase 4D, cAMP specific	NM_011056			1889.03	1989.42	2805.86	2862.46	1.46247
10505623	D4Bwg0951e: DNA segment, Chr 4, Brigham & Women's Genetics 0951 expressed	BC030404			822.43	668.98	1120.52	1037.27	1.46229
10338274					376.93	461.46	683.54	529.95	1.46227
10475314	Mtap1a: microtubule-associated protein 1 A	NM_032393			2620.86	2575.76	3820.57	3776.76	1.46209
10519234	B3galt6: UDP-Gal:betaGal beta 1,3-galactosyltransferase, polypeptide 6	NM_080445			1082.84	1180.05	1560.9	1741.48	1.46206
10344243					155.73	231.36	310.96	233.36	1.46199
10341089					172.74	101.57	202.36	171.63	1.46178
10342557					51.52	62.22	84.55	80.19	1.46132
10424781	Grina: glutamate receptor, ionotropic, N-methyl D-aspartate-associated protein 1 (glutamate binding)	NM_023168			7758.78	8081.36	11142.8	11992.2	1.46113
10398412					1280.67	1227.52	2109.39	1553.67	1.4611
10584628	Thy1: thymus cell antigen 1, theta	NM_009382			1258.09	1401.17	1849.6	2022.63	1.46036
10342843					157.54	304.96	344	262.7	1.46013
10382713	Itgb4: integrin beta 4	NM_001005608			1281.18	1318.85	2030.39	1764.97	1.46004
10476301	Smox: spermine oxidase	NM_145533			2108.91	1946.36	3096	2813.28	1.45953
10490777	Zfhx4: zinc finger homeodomain 4	NM_030708			3765.42	4059.27	5845.56	5556.91	1.4593
10341495					399.03	307.31	376.57	636.41	1.45872
10410099	Cdc14b: CDC14 cell division cycle 14 homolog B (S. cerevisiae)	NM_172587			1994.63	1989.34	2885.45	2924.52	1.45834
10339394					78.62	74.11	120.88	101.63	1.45816
10487722	Slc4a11: solute carrier family 4, sodium bicarbonate transporter-like, member 11	NM_001081162			961.91	837.34	1379.46	1230.6	1.45762
10502224	Sgms2: sphingomyelin synthase 2	NM_028943			4540.72	4921.63	6463.15	7306.53	1.45757
10604175	6430550H21Rik: RIKEN cDNA 6430550H21 gene	BC062956			603.83	642.2	881.78	932.61	1.45752
10445291					91.21	99.15	137.9	139.06	1.45746
10509947	Arhgef19: Rho guanine nucleotide exchange factor (GEF) 19	NM_172520			965.25	994.32	1331.62	1523.13	1.45715
10342884					390.77	555.53	662.95	674.14	1.45714
10349724	Rab7l1: RAB7, member RAS oncogene family-like 1	NM_144875			1104.23	981.66	1509.58	1519.02	1.45698
10343914					311.62	136.89	262.21	292.06	1.45692
10538590	Herc5: hect domain and RLD 5	ENSMUST00000031817			951.83	1104.78	1324.8	1654.46	1.45668
10338416					105.3	128.23	119.88	216.97	1.45647
10340150					47.29	94.17	58.15	125.23	1.45628
10468722	Gfra1: glial cell line derived neurotrophic factor family receptor alpha 1	NM_010279			3329.04	3381.23	4834.41	4936.69	1.45623
10568496	4933402N03Rik: RIKEN cDNA 4933402N03 gene	BC115646			192.11	187.22	284.27	267.92	1.45594
10422005					58.51	66.54	79.61	101.61	1.45518
10343466					405.53	383.59	522.15	624.94	1.45476
10359504					109.95	98.33	149.4	152.65	1.45474
10343809					897.62	776.95	1282.11	1140.16	1.45405
10522335	Atp10d: ATPase, class V, type 10D	NR_003966			3494.85	3739.71	4799.4	5707.81	1.45403
10363161	6330442E10Rik: RIKEN cDNA 6330442E10 gene	ENSMUST00000070174			532.04	465.3	702.63	740.99	1.45398
10512930	Ppp3r2: protein phosphatase 3, regulatory subunit B, alpha isoform (calcineurin B, type II)	NM_001004025			77.64	91.38	117.38	126.7	1.4537
10607562	Cnksr2: connector enhancer of kinase suppressor of Ras 2	NM_177751			418.36	368.62	472.98	666.41	1.45361
10460263	Acy3: aspartoacylase (aminoacylase) 3	NM_027857			750.2	778.9	1077.94	1143.74	1.45345
10358587	Hmcn1: hemicentin 1	NM_001024720			70.27	56.77	91.06	91.46	1.45312
10539873	Gata2: GATA binding protein 2	NM_008090			1153.8	1120.68	1673.99	1630.35	1.4531
10442396	Abca3: ATP-binding cassette, sub-family A (ABC1), member 3	NM_013855			649.04	611.13	942.23	887.23	1.45307
10422244	Slitrk6: SLIT and NTRK-like family, member 6	NM_175499			1675.76	2328.54	2355.02	3307.34	1.45268
10472396	Scn2a1: sodium channel, voltage-gated, type II, alpha 1	NM_001099298			506.87	480.87	784.48	649.38	1.45266
10484614	Olfr1080: olfactory receptor 1080	NM_146409			113.42	100.34	182.36	126.97	1.45253
10415693	Shisa2: shisa homolog 2 (Xenopus laevis)	NM_145463			2235.41	2216.64	2988.97	3477.52	1.4525
10504672	Tdrd7: tudor domain containing 7	NM_146142			765.48	829.54	1139.55	1173.11	1.45227
10575213	Zfhx3: zinc finger homeobox 3	NM_007496			1572.78	1678.79	2517.33	2199.58	1.4522
10342692					314.31	322.16	487.15	436.9	1.45206
10424437					2165.14	2120.2	3177.62	3043.41	1.45186
10358894					1390.25	1373.96	2010.91	2001.8	1.45172
10475437	Sord: sorbitol dehydrogenase	NM_146126			1307.26	1307.38	1862.96	1932.6	1.45166
10447649	Fndc1: fibronectin type III domain containing 1	NM_001081416			874.83	900.42	1252.84	1323.29	1.45144
10339752					93.62	43.42	65.3	106.9	1.45132
10398400					1014.11	900.86	1536.63	1232.75	1.45125
10548511	LOC640965: similar to killer cell lectin-like receptor subfamily A, member 21	ENSMUST00000112029			35.47	27.54	70.92	19.07	1.45117
10398394					751.35	650.94	1104.96	918.57	1.45045
10608452	LOC100040134: similar to Spermiogenesis specific transcript on the Y 2	XR_031589			240.68	913.92	819.87	285.27	1.45024
10451786	Efhb: EF hand domain family, member B	NM_172497			131.64	90.18	153.09	157.31	1.44999
10341626					32.43	27.37	42.51	43.57	1.44985
10491960					52.36	70.67	88.19	86.22	1.44973
10341524					158	231	298	246	1.4495
10538658	Herc3: hect domain and RLD 3	NM_028705			371.37	337.98	461.34	564.34	1.44915
10341128					2483.5	2392.59	3845.43	3218.14	1.44912
10501586	S1pr1: sphingosine-1-phosphate receptor 1	NM_007901			706.06	751.05	988.04	1121.36	1.44904
10427280	Hoxc10: homeo box C10	NM_010462			316.62	386.73	441.38	567.54	1.44885
10503182	Chd7: chromodomain helicase DNA binding protein 7	NM_001081417			884.39	971.93	1493.15	1190.11	1.44869
10538148					76.15	69.75	97.4	113.51	1.44837
10340878					205.77	274.41	349.73	331.28	1.44782
10545974	Antxr1: anthrax toxin receptor 1	NM_054041			8939.43	8869.54	12242	13537	1.44755
10347497	Wnt10a: wingless related MMTV integration site 10a	NM_009518			1011.4	1106.58	1463.04	1596.06	1.44727
10396419					86.07	98.22	152.09	113.44	1.44712
10467784	4833409A17Rik: RIKEN cDNA 4833409A17 gene	NM_029011			804.51	766.56	1156.17	1116.01	1.44711
10466676	1110059E24Rik: RIKEN cDNA 1110059E24 gene	BC023385			1691.22	1693.62	2429.9	2467.87	1.44697
10339195					316.46	385.6	480.2	525.72	1.44684
10385323					28.32	31.52	37.19	49.13	1.44665
10340204					197.15	124.47	178.63	262.75	1.44622
10459225					186.13	177.29	223.29	301.98	1.44621
10517287	Man1c1: mannosidase, alpha, class 1C, member 1	NM_207237			973.42	1004.23	1300.79	1557.83	1.44581
10383472	Rac3: RAS-related C3 botulinum substrate 3	NM_133223			2829.43	2704.4	4158.39	3834.68	1.44514
10412038	Zswim6: zinc finger, SWIM domain containing 6	BC021311			3219.69	3396.97	4622.56	4932.36	1.44511
10566662	Olfr469: olfactory receptor 469	NM_146426			208.97	180.94	309.39	251.08	1.4449
10584615	Pvrl1: poliovirus receptor-related 1	NM_021424			1699.27	1619.84	2472.88	2320.16	1.4449
10338070					99.31	103.96	117.79	175.75	1.44485
10339043					87.81	90.83	124.12	133.88	1.44466
10339519					7.58	6.85	13.43	7.36	1.44445
10495967	Tifa: TRAF-interacting protein with forkhead-associated domain	NM_145133			343.01	399.11	532.64	533.03	1.44423
10399470	Trib2: tribbles homolog 2 (Drosophila)	NM_144551			2604.46	2879.24	3791.89	4104.29	1.44356
10343668					85.43	101.4	177.24	90.44	1.44329
10340281					164.2	206.42	299.03	228.94	1.44329
10606789	Tceal6: transcription elongation factor A (SII)-like 6	NM_025355			507.06	556.03	798.15	732.66	1.44302
10343851					121.96	205.21	185.71	255.82	1.44297
10490838	Fabp5: fatty acid binding protein 5, epidermal	NM_010634			1098.28	1277.08	1624.7	1783.2	1.44286
10503382	Runx1t1: runt-related transcription factor 1; translocated to, 1 (cyclin D-related)	NM_001111027			1023.76	1110.16	1503.15	1570.04	1.44253
10339703					13.69	40.84	36.46	22.69	1.44225
10601848	6530401D17Rik: RIKEN cDNA 6530401D17 gene	NR_003641			1285.8	1209.96	1923.06	1672.47	1.44199
10373628	Olfr798: olfactory receptor 798	NM_146556			27.2	58.44	47.04	59.98	1.44146
10503186	Chd7: chromodomain helicase DNA binding protein 7	NM_001081417			914.79	941.24	1368.7	1305.79	1.44127
10378443	Olfr412: olfactory receptor 412	NM_001011851			590	499.95	828.82	731.29	1.4412
10542878					71.89	78.4	117.3	98.85	1.44092
10418355	Cacna1d: calcium channel, voltage-dependent, L type, alpha 1D subunit	NM_028981			713.82	674.25	1046.09	952.31	1.44087
10492469	Mlf1: myeloid leukemia factor 1	NM_001039543			494.79	503.83	687.73	750.8	1.44064
10340012					362.24	270.97	496.75	396.33	1.44033
10382376	Ttyh2: tweety homolog 2 (Drosophila)	NM_053273			7015.88	7239.22	9983.39	10533.6	1.43963
10341040					58.88	60.38	77.4	94.26	1.4396
10342268					253.18	186.72	266.59	352.12	1.43933
10341907					284.69	310.17	468.47	386.06	1.43916
10445268	Gpr116: G protein-coupled receptor 116	NM_001081178			569.86	605.09	911.88	777.16	1.43884
10410214	ENSMUSG00000074837: predicted gene, ENSMUSG00000074837	ENSMUST00000059329			6.83	1	1	4.02	1.43875
10341534					59.04	57.53	114.79	52.89	1.43869
10604751	Fgf13: fibroblast growth factor 13	NM_010200			322.89	385.49	507.28	503.9	1.43869
10339380					175.94	102.95	225.14	148.55	1.43845
10338535					445.85	553.33	813.96	606.45	1.43822
10569923	Lrrc8e: leucine rich repeat containing 8 family, member E	NM_028175			541.27	509.58	759.44	750.32	1.43801
10555460	Stard10: START domain containing 10	NM_019990			2091.11	2236.16	3274.58	2940.59	1.4379
10535103	Micall2: MICAL-like 2	NM_174850			1802.11	1650.19	2782.39	2171.83	1.43783
10488147	Flrt3: fibronectin leucine rich transmembrane protein 3	NM_178382			1318.97	1398.92	1898.02	2006.32	1.43778
10343240					105.77	108.38	178.39	129.39	1.43743
10569399	Trpm5: transient receptor potential cation channel, subfamily M, member 5	NM_020277			656.81	586.54	952.35	828.93	1.43724
10434880	Hrasls: HRAS-like suppressor	NM_013751			857.58	933.87	1261.18	1308.69	1.43713
10543306	Tspan12: tetraspanin 12	NM_173007			1651.43	1855.6	2381.91	2640.75	1.43704
10342957					387.98	352.58	566.53	494.94	1.43662
10548608	Tas2r106: taste receptor, type 2, member 106	NM_207016			46.43	35	65.65	49.02	1.43651
10519555	Abcb1b: ATP-binding cassette, sub-family B (MDR/TAP), member 1B	NM_011075			1986.7	1798.73	3011.88	2411.6	1.43627
10490903	Car13: carbonic anhydrase 13	NM_024495			2511.78	2544.99	3536.8	3725.13	1.43614
10413171					1439.39	1502.9	2250.01	1972.86	1.4359
10432439	Fmnl3: formin-like 3	NM_011711			1884.31	1789.13	2538.84	2732.08	1.43584
10553965					48.28	27.23	38.51	61.46	1.43549
10373950	Nipsnap1: 4-nitrophenylphosphatase domain and non-neuronal SNAP25-like protein homolog 1 (C. elegans)	NM_008698			896.88	828.56	1247.97	1224.94	1.43546
10458828	Cdo1: cysteine dioxygenase 1, cytosolic	NM_033037			907.34	798.45	1179.41	1258.88	1.43527
10342703					266.3	347.68	558.54	307.11	1.43511
10484227	Sestd1: SEC14 and spectrin domains 1	NM_175465			458.92	482.2	584.92	764.74	1.43498
10339883					195.77	116.81	183.04	236.84	1.43483
10498852	Rxfp1: relaxin/insulin-like family peptide receptor 1	NM_212452			159.32	172.64	294.11	181.42	1.4348
10571840	Hpgd: hydroxyprostaglandin dehydrogenase 15 (NAD)	NM_008278			5291.36	4596.17	7631.8	6484.53	1.43478
10341470					187.53	102.84	168.82	212.35	1.43475
10464999	Cst6: cystatin E/M	NM_028623			697.97	602.12	987.76	866.71	1.43421
10570068	Col4a2: collagen, type IV, alpha 2	NM_009932			2351.15	2525.11	3144.97	3838.65	1.43399
10546685	Eif4e3: eukaryotic translation initiation factor 4E member 3	NM_025829			1184.14	1203.72	1711.72	1711.89	1.43385
10499363	Bglap1: bone gamma carboxyglutamate protein 1	NM_001037939			897.08	788.64	1225.51	1181.45	1.43379
10339292					187.03	125.84	191.4	239.84	1.43315
10356712	Kif1a: kinesin family member 1A	NM_008440			490.38	455.27	651.2	702.17	1.43313
10357736	Nfasc: neurofascin	NM_182716			2182.47	1943.42	3228.76	2662.99	1.4328
10405781					294.17	323.1	441.54	440.89	1.43272
10372844	Rassf3: Ras association (RalGDS/AF-6) domain family member 3	NM_138956			460.18	475	667.15	672.3	1.43265
10342519					173.09	135.64	214.1	221.66	1.43254
10452980	Eif2ak2: eukaryotic translation initiation factor 2-alpha kinase 2	NM_011163			1853.37	1632.37	2293.1	2678.98	1.43216
10343652					193.77	139.35	248.58	215.76	1.43213
10344580					654.61	635.21	1064.09	782.4	1.43191
10595560	Tbx18: T-box18	NM_023814			348.05	418.6	528.36	560.06	1.43183
10376241	Zic5: zinc finger protein of the cerebellum 5	AK006747			418.1	487.62	547.63	741.5	1.43176
10343528					1233.76	1244.38	1908.55	1639.36	1.43171
10342900					163.5	274.55	343.39	243.35	1.43143
10343875					367.3	467.03	685.39	491.68	1.43125
10398831	2610204M08Rik: RIKEN cDNA 2610204M08 gene	NM_198411			4632.81	4386.84	6376.17	6522.83	1.43116
10599348	Gria3: glutamate receptor, ionotropic, AMPA3 (alpha 3)	NM_016886			7116.44	7022.88	10458.3	9774.82	1.43105
10398438					1400.79	1223.51	1996.33	1741.43	1.43082
10338118					96.96	80.27	117.24	134.09	1.43079
10343713					156.98	148.89	239.01	198.3	1.43073
10469571	Otud1: OTU domain containing 1	ENSMUST00000052168			842.24	733.06	1185.52	1057.25	1.43058
10529737					31.13	39.4	58.42	41.08	1.43041
10357604	Ikbke: inhibitor of kappaB kinase epsilon	NM_019777			1294.86	1260.77	2088.37	1566.45	1.43036
10523359	Cxcl13: chemokine (C-X-C motif) ligand 13	NM_018866			316.99	319.54	472.74	437.57	1.43014
10500345	Terc: telomerase RNA component	NR_001579			3432.97	3552.71	5317.86	4669.27	1.43008
10426611	Cacnb3: calcium channel, voltage-dependent, beta 3 subunit	NM_007581			1473.28	1508.02	2070.67	2192.16	1.43005
10519951	Pion: pigeon homolog (Drosophila)	NM_175437			2378.26	2028.73	3403.92	2857.93	1.42989
10343366					235.85	201.41	395.55	225.68	1.4296
10343694					248.9	313.16	396.48	396.46	1.42946
10455299	Sh3rf2: SH3 domain containing ring finger 2	NM_172966			955.83	973.58	1355.78	1401.93	1.42942
10461711	Olfr1433: olfactory receptor 1433	NM_146685			146.68	120.34	207.9	170.05	1.42935
10593913	Sept14: septin 14	NM_028820			1839.02	1981.83	2684.43	2768.9	1.42925
10352905	Cd34: CD34 antigen	NM_001111059			1771.49	1642.78	2266.98	2604.42	1.42881
10588577	Cish: cytokine inducible SH2-containing protein	NM_009895			583.09	643.93	866.65	882.12	1.42873
10374356	Vstm2a: V-set and transmembrane domain containing 2A	NM_145967			398.64	464.44	610.77	615.14	1.42869
10436050	Dppa4: developmental pluripotency associated 4	NM_028610			109	74.42	121.91	130.7	1.42798
10608694					5.27	1	2.17	2.63	1.4277
10551469	Dyrk1b: dual-specificity tyrosine-(Y)-phosphorylation regulated kinase 1b	NM_001037957			3152.39	3182.35	4650.09	4391.51	1.42734
10569017	Ifitm3: interferon induced transmembrane protein 3	NM_025378			9532.3	9886.22	12420.8	15282.3	1.42711
10479375					74.04	66.61	106.77	93.32	1.42659
10339149					56.04	116.16	80.37	135.29	1.42622
10340948					568.08	686.2	780.96	992.03	1.4262
10341564					408.37	412.76	518.34	652.72	1.4262
10341576					261.69	316.86	425.55	392.07	1.42619
10344354					72.59	39.86	83.29	63.49	1.42611
10342382					1004.68	1039.35	1321.01	1593.14	1.4261
10343496					1708.19	1864.9	2583.56	2501.31	1.42584
10554808	Fzd4: frizzled homolog 4 (Drosophila)	NM_008055			1462.07	1360.87	2046.29	1973.01	1.42563
10343367					495.87	515.21	512.7	928.11	1.42554
10350710	1700012A16Rik: RIKEN cDNA 1700012A16 gene	BC113157			116.48	137.45	193.56	165.87	1.42519
10342866					224.91	178.59	358.89	208.45	1.42482
10594800	B230380D07Rik: RIKEN cDNA B230380D07 gene	NM_172772			1548.31	1476.33	2373.66	1933.23	1.42474
10339011					109.42	119.74	154.45	171.3	1.42438
10398436					1201.88	1037.19	1781.54	1390.41	1.42434
10550906	Plaur: plasminogen activator, urokinase receptor	NM_011113			3930.82	3754.76	6000.66	4936.71	1.42385
10339851					328.71	130.96	404.2	129.16	1.42382
10354492					56.35	39.3	52.15	79.71	1.42381
10599736	Fhl1: four and a half LIM domains 1	NM_001077361			2224.43	2266.32	2807.7	3585.06	1.42366
10408097	Prss16: protease, serine, 16 (thymus)	NM_019429			597.37	569.29	830.52	829.12	1.42338
10338916					25.77	17.09	25.69	32.81	1.42328
10389732	OTTMUSG00000001305: predicted gene, OTTMUSG00000001305	NR_003564			564.87	444.05	583.7	830.93	1.42252
10344149					62.44	131.88	165.13	75.96	1.42231
10342123					98.64	74.72	139.86	102.01	1.42227
10338630					26.84	23.97	45.38	26.63	1.42178
10344278					25.21	1	1	4.47	1.42174
10374453	Glul: glutamate-ammonia ligase (glutamine synthetase)	BC015086			1448.55	1323.89	1977.63	1954.72	1.42124
10541678	C1r: complement component 1, r subcomponent	NM_023143			569.63	599.04	947.07	712.53	1.42098
10400510	Clec14a: C-type lectin domain family 14, member a	NM_025809			523.42	593.14	792.97	787.2	1.42075
10340994					738.42	194.59	713.93	161.02	1.42032
10451761	Tbc1d5: TBC1 domain family, member 5	AK005461			77.28	58.31	119.09	69.71	1.42023
10364417	Olfr8: olfactory receptor 8	NM_207201			235.63	173.79	260.92	307.23	1.42009
10338382					189.26	207.15	312.51	249.16	1.41978
10353102	Cpa6: carboxypeptidase A6	NM_177834			324.83	345.41	481.06	469.53	1.41962
10341302					66.38	46.76	68.95	86.78	1.41911
10607877	Prps2: phosphoribosyl pyrophosphate synthetase 2	NM_026662			2893.85	2625.18	4024.4	3789.13	1.41911
10457022	Mbp: myelin basic protein	NM_010777			674.11	701.38	909.21	1041.6	1.41882
10340142					159.6	208.22	324.66	187.99	1.41854
10585703	Rpp25: ribonuclease P 25 subunit (human)	NM_133982			875.18	663.56	1111.32	1029.87	1.41835
10562989	Cpt1c: carnitine palmitoyltransferase 1c	NM_153679			5395.76	5179.11	7844.14	7146.46	1.41816
10577315	Angpt2: angiopoietin 2	NM_007426			689.6	650.27	969.57	928.92	1.41814
10586865	Aldh1a2: aldehyde dehydrogenase family 1, subfamily A2	NM_009022			236.82	276.64	386.65	337	1.41789
10555809	Olfr627: olfactory receptor 627	NM_001025386			89.12	66.28	132.98	82.57	1.41769
10343880					335.15	403.38	381.21	656.74	1.41753
10564231	Ube2nl: ubiquitin-conjugating enzyme E2N-like	XM_905142			25.57	19.86	36.48	26.9	1.41751
10597518	Tgfbr2: transforming growth factor, beta receptor II	NM_009371			5063	4580.79	6732.65	6903.14	1.41749
10568392	Rgs10: regulator of G-protein signalling 10	NM_026418			3107.51	3405.75	4681.19	4531.8	1.41747
10593270	Ttc12: tetratricopeptide repeat domain 12	NM_172770			1185.63	1273.97	1648.98	1832.04	1.41711
10342569					199.7	89.4	185.22	164.81	1.41703
10344178					218.64	147.51	252.41	246.79	1.41685
10342394					97.02	137.48	184.59	137.7	1.41654
10579774	ENSMUSG00000074235: predicted gene, ENSMUSG00000074235	ENSMUST00000098623			100.58	82.06	122.41	133.63	1.41645
10499811	Npr1: natriuretic peptide receptor 1	NM_008727			587.91	536.6	812.83	776.66	1.41644
10362091	Raet1d: retinoic acid early transcript delta	NM_020030			1779.52	1074.6	2163.91	1632	1.41638
10374406	Cnrip1: cannabinoid receptor interacting protein 1	NM_029861			682.54	682.22	1008.44	924.51	1.41633
10343239					49.04	45.1	77.51	55.58	1.41623
10565389	Olfr307: olfactory receptor 307	NM_146617			578.23	524.55	605.58	952.09	1.41585
10467840	ENSMUSG00000071549: predicted gene, ENSMUSG00000071549	AK081501			202.77	203.22	258.35	316.46	1.41582
10354247	Fhl2: four and a half LIM domains 2	NM_010212			2674.67	2745.48	3855.22	3816.53	1.41565
10388194	Spns2: spinster homolog 2 (Drosophila)	BC025823			837.68	897.19	1195.15	1257.92	1.41564
10538640	Abcg2: ATP-binding cassette, sub-family G (WHITE), member 2	NM_011920			924.8	882.62	1292.39	1264.67	1.41553
10497920	Ankrd50: ankrin repeat domain 50	NM_001033198			2825.38	2786.24	4142.97	3799.94	1.41551
10464504	Lrp5: low density lipoprotein receptor-related protein 5	NM_008513			3662.96	3549.11	4861.04	5344.57	1.41543
10342586					167.98	195.78	252.02	259.83	1.41538
10342437					195.91	204.24	252.75	313.36	1.41536
10420488	D14Ertd668e: DNA segment, Chr 14, ERATO Doi 668, expressed	BC145673			577.34	586.13	738.21	908.26	1.41522
10560624	Apoe: apolipoprotein E	NM_009696			2543.75	2527.47	3823.02	3353.45	1.41515
10584674	Mcam: melanoma cell adhesion molecule	NM_023061			1276.5	1254.12	1794.94	1785.5	1.41496
10427075	Krt18: keratin 18	NM_010664			977	914.81	1321.64	1351.77	1.41468
10389151	Slfn10: schlafen 10	NM_181542			606.56	639.76	886.65	875.17	1.41462
10338718					193.64	212.95	264.39	309.39	1.41439
10339137					126.73	180.53	192.15	229.09	1.41432
10595145	EG666383: predicted gene, EG666383	XM_983501			121.85	60.96	122.03	107.83	1.41427
10599030					38.06	28.8	35.25	57.49	1.4142
10341446					128.28	98.09	132.32	182.08	1.41403
10569181	Lrdd: leucine-rich and death domain containing	NM_022654			1895.52	1713.58	2636.32	2453.83	1.41396
10571312	Dusp4: dual specificity phosphatase 4	NM_176933			605.87	574.31	806.62	860.81	1.41387
10373918	Lif: leukemia inhibitory factor	NM_008501			640.78	643.13	994.64	820.49	1.41376
10418092	A830039N20Rik: RIKEN cDNA A830039N20 gene	BC038501			391.48	371.66	610.61	467.54	1.41374
10419426	Olfr722: olfactory receptor 722	NM_146494			24.97	9.78	15.54	24.2	1.41373
10355532	Tns1: tensin 1	BC052740			2047.35	2018.73	2876.6	2871.14	1.41365
10358567	Hmcn1: hemicentin 1	NM_001024720			184.77	197.67	300.3	239.7	1.41359
10339279					136.28	112.76	178.34	170.55	1.41355
10462603	Fas: Fas (TNF receptor superfamily member 6)	NM_007987			1308.8	1412.28	2062.05	1778.31	1.41338
10471737					76.72	79.48	134.7	85.98	1.41325
10383214	Rnf213: ring finger protein 213	AK173199			3145.34	3817.53	4560.57	5187.57	1.41319
10579812	Ednra: endothelin receptor type A	NM_010332			800.91	859.87	1143.36	1200.44	1.41305
10343826					244.01	334.04	386.32	410.64	1.41298
10346838	Pard3b: par-3 partitioning defective 3 homolog B (C. elegans)	NM_001081050			965.04	879.09	1215	1384.54	1.4127
10496837	Ttll7: tubulin tyrosine ligase-like family, member 7	ENSMUST00000038090			1129.4	1082.47	1593.68	1529.36	1.41258
10426397	Cntn1: contactin 1	NM_007727			286.92	337.22	378.29	497.61	1.41255
10418210	D14Ertd449e: DNA segment, Chr 14, ERATO Doi 449, expressed	BC031854			5414.9	8102.49	9083.42	9255.48	1.41253
10344191					126.04	80.12	183.99	92.71	1.41223
10507677	Hivep3: human immunodeficiency virus type I enhancer binding protein 3	NM_010657			1537.36	1535.99	2307.19	2032.81	1.41214
10430255	Foxred2: FAD-dependent oxidoreductase domain containing 2	NM_001017983			1412.88	1386.8	1862.85	2089.97	1.41201
10418185	D14Ertd449e: DNA segment, Chr 14, ERATO Doi 449, expressed	BC031854			5641.51	8437.78	9458.55	9636.63	1.41196
10500798					61.62	68.89	100.13	83.57	1.41194
10416437	Lcp1: lymphocyte cytosolic protein 1	NM_008879			1314.79	1219.24	1915.38	1657.09	1.41181
10395889	Sstr1: somatostatin receptor 1	NM_009216			343.96	370.58	563.67	443.65	1.41171
10339326					35.52	71.68	67.49	66.62	1.41164
10390186	Abi3: ABI gene family, member 3	NM_025659			611.36	620.12	802.78	935.13	1.41131
10383168	LOC672511: hypothetical LOC672511	ENSMUST00000093902			3799.72	4334.77	5415.72	6014.24	1.41123
10495596	Frrs1: ferric-chelate reductase 1	NM_001113478			4175.26	4015.54	5795.09	5759.18	1.41118
10601347	Cypt2: cysteine-rich perinuclear theca 2	NM_173436			176.92	232.39	255.74	311.23	1.4111
10343095					168.92	251.66	293.27	277.19	1.41097
10342260					288.01	246.03	297.24	451.54	1.41082
10372652	Lyz1: lysozyme 1	NM_013590			806.25	622.11	1206.15	774.87	1.41036
10418198	D14Ertd449e: DNA segment, Chr 14, ERATO Doi 449, expressed	BC031854			5768.79	8610.86	9655.26	9831.45	1.41025
10523231	Art3: ADP-ribosyltransferase 3	NM_181728			292.31	402.03	492.77	461.86	1.41008
10576235	Dpep1: dipeptidase 1 (renal)	NM_007876			479.43	465.81	606.15	726.32	1.40996
10582303	Cyba: cytochrome b-245, alpha polypeptide	NM_007806			4462.56	4168.96	6151.36	6004.47	1.40994
10341148					134.61	177.42	255.36	176.29	1.4099
10482045	4930568D16Rik: RIKEN cDNA 4930568D16 gene	ENSMUST00000028243			137.48	220.23	236.9	240.21	1.4092
10365682	Anks1b: ankyrin repeat and sterile alpha motif domain containing 1B	NM_001128086			566.14	579.03	760.61	852.68	1.40896
10339905					494.54	395.5	683.96	554.44	1.40884
10340161					412.51	389.97	569.48	559.92	1.4085
10544827					177.57	304.16	347.11	284.55	1.4085
10360391	Ifi203: interferon activated gene 203	NM_001045481			1162.14	1077.22	1424.97	1724.36	1.40838
10565355	Vmn2r70: vomeronasal 2, receptor 70	NM_001105183			121.02	102.56	160.43	152.28	1.40825
10532711	Cmklr1: chemokine-like receptor 1	NM_008153			3060.47	2969.88	3880.52	4608.56	1.40804
10352867	Plxna2: plexin A2	NM_008882			1830.64	1894.22	2891.57	2351.64	1.40804
10459944	Nfatc1: nuclear factor of activated T-cells, cytoplasmic, calcineurin-dependent 1	NM_198429			5200.6	5235.93	7384.92	7309.02	1.40795
10338302					307.23	292.25	491.04	352.39	1.40782
10549055					33.36	60.07	54.01	66.77	1.40779
10358330	BC026782: cDNA sequence BC026782	NM_001025575			42.83	24.5	33.19	54.56	1.40761
10354753	Boll: bol, boule-like (Drosophila)	NM_029267			156.66	135.87	231.8	177.75	1.40713
10602081	Vsig1: V-set and immunoglobulin domain containing 1	NM_030181			195.42	194.01	233.68	314.17	1.40682
10478633	Mmp9: matrix metallopeptidase 9	NM_013599			1409.37	1347.4	1914.64	1959.73	1.40611
10351880					218.9	160.69	233.63	287.56	1.4061
10338195					1772.57	2259.71	2863.94	2721.91	1.4058
10342631					230.93	103.21	137.49	263.53	1.4055
10341840					144.15	184.37	274.93	179.87	1.40546
10593671	Dmxl2: Dmx-like 2	NM_172771			811.62	783.05	1261.64	978.75	1.40538
10457644	Cdh2: cadherin 2	NM_007664			1120.14	1208.64	1574.7	1692.67	1.40507
10495781	Bcar3: breast cancer anti-estrogen resistance 3	NM_013867			1044.55	1065.27	1454.43	1509.22	1.40483
10344092					61.49	1.24	5.83	1	1.40478
10498584	Rarres1: retinoic acid receptor responder (tazarotene induced) 1	ENSMUST00000054825			453.55	537.83	698.32	684.26	1.40475
10577508	Ckap2: cytoskeleton associated protein 2	NM_001004140			2101.92	2017.98	2520.1	3264.18	1.40457
10344483					39.6	34.94	74	30.28	1.40447
10380417					326.44	378.72	544.42	440.51	1.40447
10503194	Chd7: chromodomain helicase DNA binding protein 7	NM_001081417			540.93	465.8	754.81	651.13	1.40436
10533256	Oas1a: 2'-5' oligoadenylate synthetase 1A	NM_145211			451.59	491.68	655.84	666.41	1.40431
10343187					35.2	10.14	5.83	38.39	1.4043
10340562					7.33	3.58	12.51	1	1.40421
10340431					362.13	366.8	546.23	477.09	1.40392
10339305					157.81	187.17	279.04	201.75	1.40384
10454254	Dtna: dystrobrevin alpha	NM_207650			710.55	796.41	1023.48	1084.97	1.4037
10500204	Ecm1: extracellular matrix protein 1	NM_007899			3256.08	3503.69	4704.11	4771.55	1.40366
10338643					219.28	246.96	378.07	274.06	1.40365
10339171					70	82	87	125	1.40348
10572178	LOC674930: similar to suppressor of initiator codon mutations, related sequence 1	XR_032819			209.03	198.18	228.19	342.9	1.40344
10343297					106.74	139.02	216.16	122.75	1.40324
10409955	Cts3: cathepsin 3	NM_026906			192.91	142.48	223.65	236.31	1.40314
10412443	Cts3: cathepsin 3	NM_026906			192.91	142.48	223.65	236.31	1.40314
10343955					2630.84	3084.52	3958.39	4010.39	1.40312
10350146	Phlda3: pleckstrin homology-like domain, family A, member 3	NM_013750			10761.8	12123.4	15796.6	16195	1.40288
10355259	Myl1: myosin, light polypeptide 1	NM_021285			512.1	697.73	845.96	810.66	1.40231
10344530					364.8	394.37	617.89	444.54	1.40159
10545109					20.52	63.74	39.63	47.39	1.40149
10341684					689.12	711.31	1080.93	881.21	1.40145
10340886					172.2	126.88	260.54	148.97	1.40141
10521337	Rgs12: regulator of G-protein signaling 12	NM_173402			1126.67	1062.6	1689.48	1375.81	1.40134
10343731					287.28	249.25	319.7	428.24	1.40107
10450682	H2-T23: histocompatibility 2, T region locus 23	NM_010398			610.58	618.28	782.16	939.38	1.40098
10349951	EG667414: predicted gene, EG667414	ENSMUST00000097570			543.86	544.9	602.06	923.09	1.40082
10584510	Olfr970: olfactory receptor 970	NM_146611			74.73	56.66	94.61	85.96	1.4008
10367600	Esr1: estrogen receptor 1 (alpha)	NM_007956			1265.19	1041.41	1741.24	1459.03	1.40062
10344611					337.45	327.05	562.25	368.22	1.4006
10556820	Tmem159: transmembrane protein 159	NM_145586			1566.94	1291.52	1972	1994.1	1.4005
10567520	Dnahc3: dynein, axonemal, heavy chain 3	XM_355934			119.65	139.65	151.96	208.95	1.40019
10348471	Mlph: melanophilin	NM_053015			1674.55	1560.67	2447.89	2076.35	1.40017
10518833	Camta1: calmodulin binding transcription activator 1	NM_001081557			425.02	345.44	491.57	575.64	1.4001
10608709					1968.38	1832.32	2609.18	2704.92	1.39998
10339743					586	526	661	891	1.39976
10355914					116.3	133.84	176.13	172.22	1.3995
10594963	Unc13c: unc-13 homolog C (C. elegans)	NM_001081153			70.98	53.45	94.45	76.23	1.39947
10380566	Phospho1: phosphatase, orphan 1	NM_153104			5870.29	6851.29	7563.34	10133.1	1.39938
10501608	Vcam1: vascular cell adhesion molecule 1	NM_011693			546.77	723.82	813.25	930.22	1.39934
10488709	8430427H17Rik: RIKEN cDNA 8430427H17 gene	BC075648			1693.19	1447.23	2288.38	2078.96	1.39927
10338787					140.63	142.6	213.73	182.55	1.39921
10368045	3110003A17Rik: RIKEN cDNA 3110003A17 gene	NM_028440			826.64	823.01	1091.14	1215.74	1.39841
10537076					757.77	810.75	1168.72	1022.12	1.39835
10341260					156.48	142.77	207.07	210.39	1.39796
10484844	Olfr1251: olfactory receptor 1251	NM_001011529			34.38	23.53	36.33	41.78	1.39789
10382462	Slc9a3r1: solute carrier family 9 (sodium/hydrogen exchanger), member 3 regulator 1	NM_012030			1627.34	1382.81	2459.67	1720.29	1.39785
[truncated: 33,513 more rows]
